# Supplementary material for: An optimized workflow for MS-based quantitative proteomics of challenging clinical bronchoalveolar lavage fluid (BALF) samples
Source: Clin Proteomics. 2023 Apr 2;20:14. doi: 10.1186/s12014-023-09404-1 (PMC10068177; doi:10.1186/s12014-023-09404-1)
Supplement: Supplementary file 1 — Additional file 1: Figure S1. Representative spectra of contamination results; precipitation vs. S-traps. [file 12014_2023_9404_MOESM1_ESM.xlsx]

## Sheet: Sheet1
Supplementary Figure 1
