# Supplementary material for: An optimized workflow for MS-based quantitative proteomics of challenging clinical bronchoalveolar lavage fluid (BALF) samples
Source: Clin Proteomics. 2023 Apr 2;20:14. doi: 10.1186/s12014-023-09404-1 (PMC10068177; doi:10.1186/s12014-023-09404-1)
Supplement: Supplementary file 2 — Additional file 2: Table S1. Protein and peptide yield at each step of the BALF processing workflow for 45 individual BALF samples. [file 12014_2023_9404_MOESM2_ESM.xlsx]

## Sheet: 45 COPD BALF
Supplementary Table 1
45 BALF COPD Patient Clinical Samples
	Initial Sample Info				Ultra/3kD Cutoffs		Seppro Depletion			S-Traps			MS/MS Analysis
													Unfractionated		Fractionated
	Sample ID	Starting Volume (mL)	Concentration (ug/mL)	Starting Protein (ug)	Protein Recovered After Ultra/3kD Cutoffs (ug)	Endogenous Peptides Recovered in 3kD Cutoffs (ug)	Protein Loaded for Depletion (ug)	Protein Recovered After Depletion (ug)	% Seppro Depletion	Protein Loaded into S-traps (ug)	Total Peptide Recovered From S-traps (ug)	% Peptide Recovered from S-traps	# Proteins Detected (Unique peptides ≥ 2)	# Peptides Detected	# Proteins Detected (Unique peptides ≥ 2)	# Peptides Detected
	DW_1L	6.38892	124.625	796.219	294.35	47.7526	250	4.2	98.32	4.2	1.97464	47.0152	576	6220	1066	10561
	DW_2L	3.21	92.125	295.721	94.1	24.7161	94.1	1.4	98.5122	1.4	1.39568	99.6914	560	5173	1175	9277
	DW_3L	6.92626	139	962.75	539.032	35.3407	539	8.2	98.36	8.2	6.85008	83.5376	576	6210	1067	10713
	DW_4L	3.91574	134.625	527.156	224.249	38.0292	224.2	17	92.4175	10	5.00648	50.0648	576	6174	1074	10735
	DW_5L	3.44543	147.75	509.063	212.498	32.5448	212.5	10.2	95.2	10.2	7.92456	77.6918	441	2971	1125	9227
	DW_6L	3.37771	120.875	408.281	170.419	24.1569	170.4	6.6	96.1268	6.6	2.27088	34.4073	575	6134	1066	10475
	DW_9L	3.47598	85.875	298.5	117.3	29.1896	117.3	1.9	98.3802	1.9	1.61584	85.0442	560	5181	1178	9394
	DW_10L	3.67914	140.25	516	184.023	22.3638	184	3.2	98.2609	3.2	3.04272	95.085	560	5185	1180	9657
	DW_11L	4.5539	100.875	459.375	190.592	27.7656	190.6	5.3	97.2193	5.3	3.40936	64.3275	576	6312	1074	11263
	DW_12L	3.69799	149	551	246.498	47.2124	246.5	6.3	97.4442	6.3	4.86792	77.2686	560	5194	1187	9871
	DW_13L	3.59184	110.25	396	157.09	20.7432	157.1	3.1	98.0267	3.1	1.39136	44.8826	559	5115	1166	8874
	DW_14L	9.95779	154	1533.5	741.675	43.9712	400	19.565	95.1088	10	7.76056	77.6056	360	1646	1095	7792
	DW_15L	3.67771	139.625	513.5	280.938	36.4086	280.938	9.4395	96.64	9.4395	6.7	70.9783	442	3031	1123	9180
	DW_16L	3.42122	77.75	266	140.4	27.2254	140.4	4.335	96.9124	4.335	3.59776	82.9933	576	6300	1076	11060
	DW_17L	2.69799	149	402	172.562	21.8236	172.562	3.856	97.7654	3.856	3.0868	80.0519	560	5201	1189	9737
	DW_18L	3.72769	165.25	616	319.813	47.7526	319.813	9.7515	96.9509	9.7515	5.71736	58.6306	442	2958	1125	9185
	DW_19L	3.42232	268.375	918.466	437.95	66.6591	437.95	20.016	95.4296	10	7.65136	76.5136	440	2980	1129	9290
	DW_20L	3.64427	126.5	461	273	25.0647	273	8.279	96.9674	8.279	6.04928	73.0678	443	3093	1127	9383
	DW_21L	8	44.625	357	95.6958	52.0741	95.6958	4.72	95.0677	4.72	3.52352	74.6508	560	5178	1185	9477
	DW_22L	3.4566	153.375	530.156	311.15	21.8236	311.15	9.928	96.8093	9.928	7.40872	74.6245	443	2958	1124	9182
	DW_23L	4.18338	142.125	594.562	201.375	71.1287	201.375	8.896	95.5824	8.896	5.60208	62.973	576	6252	1075	11119
	DW_25L	3.27026	195.875	640.562	350	28.846	350	9.478	97.292	9.478	8.15808	86.0739	444	3039	1126	9276
	DW_26L	3.76078	60.875	228.938	98.5292	20.7432	98.5292	2.97	96.9857	2.97	1.82656	61.5003	560	5197	1193	9821
	DW_27L	3.72456	163.375	608.5	225.017	68.3328	225.017	41.055	81.7547	10	7.50376	75.0376	560	5229	1194	10122
	DW_28L	3.27756	95.25	312.187	173.217	33.6631	173.217	2.1275	98.7718	2.1275	2.92432	137.453	576	6225	1073	10839
	DW_29L	3.87825	369.625	1433.5	771.447	133.199	700	89.478	77.6305	10	13.2054	132.054	575	6139	1073	10445
	DW_30L	3.54831	99.625	353.5	157.463	35.8999	157.463	4.785	96.9612	4.785	4.102	85.7262	560	5211	1194	9974
	DW_31L	3.66653	77.125	282.781	96.535	29.1896	96.535	21.8025	77.4149	10	7.32272	73.2272	576	6203	1074	10626
	DW_32L	4.72977	86.5	409.125	172.515	27.2254	172.515	5.432	96.8513	5.432	5.0416	92.813	441	2889	1126	9290
	DW_34L	2.58237	107.75	278.25	109.067	21.9202	109.067	9.405	91.3768	9.405	5.84016	62.0963	442	3008	1125	9274
	DW_35L	3.00121	180.875	542.844	243.32	40.9326	243.32	42.768	82.4231	10	2.12616	21.2616	560	5209	1187	9742
	DW_36L	3.15204	102.75	323.873	109.707	42.051	109.707	3.712	96.6164	3.712	2.9436	79.2996	560	5226	1196	10099
	DW_38L	8.46698	159	1346.25	638.427	45.8888	400	20.328	94.918	10	8.204	82.04	442	2986	1124	9189
	DW_39L	3.31034	65.25	216	37.8767	35.3407	37.8767	2.224	94.1283	2.224	1.95064	87.7086	576	6285	1075	11092
	DW_40L	3.42626	139	476.25	237.667	40.1899	237.667	5.97	97.4881	5.97	2.8736	48.134	576	6277	1077	11142
	DW_42L	3.60526	114	411	121.183	33.6631	121.183	6.03	95.0241	6.03	3.33792	55.3552	560	5244	1196	10109
	DW_43L	3.76032	187.75	706	415.131	17.0516	415.131	22.878	94.489	10	7.46136	74.6136	441	3029	1124	9240
	DW_44L	7.52026	195.875	1473.03	925.737	23.3205	400	21.92	94.52	10	11.3979	113.979	576	6354	1076	11376
	DW_45L	3.65451	130.25	476	212.903	25.8345	212.903	4.805	97.7431	4.805	5.39632	112.306	422	2477	1118	8766
	DW_46L	4.44785	81.5	362.5	259.9	45.9653	259.9	9.045	96.5198	9.045	4.7308	52.3029	576	6315	1076	11326
	DW_47L	1.52	89.625	136.23	311.693	52.6755	311.693	23.616	92.4233	10	7.4508	74.508	444	3128	1127	9378
	DW_48L	4.14775	127.75	529.875	150.96	35.3283	150.96	15.5115	89.7248	10	3.7016	37.016	559	5110	1173	9005
	DW_49L	1.31	54.625	71.5587	47.171	48.7612	47.171	6.8355	85.5091	6.8355	2.7144	39.7103	560	5220	1193	9879
	DW_50L	3.21809	159.625	513.687	278.69	21.2834	278.69	6.96	97.5026	6.96	4.72832	67.9356	576	6288	1076	11166
	DW_52L	3.17866	112.125	356.408	232.885	33.1039	232.885	8.708	96.2608	8.708	6.53808	75.0813	442	2890	1125	8965
		Average Yield of proteins and peptides from 45 BALF COPD patient samples across processing workflow
		Initial Sample Info			Ultra/3kD Cutoffs		Seppro			S-Traps			MS/MS Analysis
													Unfractionated		Fractionated
		Starting Volume (mL)	Concentration (ug/mL)	Starting Protein (ug)	Protein Recovered After Ultra/3kD Cutoffs (ug)	Endogenous Peptides Recovered in 3kD Cutoffs (ug)	Protein Loaded for Depletion (ug)	Protein Recovered After Depletion (ug)	% Seppro Depletion	Protein Loaded into S-traps (ug)	Total Peptide Recovered From S-traps (ug)	% Peptide Recovered from S-traps	# Proteins Detected (Unique peptides ≥ 2)	# Peptides Detected	# Proteins Detected (Unique peptides ≥ 2)	# Peptides Detected
		4.1 ± 1.7	131.6 ± 56.4	542.2 ± 337.2	261.8 ± 191.9	37.9 ± 19.6	234.7 ± 131.7	12.3 ± 15.0	94.5 ± 5.3	7.1 ± 2.9	5.1 ± 2.7	73.7 ± 23.4	523.7 ± 64.7	4769.9 ± 1441.0	1127.3 ± 47.1	9902.1 ± 850.7
	Calculations
		Starting Volume (mL)	Concentration (ug/mL)	Starting Protein (ug)	Protein Recovered after Ultra/3kd Cutoffs (ug)	Endogenous Peptides Recovered in 3kD Cutoffs (ug)	Protein Loaded for Seppro (ug)	Protein Recovered after Seppro (ug)	% Seppro Depletion	Protein Loaded into S-traps (ug)	Total Peptide Recovered from S-traps (ug)	% Peptide Recovered from S-traps	# Proteins Detected - Unfractionated (2 or more unique peptides)	# Peptides Detected	# Proteins Detected - Fractionated (2 or more unique peptides)	# Peptides Detected - Fractionation
	Average	4.058	131.597	542.247	261.817	37.8701	234.667	12.3118	94.4851	7.06871	5.07394	73.7409	523.667	4769.87	1127.27	9902.07
	Std Dev	1.68573	56.3778	337.225	191.901	19.5583	131.678	14.9892	5.30645	2.91633	2.6632	23.4449	64.7042	1440.99	47.1339	850.67
