# Supplementary material for: An optimized workflow for MS-based quantitative proteomics of challenging clinical bronchoalveolar lavage fluid (BALF) samples
Source: Clin Proteomics. 2023 Apr 2;20:14. doi: 10.1186/s12014-023-09404-1 (PMC10068177; doi:10.1186/s12014-023-09404-1)
Supplement: Supplementary file 3 — Additional file 3: Table S2. Complete qualitative peptide/protein identifications from a TMT16 plex and quantitative analysis results of the TMT-labeled repeatability experiment. [file 12014_2023_9404_MOESM3_ESM.xlsx]

## Sheet: Qualitative Identification
Supplementary Table 2
	Qualitative Protein Information				Qualitative Peptide Information
	Proteins Identified	Protein Description	# of Unique Peptides		Peptides Identified (Annotated Sequence)	# of Protein Groups Identified	# Proteins Peptide Sequence is Contained	Master Protein Group Accessions
	Q9UGI8	Testin OS=Homo sapiens OX=9606 GN=TES PE=1 SV=1	2		[R].ELSEALGQIFDSQR.[G]	1	5	Q08380
	A0A140TA76	Protein LSM14 homolog A (Fragment) OS=Homo sapiens OX=9606 GN=LSM14A PE=1 SV=1	2		[K].QKPDGVFQEDAPVIHQEMIGGLR.[N]	1	1	P01024
	P45974	Ubiquitin carboxyl-terminal hydrolase 5 OS=Homo sapiens OX=9606 GN=USP5 PE=1 SV=2	2		[K].QKPDGVFQEDAPVIHQEMIGGLR.[N]	1	1	P01024
	O95969	Secretoglobin family 1D member 2 OS=Homo sapiens OX=9606 GN=SCGB1D2 PE=2 SV=1	2		[K].QKPDGVFQEDAPVIHQEMIGGLR.[N]	1	1	P01024
	C9JVC9	Voltage-dependent calcium channel subunit alpha-2/delta-2 OS=Homo sapiens OX=9606 GN=CACNA2D2 PE=1 SV=1	2		[K].QHYGFVLYR.[T]	1	2	P16278
	A0A1W2PNX8	Protein unc-45 homolog A OS=Homo sapiens OX=9606 GN=UNC45A PE=1 SV=1	2		[R].QHVHPEETGGSDR.[Y]	1	1	P34096
	P26641	Elongation factor 1-gamma OS=Homo sapiens OX=9606 GN=EEF1G PE=1 SV=3	2		[R].QHVHPEETGGSDR.[Y]	1	1	P34096
	B0QYK0	RNA-binding protein EWS OS=Homo sapiens OX=9606 GN=EWSR1 PE=1 SV=1	2		[R].QHVANDYAR.[Q]	1	1	O00754
	F5GZS6	4F2 cell-surface antigen heavy chain OS=Homo sapiens OX=9606 GN=SLC3A2 PE=1 SV=1	2		[R].QHVANDYAR.[Q]	1	1	O00754
	G8JL96	Receptor-type tyrosine-protein phosphatase S OS=Homo sapiens OX=9606 GN=PTPRS PE=1 SV=2	2		[K].QHTVTTTTK.[G]	1	3	A2A2V1
	P01742	Immunoglobulin heavy variable 1-69 OS=Homo sapiens OX=9606 GN=IGHV1-69 PE=1 SV=2	2		[K].FLVYVANFDEK.[D]	1	3	P50395
	E5RJD2	2,4-dienoyl-CoA reductase, mitochondrial (Fragment) OS=Homo sapiens OX=9606 GN=DECR1 PE=1 SV=1	2		[K].QHTVTTTTK.[G]	1	3	A2A2V1
	Q08623	Pseudouridine-5'-phosphatase OS=Homo sapiens OX=9606 GN=PUDP PE=1 SV=3	2		[R].FLYFSNWLHGDLR.[Q]	1	2	Q13228
	Q8N423	Leukocyte immunoglobulin-like receptor subfamily B member 2 OS=Homo sapiens OX=9606 GN=LILRB2 PE=1 SV=4	2		[K].QHTVTTTTK.[G]	1	3	A2A2V1
	A6NLM8	Translocon-associated protein subunit delta OS=Homo sapiens OX=9606 GN=SSR4 PE=1 SV=1	2		[K].IFINNEWHDSVSGK.[K]	1	4	P00352
	Q96F24	Nuclear receptor-binding factor 2 OS=Homo sapiens OX=9606 GN=NRBF2 PE=1 SV=1	2		[R].FMAPDIEAAHR.[L]	1	2	P42357
	J3QQX6	Intercellular adhesion molecule 2 (Fragment) OS=Homo sapiens OX=9606 GN=ICAM2 PE=1 SV=1	2		[R].QHQLYVGVLGSK.[L]	1	1	O94760
	G3V4U0	Fibulin-5 OS=Homo sapiens OX=9606 GN=FBLN5 PE=1 SV=1	2		[R].QHQLYVGVLGSK.[L]	1	1	O94760
	P80511	Protein S100-A12 OS=Homo sapiens OX=9606 GN=S100A12 PE=1 SV=2	2		[K].QKPITPETAEK.[L]	1	1	P60953
	A0A0G2JLS4	Leukocyte immunoglobulin-like receptor subfamily B member 1 (Fragment) OS=Homo sapiens OX=9606 GN=LILRB1 PE=1 SV=1	2		[K].QHPVPPPAQNQNQVR.[S]	1	2	H0Y2Y8
	G3V0E5	Transferrin receptor (P90, CD71), isoform CRA_c OS=Homo sapiens OX=9606 GN=TFRC PE=1 SV=1	2		[R].QKTEEELLETTLK.[M]	1	2	P23141
	H3BMA1	Mesothelin (Fragment) OS=Homo sapiens OX=9606 GN=MSLN PE=1 SV=2	2		[K].QKVDSLLENLEK.[I]	2	14	B4DY08; A0A0G2JPF8
	E7EX73	Eukaryotic translation initiation factor 4 gamma 1 OS=Homo sapiens OX=9606 GN=EIF4G1 PE=1 SV=1	2		[K].FIQSQDYQCSALMGGR.[K]	1	3	E9PEK4
	P15428	15-hydroxyprostaglandin dehydrogenase [NAD(+)] OS=Homo sapiens OX=9606 GN=HPGD PE=1 SV=1	2		[R].LLRDYQELMNVK.[L]	2	5	Q5XKE5; P35908
	Q12906	Interleukin enhancer-binding factor 3 OS=Homo sapiens OX=9606 GN=ILF3 PE=1 SV=3	2		[K].QIDLSTVDLK.[K]	1	2	P55145
	F6TC96	Large proline-rich protein BAG6 (Fragment) OS=Homo sapiens OX=9606 GN=BAG6 PE=1 SV=1	2		[K].QLAQIDGTLSTIEFQR.[E]	1	1	Q9H444
	F6WIT2	Serine/threonine-protein phosphatase 2A activator OS=Homo sapiens OX=9606 GN=PTPA PE=1 SV=1	2		[R].FISDHSITR.[R]	1	1	Q9UGM3
	C9JCE4	C-type lectin domain family 5 member A OS=Homo sapiens OX=9606 GN=CLEC5A PE=1 SV=1	2		[K].QLAQIDGTLSTIEFQR.[E]	1	1	Q9H444
	F6U1T9	Calcineurin subunit B type 1 OS=Homo sapiens OX=9606 GN=PPP3R1 PE=1 SV=1	2		[K].QLAMNSIK.[Y]	1	3	Q9NZK5
	C9J3L8	Translocon-associated protein subunit alpha OS=Homo sapiens OX=9606 GN=SSR1 PE=1 SV=1	2		[K].QLAGLVANYYTPR.[W]	1	1	P54802
	P05026	Sodium/potassium-transporting ATPase subunit beta-1 OS=Homo sapiens OX=9606 GN=ATP1B1 PE=1 SV=1	2		[R].QLAEEYLYR.[Y]	1	1	P14780
	C9JPM4	ADP-ribosylation factor 4 (Fragment) OS=Homo sapiens OX=9606 GN=ARF4 PE=1 SV=1	2		[R].QLAEEYLYR.[Y]	1	1	P14780
	P06331	Immunoglobulin heavy variable 4-34 OS=Homo sapiens OX=9606 GN=IGHV4-34 PE=1 SV=2	2		[K].ILSDDVPIRDYR.[I]	1	4	P54725
	A0A0C4DGK4	Neurexin-3-beta OS=Homo sapiens OX=9606 GN=NRXN3 PE=1 SV=1	2		[R].QLAEEDLAQQR.[A]	1	1	Q15149
	Q15424	Scaffold attachment factor B1 OS=Homo sapiens OX=9606 GN=SAFB PE=1 SV=4	2		[R].FISVGYVDDTQFVR.[F]	1	37	A0A140T9H5
	P11216	Glycogen phosphorylase, brain form OS=Homo sapiens OX=9606 GN=PYGB PE=1 SV=5	2		[K].QKWEAEPVYVQR.[A]	1	2	P25311
	P0DP03	Immunoglobulin heavy variable 3-30-5 OS=Homo sapiens OX=9606 GN=IGHV3-30-5 PE=3 SV=1	2		[K].QKWEAEPVYVQR.[A]	1	2	P25311
	K7EMH1	60S ribosomal protein L22 (Fragment) OS=Homo sapiens OX=9606 GN=RPL22 PE=1 SV=1	2		[K].QKWEAEPVYVQR.[A]	1	2	P25311
	Q5JX56	Copine-1 (Fragment) OS=Homo sapiens OX=9606 GN=CPNE1 PE=1 SV=1	2		[K].QKWEAEPVYVQR.[A]	1	2	P25311
	Q9UKV3	Apoptotic chromatin condensation inducer in the nucleus OS=Homo sapiens OX=9606 GN=ACIN1 PE=1 SV=2	2		[R].QKTEEELLETTLK.[M]	1	2	P23141
	P07204	Thrombomodulin OS=Homo sapiens OX=9606 GN=THBD PE=1 SV=2	2		[R].QHMDSDSSPSSSSTYCNQMMR.[R]	1	1	P07998
	Q9NQ36	Signal peptide, CUB and EGF-like domain-containing protein 2 OS=Homo sapiens OX=9606 GN=SCUBE2 PE=1 SV=3	2		[R].QHMDSDSSPSSSSTYCNQMMR.[R]	1	1	P07998
	Q9H223	EH domain-containing protein 4 OS=Homo sapiens OX=9606 GN=EHD4 PE=1 SV=1	2		[R].QHMDSDSSPSSSSTYCNQMMR.[R]	1	1	P07998
	C9J6N9	Ubiquitin recognition factor in ER-associated degradation protein 1 (Fragment) OS=Homo sapiens OX=9606 GN=UFD1 PE=1 SV=8	2		[K].QHGDVVSAIR.[A]	1	1	O14745
	Q9Y5C1	Angiopoietin-related protein 3 OS=Homo sapiens OX=9606 GN=ANGPTL3 PE=1 SV=1	2		[R].FNAVLTNPQGDYDTSTGK.[F]	1	1	P02747
	P63165	Small ubiquitin-related modifier 1 OS=Homo sapiens OX=9606 GN=SUMO1 PE=1 SV=1	2		[R].FNAVLTNPQGDYDTSTGK.[F]	1	1	P02747
	Q8WW22	DnaJ homolog subfamily A member 4 OS=Homo sapiens OX=9606 GN=DNAJA4 PE=1 SV=1	2		[K].QHGDVVSAIR.[A]	1	1	O14745
	P42892	Endothelin-converting enzyme 1 OS=Homo sapiens OX=9606 GN=ECE1 PE=1 SV=2	2		[R].QHFISFDTDR.[S]	1	2	P30626
	O95994	Anterior gradient protein 2 homolog OS=Homo sapiens OX=9606 GN=AGR2 PE=1 SV=1	2		[K].FNEEHIPDSPFVVPVASPSGDAR.[R]	1	4	P21333
	O75348	V-type proton ATPase subunit G 1 OS=Homo sapiens OX=9606 GN=ATP6V1G1 PE=1 SV=3	2		[R].QHFISFDTDR.[S]	1	2	P30626
	P02765	Alpha-2-HS-glycoprotein OS=Homo sapiens OX=9606 GN=AHSG PE=1 SV=2	2		[R].FNEVAAQYSEDK.[A]	1	6	Q9Y237
	Q30167	HLA class II histocompatibility antigen, DRB1-10 beta chain OS=Homo sapiens OX=9606 GN=HLA-DRB1 PE=1 SV=2	2		[K].QHEVYWK.[V]	1	3	Q92854
	Q92734	Protein TFG OS=Homo sapiens OX=9606 GN=TFG PE=1 SV=2	2		[R].QHDQLEAQK.[L]	1	4	P80303
	O15347	High mobility group protein B3 OS=Homo sapiens OX=9606 GN=HMGB3 PE=1 SV=4	2		[R].IFLLEDGSLK.[I]	1	1	Q9UQ52
	Q14244	Ensconsin OS=Homo sapiens OX=9606 GN=MAP7 PE=1 SV=1	2		[R].FNKNNEGTYYSPNYNPQSR.[S]	1	3	P00450
	Q9H4X1	Regulator of cell cycle RGCC OS=Homo sapiens OX=9606 GN=RGCC PE=1 SV=1	2		[R].FNKNNEGTYYSPNYNPQSR.[S]	1	3	P00450
	E9PF58	Actin-related protein 2/3 complex subunit 1A OS=Homo sapiens OX=9606 GN=ARPC1A PE=1 SV=1	2		[K].FNKPFVFLMIEQNTK.[S]	2	2	A0A024R6I7; P01009
	P26583	High mobility group protein B2 OS=Homo sapiens OX=9606 GN=HMGB2 PE=1 SV=2	2		[R].QHCCPAGYTCNVK.[A]	1	4	P28799
	A0A024R442	Aspartyl aminopeptidase OS=Homo sapiens OX=9606 GN=DNPEP PE=1 SV=1	2		[K].FNIPHSVTLDSAGR.[V]	1	2	Q5JS37
	J3QTR3	Ubiquitin-40S ribosomal protein S27a (Fragment) OS=Homo sapiens OX=9606 GN=RPS27A PE=1 SV=1	2		[R].QHCCPAGYTCNVK.[A]	1	4	P28799
	A0A140T9H5	HLA class I histocompatibility antigen, Cw-6 alpha chain OS=Homo sapiens OX=9606 GN=HLA-C PE=1 SV=1	2		[R].FNAVLTNPQGDYDTSTGK.[F]	1	1	P02747
	Q9Y224	RNA transcription, translation and transport factor protein OS=Homo sapiens OX=9606 GN=RTRAF PE=1 SV=1	2		[K].QHLEIELK.[Q]	1	1	P15924
	P19367	Hexokinase-1 OS=Homo sapiens OX=9606 GN=HK1 PE=1 SV=3	2		[R].QHIEMSTTGWVGR.[F]	1	1	P27487
	Q15651	High mobility group nucleosome-binding domain-containing protein 3 OS=Homo sapiens OX=9606 GN=HMGN3 PE=1 SV=2	2		[K].IISNEEGYR.[H]	1	1	P27487
	Q9UP38	Frizzled-1 OS=Homo sapiens OX=9606 GN=FZD1 PE=1 SV=2	2		[K].FMFDLFQQFR.[K]	2	4	P48594; P29508
	P20036	HLA class II histocompatibility antigen, DP alpha 1 chain OS=Homo sapiens OX=9606 GN=HLA-DPA1 PE=1 SV=1	2		[K].FMFDLFQQFR.[K]	2	4	P48594; P29508
	H0Y512	Adipocyte plasma membrane-associated protein (Fragment) OS=Homo sapiens OX=9606 GN=APMAP PE=1 SV=1	2		[R].QHMDSDSSPSSSSTYCNQMMR.[R]	1	1	P07998
	A0A087WUI4	Tryptase beta-2 OS=Homo sapiens OX=9606 GN=TPSB2 PE=1 SV=1	2		[K].FMNSGQTCVAPDYILCDPSIQNQIVEK.[L]	1	6	P30838
	A0A087X182	Cilia- and flagella-associated protein 45 OS=Homo sapiens OX=9606 GN=CFAP45 PE=1 SV=1	2		[R].QHLNPPGGK.[T]	1	6	Q9H910
	B5A977	Soluble TNFR1B variant 1 OS=Homo sapiens OX=9606 GN=TNFRSF1B PE=1 SV=1	2		[R].FMPLSDVLYGR.[V]	1	3	Q10588
	O00483	Cytochrome c oxidase subunit NDUFA4 OS=Homo sapiens OX=9606 GN=NDUFA4 PE=1 SV=1	2		[R].FMPLSDVLYGR.[V]	1	3	Q10588
	P62714	Serine/threonine-protein phosphatase 2A catalytic subunit beta isoform OS=Homo sapiens OX=9606 GN=PPP2CB PE=1 SV=1	2		[R].QHLGDVLNFLPL.[-]	1	5	P06681
	C9JZR2	Catenin delta-1 OS=Homo sapiens OX=9606 GN=CTNND1 PE=1 SV=2	2		[R].QIDNPDYK.[G]	1	3	P27797
	H0YCG1	Splicing factor 3B subunit 2 (Fragment) OS=Homo sapiens OX=9606 GN=SF3B2 PE=1 SV=1	2		[K].FMQASEDLLK.[E]	2	5	P15531; Q32Q12
	K7EIJ4	Ran-binding protein 3 (Fragment) OS=Homo sapiens OX=9606 GN=RANBP3 PE=1 SV=1	2		[R].QHIEMSTTGWVGR.[F]	1	1	P27487
	P16870	Carboxypeptidase E OS=Homo sapiens OX=9606 GN=CPE PE=1 SV=1	2		[K].IFINNEWHDSVSGK.[K]	1	4	P00352
	Q86VM9	Zinc finger CCCH domain-containing protein 18 OS=Homo sapiens OX=9606 GN=ZC3H18 PE=1 SV=2	2		[R].FMQAVTGWK.[T]	1	1	P01019
	F8VWK8	Tetraspanin (Fragment) OS=Homo sapiens OX=9606 GN=CD63 PE=1 SV=1	2		[K].YYYDGKDYIEFNK.[E]	1	2	P25311
	A0A0B4J1U7	Immunoglobulin heavy variable 6-1 OS=Homo sapiens OX=9606 GN=IGHV6-1 PE=3 SV=1	2		[R].FNAHGDANTIVCNSK.[D]	1	1	P09382
	H7C0E5	Zinc finger protein ZPR1 (Fragment) OS=Homo sapiens OX=9606 GN=ZPR1 PE=1 SV=1	2		[R].FNAHGDANTIVCNSK.[D]	1	1	P09382
	A0A0A6YYA0	Protein TMED7-TICAM2 OS=Homo sapiens OX=9606 GN=TMED7-TICAM2 PE=3 SV=1	2		[R].FNAHGDANTIVCNSK.[D]	1	1	P09382
	Q16773	Kynurenine--oxoglutarate transaminase 1 OS=Homo sapiens OX=9606 GN=KYAT1 PE=1 SV=1	2		[K].IISNASCTTNCLAPLAK.[V]	1	2	P04406
	Q13451	Peptidyl-prolyl cis-trans isomerase FKBP5 OS=Homo sapiens OX=9606 GN=FKBP5 PE=1 SV=2	2		[R].QHIEMSTTGWVGR.[F]	1	1	P27487
	Q9Y5Q5	Atrial natriuretic peptide-converting enzyme OS=Homo sapiens OX=9606 GN=CORIN PE=1 SV=2	2		[K].IISNEEGYR.[H]	1	1	P27487
	P62318	Small nuclear ribonucleoprotein Sm D3 OS=Homo sapiens OX=9606 GN=SNRPD3 PE=1 SV=1	2		[K].QIDQFANEVER.[L]	1	4	Q9BUT1
	Q9UDY2	Tight junction protein ZO-2 OS=Homo sapiens OX=9606 GN=TJP2 PE=1 SV=2	2		[K].QIDQFANEVER.[L]	1	4	Q9BUT1
	P39019	40S ribosomal protein S19 OS=Homo sapiens OX=9606 GN=RPS19 PE=1 SV=2	2		[R].FLEQQNQVLQTK.[W]	3	3	Q7Z794; P35908; P04264
	P80748	Immunoglobulin lambda variable 3-21 OS=Homo sapiens OX=9606 GN=IGLV3-21 PE=1 SV=2	2		[R].FLEQQNQVLQTK.[W]	3	3	Q7Z794; P35908; P04264
	P21583	Kit ligand OS=Homo sapiens OX=9606 GN=KITLG PE=1 SV=1	2		[R].FLEQQNQVLQTK.[W]	3	3	Q7Z794; P35908; P04264
	Q06418	Tyrosine-protein kinase receptor TYRO3 OS=Homo sapiens OX=9606 GN=TYRO3 PE=1 SV=1	2		[R].FLEQQNQVLQTK.[W]	3	3	Q7Z794; P35908; P04264
	O15145	Actin-related protein 2/3 complex subunit 3 OS=Homo sapiens OX=9606 GN=ARPC3 PE=1 SV=3	2		[R].QLGLPGPPDVPDHAAYHPFR.[R]	1	3	B7ZKJ8
	A0A096LNZ9	Ubiquitin-like protein ISG15 (Fragment) OS=Homo sapiens OX=9606 GN=ISG15 PE=1 SV=6	2		[K].QIGENLIVPGGVK.[T]	2	5	Q16555; Q14194
	P01718	Immunoglobulin lambda variable 3-27 OS=Homo sapiens OX=9606 GN=IGLV3-27 PE=1 SV=2	2		[R].QIGDALPVSCTISASR.[N]	1	3	Q13740
	E9PDE8	Heat shock 70 kDa protein 4L OS=Homo sapiens OX=9606 GN=HSPA4L PE=1 SV=1	2		[R].LLRDYQELMNTK.[L]	1	1	P04264
	P67775	Serine/threonine-protein phosphatase 2A catalytic subunit alpha isoform OS=Homo sapiens OX=9606 GN=PPP2CA PE=1 SV=1	2		[K].FIGIGGDYDGAGK.[F]	1	1	Q9H4A9
	Q6UWW0	Lipocalin-15 OS=Homo sapiens OX=9606 GN=LCN15 PE=1 SV=1	2		[R].QIGDALPVSCTISASR.[N]	1	3	Q13740
	A8MU27	Small ubiquitin-related modifier 3 OS=Homo sapiens OX=9606 GN=SUMO3 PE=1 SV=1	2		[K].QLGCPTAVTAIGR.[V]	1	3	F5GZZ9
	P25815	Protein S100-P OS=Homo sapiens OX=9606 GN=S100P PE=1 SV=2	2		[R].FLHNPDAAQGFVGCALSSTIQR.[F]	1	3	Q13228
	Q16674	Melanoma-derived growth regulatory protein OS=Homo sapiens OX=9606 GN=MIA PE=1 SV=1	2		[R].FLHNPDAAQGFVGCALSSTIQR.[F]	1	3	Q13228
	E7EQ64	Trypsin-1 OS=Homo sapiens OX=9606 GN=PRSS1 PE=1 SV=1	2		[R].FLHNPDAAQGFVGCALSSTIQR.[F]	1	3	Q13228
	Q7L5L3	Lysophospholipase D GDPD3 OS=Homo sapiens OX=9606 GN=GDPD3 PE=2 SV=3	2		[K].FLHQDIDSGQGIR.[N]	1	1	P11717
	E9PQ75	Vascular non-inflammatory molecule 2 OS=Homo sapiens OX=9606 GN=VNN2 PE=1 SV=1	2		[K].FLHQDIDSGQGIR.[N]	1	1	P11717
	Q9UNH7	Sorting nexin-6 OS=Homo sapiens OX=9606 GN=SNX6 PE=1 SV=1	2		[K].QLGCPTAVTAIGR.[V]	1	3	F5GZZ9
	Q96IQ7	V-set and immunoglobulin domain-containing protein 2 OS=Homo sapiens OX=9606 GN=VSIG2 PE=1 SV=1	2		[R].FLEQQNQVLETK.[W]	1	6	Q3SY84
	F5H282	T-complex protein 1 subunit alpha OS=Homo sapiens OX=9606 GN=TCP1 PE=1 SV=1	2		[R].FLIATGERPR.[Y]	1	8	F8W809
	P43353	Aldehyde dehydrogenase family 3 member B1 OS=Homo sapiens OX=9606 GN=ALDH3B1 PE=1 SV=1	2		[K].QIGLYPVLVIDSSGYVNPNYTGR.[I]	1	1	P01833
	Q9Y275	Tumor necrosis factor ligand superfamily member 13B OS=Homo sapiens OX=9606 GN=TNFSF13B PE=1 SV=1	2		[R].QIGPGESCPDGVTHSISGR.[I]	1	1	Q9H5V8
	P46783	40S ribosomal protein S10 OS=Homo sapiens OX=9606 GN=RPS10 PE=1 SV=1	2		[R].QLLQEQESVK.[Q]	1	1	P15924
	B1AJY5	26S proteasome non-ATPase regulatory subunit 10 OS=Homo sapiens OX=9606 GN=PSMD10 PE=1 SV=1	2		[R].FLDTGVVQSDR.[S]	1	1	Q7Z7M0
	Q02878	60S ribosomal protein L6 OS=Homo sapiens OX=9606 GN=RPL6 PE=1 SV=3	2		[R].QLLLTADDR.[V]	1	9	P04075
	P23490	Loricrin OS=Homo sapiens OX=9606 GN=LOR PE=1 SV=2	2		[R].QLLLTADDR.[V]	1	9	P04075
	A0A1B0GVI3	Keratin, type I cytoskeletal 10 (Fragment) OS=Homo sapiens OX=9606 GN=KRT10 PE=1 SV=1	2		[K].FLEAGIYEVPIIITDSGNPPK.[S]	1	1	P19022
	P36941	Tumor necrosis factor receptor superfamily member 3 OS=Homo sapiens OX=9606 GN=LTBR PE=1 SV=1	2		[R].FLEDTFGNDGRPR.[V]	1	2	O00754
	A0A182DWE9	HLA class II histocompatibility antigen DP beta chain OS=Homo sapiens OX=9606 GN=HLA-DPB1 PE=1 SV=1	2		[K].QLLLSAALSAGK.[V]	1	1	P36222
	A0A075B6E5	Protein enabled homolog (Fragment) OS=Homo sapiens OX=9606 GN=ENAH PE=1 SV=2	2		[R].QIIGYVIGTQQATPGPAYSGR.[E]	1	6	P06731
	A0A494C0A9	Core-binding factor subunit beta OS=Homo sapiens OX=9606 GN=CBFB PE=1 SV=1	2		[R].QIIGYVIGTQQATPGPAYSGR.[E]	1	6	P06731
	P61086	Ubiquitin-conjugating enzyme E2 K OS=Homo sapiens OX=9606 GN=UBE2K PE=1 SV=3	2		[R].QLLEGEESR.[M]	1	1	Q7Z794
	O75629	Protein CREG1 OS=Homo sapiens OX=9606 GN=CREG1 PE=1 SV=1	2		[K].QLICDPSYIPDR.[V]	1	1	P31150
	A0A0B4J1V0	Immunoglobulin heavy variable 3-15 OS=Homo sapiens OX=9606 GN=IGHV3-15 PE=3 SV=1	2		[K].FLEESVSMSPEER.[A]	1	3	A0A087WTB8
	P54819	Adenylate kinase 2, mitochondrial OS=Homo sapiens OX=9606 GN=AK2 PE=1 SV=2	2		[K].QLICDPSYIPDR.[V]	1	1	P31150
	P16871	Interleukin-7 receptor subunit alpha OS=Homo sapiens OX=9606 GN=IL7R PE=1 SV=3	2		[R].LLRDYQELMNTK.[L]	1	1	P04264
	P47755	F-actin-capping protein subunit alpha-2 OS=Homo sapiens OX=9606 GN=CAPZA2 PE=1 SV=3	2		[R].QLKEHAVEGDCDFQLLK.[L]	2	2	P02765; C9JV77
	Q8NFT8	Delta and Notch-like epidermal growth factor-related receptor OS=Homo sapiens OX=9606 GN=DNER PE=1 SV=1	2		[R].QLHGLLQAR.[G]	1	1	Q9UNW1
	P60866	40S ribosomal protein S20 OS=Homo sapiens OX=9606 GN=RPS20 PE=1 SV=1	2		[K].FLEQECNVLPLK.[L]	1	3	P07988
	Q5TFQ8	Signal-regulatory protein beta-1 isoform 3 OS=Homo sapiens OX=9606 GN=SIRPB1 PE=1 SV=1	2		[R].QIGPGESCPDGVTHSISGR.[I]	1	1	Q9H5V8
	Q8N3F0	Maturin OS=Homo sapiens OX=9606 GN=MTURN PE=1 SV=2	2		[R].FLLGSWLEQAR.[A]	1	1	P54802
	P62253	Ubiquitin-conjugating enzyme E2 G1 OS=Homo sapiens OX=9606 GN=UBE2G1 PE=1 SV=3	2		[R].FLLGSWLEQAR.[A]	1	1	P54802
	O43598	2'-deoxynucleoside 5'-phosphate N-hydrolase 1 OS=Homo sapiens OX=9606 GN=DNPH1 PE=1 SV=1	2		[K].QLGCPTAVTAIGR.[V]	1	3	F5GZZ9
	A0A087WWY0	Apolipoprotein(a) OS=Homo sapiens OX=9606 GN=LPA PE=1 SV=1	2		[K].QLFDQVVK.[T]	3	9	A0A2R8Y5S7; P26038; P15311
	C9JIR6	Protein phosphatase 1B (Fragment) OS=Homo sapiens OX=9606 GN=PPM1B PE=1 SV=1	2		[K].QLEQLQGER.[G]	1	1	Q8N1N4
	D6RF97	Calcyphosin-like protein (Fragment) OS=Homo sapiens OX=9606 GN=CAPSL PE=1 SV=1	2		[R].FLNSNSGLQGLQFYR.[L]	1	23	A0A0G2JRA1
	P04899	Guanine nucleotide-binding protein G(i) subunit alpha-2 OS=Homo sapiens OX=9606 GN=GNAI2 PE=1 SV=3	2		[K].QLEQLQGER.[G]	1	1	Q8N1N4
	Q9P0L0	Vesicle-associated membrane protein-associated protein A OS=Homo sapiens OX=9606 GN=VAPA PE=1 SV=3	2		[K].QLEPVYNSLAK.[K]	1	2	P13667
	P63302	Selenoprotein W OS=Homo sapiens OX=9606 GN=SELENOW PE=1 SV=3	2		[K].QLELPEQQEGQVK.[H]	1	1	P07476
	Q9Y286	Sialic acid-binding Ig-like lectin 7 OS=Homo sapiens OX=9606 GN=SIGLEC7 PE=1 SV=1	2		[K].FLPGQGLVLYPQIGDK.[L]	1	1	P52799
	Q8NCC3	Group XV phospholipase A2 OS=Homo sapiens OX=9606 GN=PLA2G15 PE=1 SV=2	2		[K].QIEINTISASFGGLASR.[T]	1	4	P48637
	P07942	Laminin subunit beta-1 OS=Homo sapiens OX=9606 GN=LAMB1 PE=1 SV=2	2		[K].QIEINTISASFGGLASR.[T]	1	4	P48637
	P55036	26S proteasome non-ATPase regulatory subunit 4 OS=Homo sapiens OX=9606 GN=PSMD4 PE=1 SV=1	2		[K].QIEINTISASFGGLASR.[T]	1	4	P48637
	O95861	3'(2'),5'-bisphosphate nucleotidase 1 OS=Homo sapiens OX=9606 GN=BPNT1 PE=1 SV=1	2		[K].FIPNTDDQIIVALK.[S]	1	1	Q8WVQ1
	P08842	Steryl-sulfatase OS=Homo sapiens OX=9606 GN=STS PE=1 SV=2	2		[R].QLELEVQQLR.[A]	1	2	K7EKI0
	P34910	Protein EVI2B OS=Homo sapiens OX=9606 GN=EVI2B PE=1 SV=2	2		[K].QLEEEQQALQK.[K]	1	4	Q5TCU3
	P35221	Catenin alpha-1 OS=Homo sapiens OX=9606 GN=CTNNA1 PE=1 SV=1	2		[R].QLEEAEEEAQR.[A]	1	1	P35579
	P48147	Prolyl endopeptidase OS=Homo sapiens OX=9606 GN=PREP PE=1 SV=2	2		[K].QLEAIDQLHLEYAK.[R]	1	2	O43707
	A0A0G2JMC9	Leukocyte immunoglobulin-like receptor subfamily A member 2 OS=Homo sapiens OX=9606 GN=LILRA2 PE=1 SV=1	2		[R].QLDSIVGER.[G]	3	4	P02538; P48668; P13647
	A3KFI1	Neuroblastoma suppressor of tumorigenicity 1 (Fragment) OS=Homo sapiens OX=9606 GN=NBL1 PE=1 SV=1	2		[K].FLQEHGSDSFLAEHK.[L]	1	1	Q00688
	Q9NT62	Ubiquitin-like-conjugating enzyme ATG3 OS=Homo sapiens OX=9606 GN=ATG3 PE=1 SV=1	2		[R].QLFSIDASTGEVR.[V]	1	1	Q9Y5I4
	Q08477	Docosahexaenoic acid omega-hydroxylase CYP4F3 OS=Homo sapiens OX=9606 GN=CYP4F3 PE=1 SV=2	2		[K].QLGAGSIEECAAK.[C]	1	3	P00747
	P41567	Eukaryotic translation initiation factor 1 OS=Homo sapiens OX=9606 GN=EIF1 PE=1 SV=1	2		[R].FLMGTNSPDSR.[D]	1	14	Q8NBJ7
	P60520	Gamma-aminobutyric acid receptor-associated protein-like 2 OS=Homo sapiens OX=9606 GN=GABARAPL2 PE=1 SV=1	2		[K].QLGAGSIEECAAK.[C]	1	3	P00747
	H7C0X5	Probable serine carboxypeptidase CPVL (Fragment) OS=Homo sapiens OX=9606 GN=CPVL PE=1 SV=1	2		[R].QLGCGWATSAPGNAR.[F]	1	1	Q9UGM3
	P62241	40S ribosomal protein S8 OS=Homo sapiens OX=9606 GN=RPS8 PE=1 SV=2	2		[R].QLGCGWATSAPGNAR.[F]	1	1	Q9UGM3
	P51148	Ras-related protein Rab-5C OS=Homo sapiens OX=9606 GN=RAB5C PE=1 SV=2	2		[R].QLGCGWATSAPGNAR.[F]	1	1	Q9UGM3
	P01037	Cystatin-SN OS=Homo sapiens OX=9606 GN=CST1 PE=1 SV=3	2		[K].FLIPNASQAESK.[V]	1	4	P63104
	A0A087WZC4	Protein-glutamine gamma-glutamyltransferase 5 OS=Homo sapiens OX=9606 GN=TGM5 PE=1 SV=1	2		[R].QLGCGWATSAPGNAR.[F]	1	1	Q9UGM3
	Q5TID7	Coiled-coil domain-containing protein 181 OS=Homo sapiens OX=9606 GN=CCDC181 PE=2 SV=1	2		[R].QLGCGWAMSAPGNAR.[F]	1	1	Q9UGM3
	P01911	HLA class II histocompatibility antigen, DRB1-15 beta chain OS=Homo sapiens OX=9606 GN=HLA-DRB1 PE=1 SV=2	2		[R].QLGCGWAMSAPGNAQFGQGSGPIVLDDVR.[C]	1	1	Q9UGM3
	P14927	Cytochrome b-c1 complex subunit 7 OS=Homo sapiens OX=9606 GN=UQCRB PE=1 SV=2	2		[R].QLGCGWAMSAPGNAQFGQGSGPIVLDDVR.[C]	1	1	Q9UGM3
	A0A0J9YX62	DnaJ homolog subfamily B member 6 OS=Homo sapiens OX=9606 GN=DNAJB6 PE=1 SV=1	2		[K].QIDQFANEVER.[L]	1	4	Q9BUT1
	A0A087WVE2	Ficolin-1 OS=Homo sapiens OX=9606 GN=FCN1 PE=1 SV=1	2		[R].FIIQSEKPPHYLESR.[V]	1	2	P14735
	H7BXH2	Serine/threonine-protein phosphatase 6 regulatory subunit 3 OS=Homo sapiens OX=9606 GN=PPP6R3 PE=1 SV=1	2		[R].FLLSQGVCIPVQDCGCTHNGR.[Y]	1	2	Q9Y6R7
	Q9Y446	Plakophilin-3 OS=Homo sapiens OX=9606 GN=PKP3 PE=1 SV=1	2		[R].QLGCGWAMSAPGNAQFGQGSGPIVLDDVR.[C]	1	1	Q9UGM3
	A0A0G2JJQ8	HLA class II histocompatibility antigen, DR beta 4 chain OS=Homo sapiens OX=9606 GN=HLA-DRB4 PE=3 SV=1	2		[R].FILTEEGDHK.[L]	1	1	A6NI73
	J3KRC8	Spermatogenesis-associated protein 33 (Fragment) OS=Homo sapiens OX=9606 GN=SPATA33 PE=1 SV=1	2		[R].FILTEEGDHK.[L]	1	1	A6NI73
	P25942	Tumor necrosis factor receptor superfamily member 5 OS=Homo sapiens OX=9606 GN=CD40 PE=1 SV=1	2		[R].QLGCGWAMLAPGNAR.[F]	1	1	Q9UGM3
	O94903	Pyridoxal phosphate homeostasis protein OS=Homo sapiens OX=9606 GN=PLPBP PE=1 SV=1	2		[R].QLGCGSALK.[T]	1	3	F5GZZ9
	Q8N4P3	Guanosine-3',5'-bis(diphosphate) 3'-pyrophosphohydrolase MESH1 OS=Homo sapiens OX=9606 GN=HDDC3 PE=1 SV=3	2		[K].FLMANGQLVK.[M]	2	7	P31150; P50395
	P25445	Tumor necrosis factor receptor superfamily member 6 OS=Homo sapiens OX=9606 GN=FAS PE=1 SV=1	2		[K].FLMANGQLVK.[M]	2	7	P31150; P50395
	Q9HB40	Retinoid-inducible serine carboxypeptidase OS=Homo sapiens OX=9606 GN=SCPEP1 PE=1 SV=1	2		[R].FLLSQGVCIPVQDCGCTHNGR.[Y]	1	2	Q9Y6R7
	P19878	Neutrophil cytosol factor 2 OS=Homo sapiens OX=9606 GN=NCF2 PE=1 SV=2	2		[R].QLLQEQESVK.[Q]	1	1	P15924
	P29466	Caspase-1 OS=Homo sapiens OX=9606 GN=CASP1 PE=1 SV=1	2		[K].FNISNGGPAPEAITDK.[I]	1	2	P36871
	C9JUL4	DnaJ homolog subfamily B member 4 (Fragment) OS=Homo sapiens OX=9606 GN=DNAJB4 PE=1 SV=1	2		[R].QGYFVEAQPK.[I]	1	1	P02743
	Q02817	Mucin-2 OS=Homo sapiens OX=9606 GN=MUC2 PE=1 SV=2	2		[R].QGANINEIR.[Q]	1	1	Q15365
	Q9BU40	Chordin-like protein 1 OS=Homo sapiens OX=9606 GN=CHRDL1 PE=1 SV=2	2		[K].FQMEDLVYNPEQVPR.[Y]	1	1	A8K2U0
	P04259	Keratin, type II cytoskeletal 6B OS=Homo sapiens OX=9606 GN=KRT6B PE=1 SV=5	2		[R].QGALELIK.[K]	1	1	P01024
	P02538	Keratin, type II cytoskeletal 6A OS=Homo sapiens OX=9606 GN=KRT6A PE=1 SV=3	2		[K].QGAAIGIPYFTAYR.[A]	1	3	Q08257
	P49755	Transmembrane emp24 domain-containing protein 10 OS=Homo sapiens OX=9606 GN=TMED10 PE=1 SV=2	2		[KR].QFVTPADVVSGNPK.[L]	2	4	Q14651; A0A0A0MSQ0
	P02458	Collagen alpha-1(II) chain OS=Homo sapiens OX=9606 GN=COL2A1 PE=1 SV=3	2		[R].QFVTATDVVR.[G]	1	1	P13796
	Q92623	Tetratricopeptide repeat protein 9A OS=Homo sapiens OX=9606 GN=TTC9 PE=1 SV=3	2		[R].QFVTATDVVR.[G]	1	1	P13796
	A0A087WVM2	CD177 antigen OS=Homo sapiens OX=9606 GN=CD177 PE=1 SV=1	2		[R].QFVTATDVVR.[G]	1	1	P13796
	P20339	Ras-related protein Rab-5A OS=Homo sapiens OX=9606 GN=RAB5A PE=1 SV=2	2		[R].IISSIEQK.[E]	1	4	P62258
	Q15369	Elongin-C OS=Homo sapiens OX=9606 GN=ELOC PE=1 SV=1	2		[K].FQPTLLTLPR.[I]	1	3	P05155
	A0A0U1RR07	Synaptotagmin-like protein 2 OS=Homo sapiens OX=9606 GN=SYTL2 PE=1 SV=1	2		[K].FQPTLLTLPR.[I]	1	3	P05155
	P52888	Thimet oligopeptidase OS=Homo sapiens OX=9606 GN=THOP1 PE=1 SV=2	2		[K].FQPTLLTLPR.[I]	1	3	P05155
	Q05315	Galectin-10 OS=Homo sapiens OX=9606 GN=CLC PE=1 SV=3	2		[K].FQPTLLTLPR.[I]	1	3	P05155
	Q8N335	Glycerol-3-phosphate dehydrogenase 1-like protein OS=Homo sapiens OX=9606 GN=GPD1L PE=1 SV=1	2		[R].QFVPIKVEQIEAGTPGR.[L]	1	7	F8W809
	Q9NVZ3	Adaptin ear-binding coat-associated protein 2 OS=Homo sapiens OX=9606 GN=NECAP2 PE=1 SV=1	2		[R].QFVPIKVEQIEAGTPGR.[L]	1	7	F8W809
	P49458	Signal recognition particle 9 kDa protein OS=Homo sapiens OX=9606 GN=SRP9 PE=1 SV=2	2		[R].FQSAVLYAAQQSK.[A]	1	9	O00462
	Q9NX40	OCIA domain-containing protein 1 OS=Homo sapiens OX=9606 GN=OCIAD1 PE=1 SV=1	2		[R].FQSAVLYAAQQSK.[A]	1	9	O00462
	P10124	Serglycin OS=Homo sapiens OX=9606 GN=SRGN PE=1 SV=3	2		[R].QGANINEIR.[Q]	1	1	Q15365
	P10606	Cytochrome c oxidase subunit 5B, mitochondrial OS=Homo sapiens OX=9606 GN=COX5B PE=1 SV=2	2		[R].QFVPIKVEQIEAGTPGR.[L]	1	7	F8W809
	Q9HBL8	NmrA-like family domain-containing protein 1 OS=Homo sapiens OX=9606 GN=NMRAL1 PE=1 SV=1	2		[R].QGAQVTTER.[T]	1	2	Q08ET2
	Q14314	Fibroleukin OS=Homo sapiens OX=9606 GN=FGL2 PE=1 SV=1	2		[R].FQLLEGPPESMGR.[G]	1	2	P31150
	O43237	Cytoplasmic dynein 1 light intermediate chain 2 OS=Homo sapiens OX=9606 GN=DYNC1LI2 PE=1 SV=1	2		[K].QGGFLGLSNIK.[F]	1	11	P15941
	A0A087X0C2	Histo-blood group ABO system transferase OS=Homo sapiens OX=9606 GN=ABO PE=1 SV=1	2		[K].QGGFLGLSNIK.[F]	1	11	P15941
	Q9Y696	Chloride intracellular channel protein 4 OS=Homo sapiens OX=9606 GN=CLIC4 PE=1 SV=4	2		[K].QGGFLGLSNIK.[F]	1	11	P15941
	P41218	Myeloid cell nuclear differentiation antigen OS=Homo sapiens OX=9606 GN=MNDA PE=1 SV=1	2		[K].QGFGNVATNTDGK.[N]	1	2	P02675
	O00182	Galectin-9 OS=Homo sapiens OX=9606 GN=LGALS9 PE=1 SV=2	2		[K].FQHGVIAAVDSR.[A]	1	4	P28062
	A0A0C4DGL3	Deoxyuridine 5'-triphosphate nucleotidohydrolase, mitochondrial OS=Homo sapiens OX=9606 GN=DUT PE=1 SV=1	2		[K].FQHGVIAAVDSR.[A]	1	4	P28062
	F8VZX2	Poly(rC)-binding protein 2 OS=Homo sapiens OX=9606 GN=PCBP2 PE=1 SV=1	2		[K].QGFGNVATNTDGK.[N]	1	2	P02675
	Q5TCJ7	Semaphorin-4A (Fragment) OS=Homo sapiens OX=9606 GN=SEMA4A PE=1 SV=1	2		[K].QGFGNVATNTDGK.[N]	1	2	P02675
	O00187	Mannan-binding lectin serine protease 2 OS=Homo sapiens OX=9606 GN=MASP2 PE=1 SV=4	2		[K].LISQAYEVLSDPK.[K]	1	4	Q8WW22
	P62136	Serine/threonine-protein phosphatase PP1-alpha catalytic subunit OS=Homo sapiens OX=9606 GN=PPP1CA PE=1 SV=1	2		[K].QGFGDPAGEHWLGNEVVHQLTR.[R]	1	1	Q9Y264
	P48551	Interferon alpha/beta receptor 2 OS=Homo sapiens OX=9606 GN=IFNAR2 PE=1 SV=1	2		[K].FQLFGSPSGQK.[D]	1	3	E7EQB2
	Q6UXB2	C-X-C motif chemokine 17 OS=Homo sapiens OX=9606 GN=CXCL17 PE=1 SV=1	2		[K].FQLFGSPSGQK.[D]	1	3	E7EQB2
	P62330	ADP-ribosylation factor 6 OS=Homo sapiens OX=9606 GN=ARF6 PE=1 SV=2	2		[R].QGETLNFLEIGYSR.[C]	1	1	Q16610
	Q14677	Clathrin interactor 1 OS=Homo sapiens OX=9606 GN=CLINT1 PE=1 SV=1	2		[R].QGETLNFLEIGYSR.[C]	1	1	Q16610
	Q9H492	Microtubule-associated proteins 1A/1B light chain 3A OS=Homo sapiens OX=9606 GN=MAP1LC3A PE=1 SV=2	2		[R].LISQIVSSITASLR.[F]	2	9	F5H5D3; P68366
	Q3ZCW2	Galectin-related protein OS=Homo sapiens OX=9606 GN=LGALSL PE=1 SV=2	2		[R].QGETLNFLEIGYSR.[C]	1	1	Q16610
	Q9NZT2	Opioid growth factor receptor OS=Homo sapiens OX=9606 GN=OGFR PE=1 SV=3	2		[R].QGARGGCITLISSEGYVSSK.[Y]	1	1	P01833
	A0A2Q2TTZ9	Immunoglobulin kappa variable 1-33 OS=Homo sapiens OX=9606 GN=IGKV1D-33 PE=1 SV=1	2		[K].IFLGGFELK.[L]	1	1	P98088
	P28907	ADP-ribosyl cyclase/cyclic ADP-ribose hydrolase 1 OS=Homo sapiens OX=9606 GN=CD38 PE=1 SV=2	2		[K].QFVEQHTPQLLTLVPR.[G]	1	4	P07988
	F8W8Y1	Neurotrimin OS=Homo sapiens OX=9606 GN=NTM PE=1 SV=1	2		[K].QFVEQHTPQLLTLVPR.[G]	1	4	P07988
	O95998	Interleukin-18-binding protein OS=Homo sapiens OX=9606 GN=IL18BP PE=1 SV=2	2		[K].QFTSSTSYNR.[G]	1	1	P02671
	P01780	Immunoglobulin heavy variable 3-7 OS=Homo sapiens OX=9606 GN=IGHV3-7 PE=1 SV=2	2		[R].FSAEDEALSNIAR.[E]	1	4	Q9Y608
	O94910	Adhesion G protein-coupled receptor L1 OS=Homo sapiens OX=9606 GN=ADGRL1 PE=1 SV=1	2		[R].QFLIYNEDHK.[R]	1	1	P22897
	P05141	ADP/ATP translocase 2 OS=Homo sapiens OX=9606 GN=SLC25A5 PE=1 SV=7	2		[R].FSAICQGDGTWSPR.[T]	1	1	P04003
	M0R1T5	Charged multivesicular body protein 2a (Fragment) OS=Homo sapiens OX=9606 GN=CHMP2A PE=1 SV=1	2		[R].FSAICQGDGTWSPR.[T]	1	1	P04003
	C9JB56	Rho GTPase-activating protein 25 OS=Homo sapiens OX=9606 GN=ARHGAP25 PE=1 SV=1	2		[R].FSCFQEEAPQPHYQLR.[A]	1	1	Q16610
	Q53RT3	Retroviral-like aspartic protease 1 OS=Homo sapiens OX=9606 GN=ASPRV1 PE=1 SV=1	2		[R].FSCFQEEAPQPHYQLR.[A]	1	1	Q16610
	I3L4C3	Sperm-associated antigen 7 OS=Homo sapiens OX=9606 GN=SPAG7 PE=1 SV=1	2		[R].QFLIYNEDHK.[R]	1	1	P22897
	Q01151	CD83 antigen OS=Homo sapiens OX=9606 GN=CD83 PE=1 SV=1	2		[K].FSCMCPQGYQVVR.[S]	2	2	A0A0U1RQV3; Q12805
	Q9Y336	Sialic acid-binding Ig-like lectin 9 OS=Homo sapiens OX=9606 GN=SIGLEC9 PE=1 SV=2	2		[K].QFIENGSEFAQK.[L]	1	2	Q9GZZ8
	Q5TZF3	Ankyrin repeat domain-containing protein 45 OS=Homo sapiens OX=9606 GN=ANKRD45 PE=1 SV=2	2		[K].FSDGAFLGVTTLK.[H]	1	1	O15335
	O75084	Frizzled-7 OS=Homo sapiens OX=9606 GN=FZD7 PE=1 SV=2	2		[K].QFIENGSEFAQK.[L]	1	2	Q9GZZ8
	P20908	Collagen alpha-1(V) chain OS=Homo sapiens OX=9606 GN=COL5A1 PE=1 SV=3	2		[K].QFHNEVLK.[A]	1	3	Q9H4G4
	Q9ULV4	Coronin-1C OS=Homo sapiens OX=9606 GN=CORO1C PE=1 SV=1	2		[K].LISVDTEHSNIYLQNGPDR.[I]	1	2	P00450
	A0A0A0MT67	Mucin-15 OS=Homo sapiens OX=9606 GN=MUC15 PE=1 SV=1	2		[K].QFELSEQTK.[L]	1	9	Q6P1N9
	P35813	Protein phosphatase 1A OS=Homo sapiens OX=9606 GN=PPM1A PE=1 SV=1	2		[K].QFEHLDPQNQHTFEAR.[D]	1	2	Q02818
	P31153	S-adenosylmethionine synthase isoform type-2 OS=Homo sapiens OX=9606 GN=MAT2A PE=1 SV=1	2		[K].FSGFEASHGPIK.[A]	1	3	A0A087WVC6
	A0A087WTB8	Ubiquitin carboxyl-terminal hydrolase OS=Homo sapiens OX=9606 GN=UCHL3 PE=1 SV=1	2		[R].FSGSGAGTDFTLK.[I]	1	2	A0A075B6R9
	P78386	Keratin, type II cuticular Hb5 OS=Homo sapiens OX=9606 GN=KRT85 PE=1 SV=1	2		[R].FSAEDEALSNIAR.[E]	1	4	Q9Y608
	P05783	Keratin, type I cytoskeletal 18 OS=Homo sapiens OX=9606 GN=KRT18 PE=1 SV=2	2		[K].FSADEFFIPR.[EKV]	1	6	A8K0B5
	A8K0B5	Protein archease OS=Homo sapiens OX=9606 GN=ZBTB8OS PE=1 SV=1	2		[R].QFLIYNEDHKR.[C]	1	1	P22897
	Q9NW68	BSD domain-containing protein 1 OS=Homo sapiens OX=9606 GN=BSDC1 PE=1 SV=1	2		[R].QFMIFTQSSEK.[T]	1	2	Q96GG9
	P0DJI8	Serum amyloid A-1 protein OS=Homo sapiens OX=9606 GN=SAA1 PE=1 SV=1	2		[R].FQSLNADINK.[R]	1	1	P30740
	F8WDS9	Glutathione S-transferase LANCL1 OS=Homo sapiens OX=9606 GN=LANCL1 PE=1 SV=1	2		[R].FQSLNADINKR.[G]	1	1	P30740
	J3KRY3	Small nuclear ribonucleoprotein-associated protein N (Fragment) OS=Homo sapiens OX=9606 GN=SNRPN PE=4 SV=1	2		[K].QFTSSTSYNR.[G]	1	1	P02671
	H3BV90	Fe-S cluster assembly protein DRE2 OS=Homo sapiens OX=9606 GN=CIAPIN1 PE=1 SV=1	2		[R].FQSLNADINKR.[G]	1	1	P30740
	Q5T6V5	Queuosine salvage protein OS=Homo sapiens OX=9606 GN=C9orf64 PE=1 SV=1	2		[K].LISVDTEHSNIYLQNGPDR.[I]	1	2	P00450
	P21926	CD9 antigen OS=Homo sapiens OX=9606 GN=CD9 PE=1 SV=4	2		[R].FQTFEGDLK.[W]	1	1	P14780
	P47813	Eukaryotic translation initiation factor 1A, X-chromosomal OS=Homo sapiens OX=9606 GN=EIF1AX PE=1 SV=2	2		[R].QFTSSSSIK.[G]	1	1	Q04695
	Q9UHR4	Brain-specific angiogenesis inhibitor 1-associated protein 2-like protein 1 OS=Homo sapiens OX=9606 GN=BAIAP2L1 PE=1 SV=2	2		[R].QFTSSSSIK.[G]	1	1	Q04695
	H7BZL4	Glypican-1 (Fragment) OS=Homo sapiens OX=9606 GN=GPC1 PE=1 SV=1	2		[K].QGGLGPMNIPLVSDPK.[R]	1	2	Q06830
	P15170	Eukaryotic peptide chain release factor GTP-binding subunit ERF3A OS=Homo sapiens OX=9606 GN=GSPT1 PE=1 SV=1	2		[R].FQVDPSGEIVELAK.[G]	1	3	Q9HB07
	A0A087X0S5	Collagen alpha-1(VI) chain OS=Homo sapiens OX=9606 GN=COL6A1 PE=1 SV=1	2		[R].QFSSSYLSR.[S]	1	1	P35527
	Q9P232	Contactin-3 OS=Homo sapiens OX=9606 GN=CNTN3 PE=1 SV=3	2		[K].FQWHEAETYCK.[L]	1	1	P22897
	P26992	Ciliary neurotrophic factor receptor subunit alpha OS=Homo sapiens OX=9606 GN=CNTFR PE=1 SV=2	2		[K].LISVDTEHSNIYLQNGPDR.[I]	1	2	P00450
	Q14376	UDP-glucose 4-epimerase OS=Homo sapiens OX=9606 GN=GALE PE=1 SV=2	2		[K].QFPILLDFK.[T]	1	1	P05546
	O60749	Sorting nexin-2 OS=Homo sapiens OX=9606 GN=SNX2 PE=1 SV=2	2		[R].FRDLEEDPYLPGNPR.[E]	1	2	P22304
	Q9NZ53	Podocalyxin-like protein 2 OS=Homo sapiens OX=9606 GN=PODXL2 PE=1 SV=1	2		[R].QFPFLASIQNQGR.[H]	1	1	P20160
	B4DDF4	Calponin OS=Homo sapiens OX=9606 GN=CNN2 PE=1 SV=1	2		[R].FRIDSVSEGNAGPYR.[C]	1	9	A0A0G2JNU6
	Q8NFU3	Thiosulfate:glutathione sulfurtransferase OS=Homo sapiens OX=9606 GN=TSTD1 PE=1 SV=3	2		[R].FRIDSVSEGNAGPYR.[C]	1	9	A0A0G2JNU6
	Q9NVJ2	ADP-ribosylation factor-like protein 8B OS=Homo sapiens OX=9606 GN=ARL8B PE=1 SV=1	2		[R].QFSSSYLSR.[S]	1	1	P35527
	P55285	Cadherin-6 OS=Homo sapiens OX=9606 GN=CDH6 PE=1 SV=1	2		[K].FNISNGGPAPEAITDK.[I]	1	2	P36871
	P07307	Asialoglycoprotein receptor 2 OS=Homo sapiens OX=9606 GN=ASGR2 PE=1 SV=2	2		[K].QGGLGPMNIPLVSDPK.[R]	1	2	Q06830
	P07148	Fatty acid-binding protein, liver OS=Homo sapiens OX=9606 GN=FABP1 PE=1 SV=1	2		[K].QGHFYGETAAVYVAVEER.[K]	1	1	P01833
	P60468	Protein transport protein Sec61 subunit beta OS=Homo sapiens OX=9606 GN=SEC61B PE=1 SV=2	2		[K].QGSIPYDSVTGPSK.[H]	1	1	Q9HAT2
	Q9BRL6	Serine/arginine-rich splicing factor 8 OS=Homo sapiens OX=9606 GN=SRSF8 PE=1 SV=1	2		[R].FNWNHCGEMAPACK.[R]	1	1	P15328
	P53999	Activated RNA polymerase II transcriptional coactivator p15 OS=Homo sapiens OX=9606 GN=SUB1 PE=1 SV=3	2		[R].FNWNHCGEMAPACK.[R]	1	1	P15328
	P00995	Serine protease inhibitor Kazal-type 1 OS=Homo sapiens OX=9606 GN=SPINK1 PE=1 SV=2	2		[R].QGSHYDQAQDSSR.[H]	1	1	P20930
	Q9Y3R4	Sialidase-2 OS=Homo sapiens OX=9606 GN=NEU2 PE=1 SV=2	2		[K].FNWYVDGVEVHNAK.[T]	1	2	P01857
	J9JIE0	G-protein-coupled receptor family C group 5 member C OS=Homo sapiens OX=9606 GN=GPRC5C PE=1 SV=1	2		[K].FNWYVDGVEVHNAK.[T]	1	2	P01857
	Q92626	Peroxidasin homolog OS=Homo sapiens OX=9606 GN=PXDN PE=1 SV=2	2		[K].FNWYVDGVEVHNAK.[T]	1	2	P01857
	P35232	Prohibitin OS=Homo sapiens OX=9606 GN=PHB PE=1 SV=1	2		[K].FNWYVDGVEVHNAK.[T]	1	2	P01857
	O75556	Mammaglobin-B OS=Homo sapiens OX=9606 GN=SCGB2A1 PE=1 SV=1	2		[K].FPAIQNLALR.[N]	1	1	P08571
	Q96NG3	Tetratricopeptide repeat protein 25 OS=Homo sapiens OX=9606 GN=TTC25 PE=1 SV=2	2		[K].FPAIQNLALR.[N]	1	1	P08571
	P35637	RNA-binding protein FUS OS=Homo sapiens OX=9606 GN=FUS PE=1 SV=1	2		[K].FPDEQLSSSCHSDLSR.[L]	1	1	Q9H4A9
	P20160	Azurocidin OS=Homo sapiens OX=9606 GN=AZU1 PE=1 SV=3	2		[K].LFIGGLSFETTEESLR.[N]	1	2	P22626
	Q9NRR5	Ubiquilin-4 OS=Homo sapiens OX=9606 GN=UBQLN4 PE=1 SV=2	2		[R].FPELNGGHSYCR.[N]	1	2	A0A0A0MTJ5
	Q96GS4	BLOC-1-related complex subunit 6 OS=Homo sapiens OX=9606 GN=BORCS6 PE=1 SV=2	2		[R].QGQQQAGGDGK.[T]	1	2	A0A1W2PPS1
	Q9P013	Spliceosome-associated protein CWC15 homolog OS=Homo sapiens OX=9606 GN=CWC15 PE=1 SV=2	2		[R].QGQGQSEPGEYEQR.[L]	1	1	P43121
	Q13596	Sorting nexin-1 OS=Homo sapiens OX=9606 GN=SNX1 PE=1 SV=3	2		[R].QGQGQSEPGEYEQR.[L]	1	1	P43121
	H7C106	Reticulon (Fragment) OS=Homo sapiens OX=9606 GN=RTN4 PE=1 SV=1	2		[K].QGQDNLSSVK.[E]	1	2	P30040
	P57735	Ras-related protein Rab-25 OS=Homo sapiens OX=9606 GN=RAB25 PE=1 SV=2	2		[K].QGSIPYDSVTGPSK.[H]	1	1	Q9HAT2
	E9PNQ8	Thy-1 membrane glycoprotein (Fragment) OS=Homo sapiens OX=9606 GN=THY1 PE=1 SV=1	2		[K].LFIGGLSFETTDESLR.[S]	1	6	F8W6I7
	Q8N6C8	Leukocyte immunoglobulin-like receptor subfamily A member 3 OS=Homo sapiens OX=9606 GN=LILRA3 PE=1 SV=3	2		[R].QGSYHEQSVDR.[S]	1	1	P20930
	E9PQD7	40S ribosomal protein S2 OS=Homo sapiens OX=9606 GN=RPS2 PE=1 SV=1	2		[R].QGVDADINGLR.[Q]	1	2	P35527
	Q96CP2	FLYWCH family member 2 OS=Homo sapiens OX=9606 GN=FLYWCH2 PE=1 SV=1	2		[R].QGWVSSSLTLK.[V]	1	2	A0A087WXM8
	Q9NX62	Inositol monophosphatase 3 OS=Homo sapiens OX=9606 GN=IMPAD1 PE=1 SV=1	2		[R].QGVPMNSLR.[F]	1	3	P63165
	A0A2R8Y811	40S ribosomal protein S14 (Fragment) OS=Homo sapiens OX=9606 GN=RPS14 PE=1 SV=1	2		[R].QGVEADINGLRR.[V]	1	5	P19012
	D6R997	Coatomer subunit beta' (Fragment) OS=Homo sapiens OX=9606 GN=COPB2 PE=1 SV=8	2		[R].QGVEADINGLR.[R]	1	5	P19012
	P15291	Beta-1,4-galactosyltransferase 1 OS=Homo sapiens OX=9606 GN=B4GALT1 PE=1 SV=5	2		[R].QGVEADINGLR.[R]	1	5	P19012
	O75071	EF-hand calcium-binding domain-containing protein 14 OS=Homo sapiens OX=9606 GN=EFCAB14 PE=1 SV=1	2		[R].FNRPFLMIIVPTDTQNIFFMSK.[V]	1	2	P01011
	P98155	Very low-density lipoprotein receptor OS=Homo sapiens OX=9606 GN=VLDLR PE=1 SV=1	2		[R].QGVDADINGLR.[Q]	1	2	P35527
	Q9H461	Frizzled-8 OS=Homo sapiens OX=9606 GN=FZD8 PE=1 SV=1	2		[R].QGVDADINGLR.[Q]	1	2	P35527
	P16615	Sarcoplasmic/endoplasmic reticulum calcium ATPase 2 OS=Homo sapiens OX=9606 GN=ATP2A2 PE=1 SV=1	2		[K].FNSLNELVDYHR.[S]	1	1	P62993
	Q9P258	Protein RCC2 OS=Homo sapiens OX=9606 GN=RCC2 PE=1 SV=2	2		[K].FNSLNELVDYHR.[S]	1	1	P62993
	Q86V85	Integral membrane protein GPR180 OS=Homo sapiens OX=9606 GN=GPR180 PE=2 SV=1	2		[R].FNTANDDNVTQVR.[A]	1	1	P04040
	Q15637	Splicing factor 1 OS=Homo sapiens OX=9606 GN=SF1 PE=1 SV=4	2		[R].FNTANDDNVTQVR.[A]	1	1	P04040
	P05198	Eukaryotic translation initiation factor 2 subunit 1 OS=Homo sapiens OX=9606 GN=EIF2S1 PE=1 SV=3	2		[R].FNTANDDNVTQVR.[A]	1	1	P04040
	P56856	Claudin-18 OS=Homo sapiens OX=9606 GN=CLDN18 PE=1 SV=1	2		[R].FNTANDDNVTQVR.[A]	1	1	P04040
	P13727	Bone marrow proteoglycan OS=Homo sapiens OX=9606 GN=PRG2 PE=1 SV=2	2		[R].QGVDADINGLR.[Q]	1	2	P35527
	J3KPH2	Arachidonate lipoxygenase 3, isoform CRA_a OS=Homo sapiens OX=9606 GN=ALOXE3 PE=1 SV=1	2		[R].FNTFIHEDIWNIR.[S]	1	1	P34096
	P0DP57	Secreted Ly-6/uPAR domain-containing protein 2 OS=Homo sapiens OX=9606 GN=SLURP2 PE=1 SV=1	2		[R].QGVDADINGLR.[Q]	1	2	P35527
	Q96FN9	D-aminoacyl-tRNA deacylase 2 OS=Homo sapiens OX=9606 GN=DTD2 PE=1 SV=1	2		[R].QGVDADINGLR.[Q]	1	2	P35527
	O95968	Secretoglobin family 1D member 1 OS=Homo sapiens OX=9606 GN=SCGB1D1 PE=1 SV=1	2		[R].QGPVNLLSDPEQGVEVTGQYER.[E]	1	2	B7ZKJ8
	P52594	Arf-GAP domain and FG repeat-containing protein 1 OS=Homo sapiens OX=9606 GN=AGFG1 PE=1 SV=2	2		[K].FPGAVDGATYILVMVDPDAPSR.[A]	1	1	Q96S96
	Q9NZZ3	Charged multivesicular body protein 5 OS=Homo sapiens OX=9606 GN=CHMP5 PE=1 SV=1	2		[K].FPGAVDGATYILVMVDPDAPSR.[A]	1	1	Q96S96
	P23246	Splicing factor, proline- and glutamine-rich OS=Homo sapiens OX=9606 GN=SFPQ PE=1 SV=2	2		[R].QGLLPVLESFK.[V]	1	2	P02647
	P07741	Adenine phosphoribosyltransferase OS=Homo sapiens OX=9606 GN=APRT PE=1 SV=2	2		[R].QGHNSVFLIK.[G]	1	2	P02790
	Q13643	Four and a half LIM domains protein 3 OS=Homo sapiens OX=9606 GN=FHL3 PE=1 SV=4	2		[R].QGHNSVFLIK.[G]	1	2	P02790
	Q92743	Serine protease HTRA1 OS=Homo sapiens OX=9606 GN=HTRA1 PE=1 SV=1	2		[K].FQASQPEPSDLPK.[K]	1	2	Q96QH2
	Q9Y2Z0	Protein SGT1 homolog OS=Homo sapiens OX=9606 GN=SUGT1 PE=1 SV=3	2		[R].QGHNSVFLIK.[G]	1	2	P02790
	P79483	HLA class II histocompatibility antigen, DR beta 3 chain OS=Homo sapiens OX=9606 GN=HLA-DRB3 PE=1 SV=1	2		[R].FQCGNMIFDNK.[E]	1	7	A0A140TA68
	A0A499FIY3	Axonemal dynein light intermediate polypeptide 1 OS=Homo sapiens OX=9606 GN=DNALI1 PE=4 SV=1	2		[K].FQDGDLTLYQSNTILR.[H]	1	3	P09211
	Q96QR1	Secretoglobin family 3A member 1 OS=Homo sapiens OX=9606 GN=SCGB3A1 PE=1 SV=2	2		[K].FQDGDLTLYQSNTILR.[H]	1	3	P09211
	Q86VZ4	Low-density lipoprotein receptor-related protein 11 OS=Homo sapiens OX=9606 GN=LRP11 PE=2 SV=2	2		[K].FQDGDLTLYQSNTILR.[H]	1	3	P09211
	Q9BY15	Adhesion G protein-coupled receptor E3 OS=Homo sapiens OX=9606 GN=ADGRE3 PE=2 SV=2	2		[K].FQDGDLTLYQSNTILR.[H]	1	3	P09211
	P51572	B-cell receptor-associated protein 31 OS=Homo sapiens OX=9606 GN=BCAP31 PE=1 SV=3	2		[R].QGHNSVFLIK.[G]	1	2	P02790
	A0A087X089	C-C motif chemokine OS=Homo sapiens OX=9606 GN=CCL14 PE=1 SV=1	2		[R].QGHNSVFLIK.[G]	1	2	P02790
	H7BYY1	Tropomyosin 1 (Alpha), isoform CRA_m OS=Homo sapiens OX=9606 GN=TPM1 PE=1 SV=1	2		[K].QGHFYGETAAVYVAVEER.[K]	1	1	P01833
	D6RE86	Ceruloplasmin (Fragment) OS=Homo sapiens OX=9606 GN=CP PE=1 SV=8	2		[K].QGHFYGETAAVYVAVEER.[K]	1	1	P01833
	Q9NUQ9	Protein FAM49B OS=Homo sapiens OX=9606 GN=FAM49B PE=1 SV=1	2		[K].FQEFSPNYMGLEFK.[K]	1	1	P98172
	Q9BXS4	Transmembrane protein 59 OS=Homo sapiens OX=9606 GN=TMEM59 PE=1 SV=1	2		[R].FQETFEDVFSDR.[S]	1	2	P13686
	X6R3S7	Trefoil factor 3 OS=Homo sapiens OX=9606 GN=TFF3 PE=1 SV=2	2		[R].FQETFEDVFSDR.[S]	1	2	P13686
	Q99714	3-hydroxyacyl-CoA dehydrogenase type-2 OS=Homo sapiens OX=9606 GN=HSD17B10 PE=1 SV=3	2		[R].FPVVENGK.[Q]	1	1	P15529
	P46777	60S ribosomal protein L5 OS=Homo sapiens OX=9606 GN=RPL5 PE=1 SV=3	2		[R].FPVVENGK.[Q]	1	1	P15529
	Q00796	Sorbitol dehydrogenase OS=Homo sapiens OX=9606 GN=SORD PE=1 SV=4	2		[R].QGLLPVLESFK.[V]	1	2	P02647
	Q96FE7	Phosphoinositide-3-kinase-interacting protein 1 OS=Homo sapiens OX=9606 GN=PIK3IP1 PE=1 SV=2	2		[R].QGNAIGVTACDIDGDGR.[E]	1	3	Q9NQ79
	P40227	T-complex protein 1 subunit zeta OS=Homo sapiens OX=9606 GN=CCT6A PE=1 SV=3	2		[R].FPGQLNADLR.[K]	2	18	P07437; P68371
	Q6FIF0	AN1-type zinc finger protein 6 OS=Homo sapiens OX=9606 GN=ZFAND6 PE=1 SV=2	2		[R].FPGSLAAVDQDGPR.[E]	1	1	O95848
	Q9UKX2	Myosin-2 OS=Homo sapiens OX=9606 GN=MYH2 PE=1 SV=1	2		[R].FPGSLAAVDQDGPR.[E]	1	1	O95848
	B1AKG0	Complement factor H-related protein 1 OS=Homo sapiens OX=9606 GN=CFHR1 PE=1 SV=1	2		[R].QGPVNLLSDPEQGVEVTGQYER.[E]	1	2	B7ZKJ8
	O95197	Reticulon-3 OS=Homo sapiens OX=9606 GN=RTN3 PE=1 SV=2	2		[R].QGPVNLLSDPEQGVEVTGQYER.[E]	1	2	B7ZKJ8
	Q8TEA8	D-aminoacyl-tRNA deacylase 1 OS=Homo sapiens OX=9606 GN=DTD1 PE=1 SV=2	2		[K].LFIGGLSFETTDESLR.[S]	1	6	F8W6I7
	A0A087X0Q4	Immunoglobulin kappa variable 2-40 OS=Homo sapiens OX=9606 GN=IGKV2-40 PE=1 SV=1	2		[R].FPLTNAIK.[D]	1	2	P36222
	P60903	Protein S100-A10 OS=Homo sapiens OX=9606 GN=S100A10 PE=1 SV=2	2		[R].QGNLSSSGNQEGSQK.[R]	1	1	Q5D862
	I3L3P7	40S ribosomal protein S15a OS=Homo sapiens OX=9606 GN=RPS15A PE=1 SV=1	2		[K].QGGLGPMNIPLVSDPK.[R]	1	2	Q06830
	A0A0A6YY99	Protein TNFSF12-TNFSF13 OS=Homo sapiens OX=9606 GN=TNFSF12-TNFSF13 PE=3 SV=1	2		[K].QGNAVTLGDYYQGR.[R]	1	4	Q86X29
	Q9ULF5	Zinc transporter ZIP10 OS=Homo sapiens OX=9606 GN=SLC39A10 PE=1 SV=2	2		[K].FPPDNSAPYGAR.[Y]	1	2	P09467
	Q9UJJ9	N-acetylglucosamine-1-phosphotransferase subunit gamma OS=Homo sapiens OX=9606 GN=GNPTG PE=1 SV=1	2		[R].LISPPVHLPR.[S]	1	1	O60462
	P78406	mRNA export factor OS=Homo sapiens OX=9606 GN=RAE1 PE=1 SV=1	2		[K].QGNAVTLGDYYQGR.[R]	1	4	Q86X29
	Q8IV56	Proline-rich protein 15 OS=Homo sapiens OX=9606 GN=PRR15 PE=2 SV=1	2		[R].FPSVSLQEASSFFQR.[D]	1	2	A0A0J9YXF8
	Q15819	Ubiquitin-conjugating enzyme E2 variant 2 OS=Homo sapiens OX=9606 GN=UBE2V2 PE=1 SV=4	2		[R].QGNAIGVTACDIDGDGR.[E]	1	3	Q9NQ79
	P14091	Cathepsin E OS=Homo sapiens OX=9606 GN=CTSE PE=1 SV=3	2		[R].QGNAIGVTACDIDGDGR.[E]	1	3	Q9NQ79
	P63313	Thymosin beta-10 OS=Homo sapiens OX=9606 GN=TMSB10 PE=1 SV=2	2		[R].FPTDQLTPDQER.[S]	1	1	P05164
	P15309	Prostatic acid phosphatase OS=Homo sapiens OX=9606 GN=ACPP PE=1 SV=3	2		[R].FPTDQLTPDQER.[S]	1	1	P05164
	Q9NUP9	Protein lin-7 homolog C OS=Homo sapiens OX=9606 GN=LIN7C PE=1 SV=1	2		[K].FPPDNSAPYGAR.[Y]	1	2	P09467
	P50479	PDZ and LIM domain protein 4 OS=Homo sapiens OX=9606 GN=PDLIM4 PE=1 SV=2	2		[K].FLDQGLDDNYCR.[N]	1	3	P26927
	Q8IVM0	Coiled-coil domain-containing protein 50 OS=Homo sapiens OX=9606 GN=CCDC50 PE=1 SV=1	2		[K].FLDQGLDDNYCR.[N]	1	3	P26927
	P04211	Immunoglobulin lambda variable 7-43 OS=Homo sapiens OX=9606 GN=IGLV7-43 PE=3 SV=2	2		[R].FLDNFDSSEK.[D]	1	1	Q13938
	A1X283	SH3 and PX domain-containing protein 2B OS=Homo sapiens OX=9606 GN=SH3PXD2B PE=1 SV=3	2		[R].FDSDVGEYR.[A]	6	11	P13761; Q30154; P79483; Q9GIY3; P13760; P04229
	Q9NRX4	14 kDa phosphohistidine phosphatase OS=Homo sapiens OX=9606 GN=PHPT1 PE=1 SV=1	2		[R].QQHEGAQGALDSGEPPQCR.[S]	1	7	P33241
	P84101	Small EDRK-rich factor 2 OS=Homo sapiens OX=9606 GN=SERF2 PE=1 SV=1	2		[K].QQFDLENK.[F]	1	2	P36871
	Q08AI8	Protein mab-21-like 4 OS=Homo sapiens OX=9606 GN=MAB21L4 PE=2 SV=2	2		[R].QQEQQQQQVAR.[E]	1	2	O00461
	P12004	Proliferating cell nuclear antigen OS=Homo sapiens OX=9606 GN=PCNA PE=1 SV=1	2		[K].QQEEISKLEER.[V]	1	2	P21757
	P62140	Serine/threonine-protein phosphatase PP1-beta catalytic subunit OS=Homo sapiens OX=9606 GN=PPP1CB PE=1 SV=3	2		[K].QQDVLGFLEANK.[I]	1	1	O75368
	Q96AT9	Ribulose-phosphate 3-epimerase OS=Homo sapiens OX=9606 GN=RPE PE=1 SV=1	2		[K].QQDVLGFLEANK.[I]	1	1	O75368
	P26951	Interleukin-3 receptor subunit alpha OS=Homo sapiens OX=9606 GN=IL3RA PE=1 SV=1	2		[K].FDTQYPYGEK.[Q]	1	2	P30040
	A0A0G2JRQ6	Uncharacterized protein (Fragment) OS=Homo sapiens OX=9606 PE=1 SV=4	2		[K].QQDHFFQAAFLEER.[D]	1	1	P08567
	A0A0J9YVU5	Immunoglobulin heavy variable 2-70 (Fragment) OS=Homo sapiens OX=9606 GN=IGHV2-70 PE=1 SV=1	2		[R].FDVSGYPTIK.[I]	1	2	P13667
	Q3SY84	Keratin, type II cytoskeletal 71 OS=Homo sapiens OX=9606 GN=KRT71 PE=1 SV=3	2		[K].QQDGELVGYR.[I]	1	3	E9PHX8
	Q9UJC5	SH3 domain-binding glutamic acid-rich-like protein 2 OS=Homo sapiens OX=9606 GN=SH3BGRL2 PE=1 SV=2	2		[K].QQDGELVGYR.[I]	1	3	E9PHX8
	P22891	Vitamin K-dependent protein Z OS=Homo sapiens OX=9606 GN=PROZ PE=1 SV=2	2		[R].QQCTCHAGK.[VG]	1	3	Q9Y6R7
	Q9Y337	Kallikrein-5 OS=Homo sapiens OX=9606 GN=KLK5 PE=1 SV=3	2		[K].FEDCCQEK.[T]	1	3	D6RF35
	P13760	HLA class II histocompatibility antigen, DRB1-4 beta chain OS=Homo sapiens OX=9606 GN=HLA-DRB1 PE=1 SV=1	2		[R].QQCKDIDECDIVPDACK.[G]	1	6	Q12805
	Q9Y5K6	CD2-associated protein OS=Homo sapiens OX=9606 GN=CD2AP PE=1 SV=1	2		[R].QQASEADAAAATFR.[A]	1	5	P07902
	Q7Z4V5	Hepatoma-derived growth factor-related protein 2 OS=Homo sapiens OX=9606 GN=HDGFL2 PE=1 SV=1	2		[K].FEDENFILK.[H]	1	3	P62937
	C9IYI1	Dermokine OS=Homo sapiens OX=9606 GN=DMKN PE=1 SV=1	2		[R].QQHEGAQGALDSGEPPQCR.[S]	1	7	P33241
	P00387	NADH-cytochrome b5 reductase 3 OS=Homo sapiens OX=9606 GN=CYB5R3 PE=1 SV=3	2		[K].QPYFGAVIGR.[V]	1	2	Q96C23
	P61956	Small ubiquitin-related modifier 2 OS=Homo sapiens OX=9606 GN=SUMO2 PE=1 SV=3	2		[R].QQLEDIVTPIFTK.[M]	1	1	Q5TZF3
	Q8N0X7	Spartin OS=Homo sapiens OX=9606 GN=SPART PE=1 SV=1	2		[R].QQLQALSEPQPR.[L]	1	1	Q8NBJ4
	Q93091	Ribonuclease K6 OS=Homo sapiens OX=9606 GN=RNASE6 PE=1 SV=2	2		[K].QQSELQSQVR.[Y]	1	2	Q14847
	Q15084	Protein disulfide-isomerase A6 OS=Homo sapiens OX=9606 GN=PDIA6 PE=1 SV=1	2		[R].FDPIPAQYVR.[V]	1	1	O60462
	P14543	Nidogen-1 OS=Homo sapiens OX=9606 GN=NID1 PE=1 SV=3	2		[K].QQSELQSQVR.[Y]	1	2	Q14847
	O95716	Ras-related protein Rab-3D OS=Homo sapiens OX=9606 GN=RAB3D PE=1 SV=1	2		[R].QQQDYWLIDVR.[A]	1	1	P15144
	Q8WWY7	WAP four-disulfide core domain protein 12 OS=Homo sapiens OX=9606 GN=WFDC12 PE=1 SV=1	2		[R].QQPMALAVALTK.[G]	1	1	P10253
	O60888	Protein CutA OS=Homo sapiens OX=9606 GN=CUTA PE=1 SV=2	2		[R].QQPGPSEHIER.[R]	1	2	P50552
	O14798	Tumor necrosis factor receptor superfamily member 10C OS=Homo sapiens OX=9606 GN=TNFRSF10C PE=1 SV=3	2		[K].LFSDLGSSYAK.[Q]	1	1	Q96BQ1
	Q9UQC9	Calcium-activated chloride channel regulator 2 OS=Homo sapiens OX=9606 GN=CLCA2 PE=1 SV=2	2		[R].FDPVRGEVPPR.[Y]	1	2	P02790
	Q6YHK3	CD109 antigen OS=Homo sapiens OX=9606 GN=CD109 PE=1 SV=2	2		[K].QQNAQGGFSSTQDTVVALHALSK.[Y]	1	1	P01023
	P28325	Cystatin-D OS=Homo sapiens OX=9606 GN=CST5 PE=1 SV=1	2		[R].FDPVRGEVPPRYPR.[D]	1	2	P02790
	Q9UK45	U6 snRNA-associated Sm-like protein LSm7 OS=Homo sapiens OX=9606 GN=LSM7 PE=1 SV=1	2		[K].QQNAQGGFSSTQDTVVALHALSK.[Y]	1	1	P01023
	A4D2B0	Metallo-beta-lactamase domain-containing protein 1 OS=Homo sapiens OX=9606 GN=MBLAC1 PE=1 SV=1	2		[K].QQMILQIGVVNEAPFSR.[E]	1	2	Q02487
	P49788	Retinoic acid receptor responder protein 1 OS=Homo sapiens OX=9606 GN=RARRES1 PE=1 SV=2	2		[K].QQMILQIGVVNEAPFSR.[E]	1	2	Q02487
	P13284	Gamma-interferon-inducible lysosomal thiol reductase OS=Homo sapiens OX=9606 GN=IFI30 PE=1 SV=3	2		[R].QQIYAAEK.[A]	1	1	P15924
	Q08174	Protocadherin-1 OS=Homo sapiens OX=9606 GN=PCDH1 PE=1 SV=2	2		[K].QQLVETHLAR.[V]	1	1	Q06481
	P20042	Eukaryotic translation initiation factor 2 subunit 2 OS=Homo sapiens OX=9606 GN=EIF2S2 PE=1 SV=2	2		[K].QQIQNDLNQWK.[T]	1	1	P15924
	Q6P587	Acylpyruvase FAHD1, mitochondrial OS=Homo sapiens OX=9606 GN=FAHD1 PE=1 SV=2	2		[R].QQLQALSEPQPR.[L]	1	1	Q8NBJ4
	P01714	Immunoglobulin lambda variable 3-19 OS=Homo sapiens OX=9606 GN=IGLV3-19 PE=1 SV=2	2		[R].QQLGTAVELEMAK.[M]	1	3	Q9NYL9
	Q7L1Q6	Basic leucine zipper and W2 domain-containing protein 1 OS=Homo sapiens OX=9606 GN=BZW1 PE=1 SV=1	2		[R].FEDGGYVVCNTR.[Q]	2	8	O00182; Q6DKI2
	P20142	Gastricsin OS=Homo sapiens OX=9606 GN=PGC PE=1 SV=1	2		[R].FEDGGYVVCNTR.[Q]	2	8	O00182; Q6DKI2
	O14907	Tax1-binding protein 3 OS=Homo sapiens OX=9606 GN=TAX1BP3 PE=1 SV=2	2		[R].FEDGVLDPDYPR.[N]	1	1	P04004
	O60701	UDP-glucose 6-dehydrogenase OS=Homo sapiens OX=9606 GN=UGDH PE=1 SV=1	2		[K].QPGITFIAAK.[F]	1	11	A0A1B0GVD5
	Q8IUI8	Cytokine receptor-like factor 3 OS=Homo sapiens OX=9606 GN=CRLF3 PE=1 SV=2	2		[K].QPFVQGLALYTPVVLPR.[S]	1	1	P01019
	Q14CN2	Calcium-activated chloride channel regulator 4 OS=Homo sapiens OX=9606 GN=CLCA4 PE=1 SV=2	2		[K].QPFVQGLALYTPVVLPR.[S]	1	1	P01019
	P01700	Immunoglobulin lambda variable 1-47 OS=Homo sapiens OX=9606 GN=IGLV1-47 PE=1 SV=2	2		[K].QPFVQGLALYTPVVLPR.[S]	1	1	P01019
	P13533	Myosin-6 OS=Homo sapiens OX=9606 GN=MYH6 PE=1 SV=5	2		[K].QPFSIEEIEVAPPK.[T]	1	2	P40394
	H0Y614	Ubiquitin-fold modifier 1 (Fragment) OS=Homo sapiens OX=9606 GN=UFM1 PE=1 SV=1	2		[K].LFSDLGSSYAK.[Q]	1	1	Q96BQ1
	A0A0B4J1Y8	Immunoglobulin lambda variable 9-49 OS=Homo sapiens OX=9606 GN=IGLV9-49 PE=1 SV=1	2		[R].QPDPDENKPMEDK.[V]	2	14	P20810; E7EVY3
	Q9H7P6	Multivesicular body subunit 12B OS=Homo sapiens OX=9606 GN=MVB12B PE=1 SV=2	2		[R].QPDPDENKPMEDK.[V]	2	14	P20810; E7EVY3
	G5EA35	Caspase recruitment domain-containing protein 18 OS=Homo sapiens OX=9606 GN=CARD18 PE=1 SV=1	2		[R].LLQEGQALEYVCPSGFYPYPVQTR.[T]	1	4	B4E1Z4
	C9JKZ3	Transmembrane protease serine 2 (Fragment) OS=Homo sapiens OX=9606 GN=TMPRSS2 PE=1 SV=1	2		[R].FENTPEIAIR.[S]	1	1	Q9Y4D7
	P06753	Tropomyosin alpha-3 chain OS=Homo sapiens OX=9606 GN=TPM3 PE=1 SV=2	2		[R].FEQQLAQTDGTLSTLEFQR.[E]	1	4	Q9BY43
	P32455	Guanylate-binding protein 1 OS=Homo sapiens OX=9606 GN=GBP1 PE=1 SV=2	2		[R].QPAGPGSGIR.[E]	1	7	Q8NBJ7
	Q6NZI2	Caveolae-associated protein 1 OS=Homo sapiens OX=9606 GN=CAVIN1 PE=1 SV=1	2		[R].QPAGPGSGIR.[E]	1	7	Q8NBJ7
	P30049	ATP synthase subunit delta, mitochondrial OS=Homo sapiens OX=9606 GN=ATP5F1D PE=1 SV=2	2		[K].QPAENVNQYLTDPK.[F]	1	2	P22314
	O43866	CD5 antigen-like OS=Homo sapiens OX=9606 GN=CD5L PE=1 SV=1	2		[R].QNYHQDSEAAINR.[Q]	1	6	P02794
	P20645	Cation-dependent mannose-6-phosphate receptor OS=Homo sapiens OX=9606 GN=M6PR PE=1 SV=1	2		[R].QNYHQDSEAAINR.[Q]	1	6	P02794
	Q9NTM9	Copper homeostasis protein cutC homolog OS=Homo sapiens OX=9606 GN=CUTC PE=1 SV=1	2		[R].QNYHQDSEAAINR.[Q]	1	6	P02794
	Q9NTU7	Cerebellin-4 OS=Homo sapiens OX=9606 GN=CBLN4 PE=1 SV=1	2		[K].QPGITFIAAK.[F]	1	11	A0A1B0GVD5
	P14854	Cytochrome c oxidase subunit 6B1 OS=Homo sapiens OX=9606 GN=COX6B1 PE=1 SV=2	2		[K].FEHCNFNDVTTR.[L]	1	3	A0A2U3TZL5
	Q9BU89	Deoxyhypusine hydroxylase OS=Homo sapiens OX=9606 GN=DOHH PE=1 SV=1	2		[R].QPLGPDGSQGFK.[Q]	1	1	Q7Z422
	Q96L46	Calpain small subunit 2 OS=Homo sapiens OX=9606 GN=CAPNS2 PE=2 SV=2	2		[K].FEHCNFNDVTTR.[L]	1	3	A0A2U3TZL5
	Q15717	ELAV-like protein 1 OS=Homo sapiens OX=9606 GN=ELAVL1 PE=1 SV=2	2		[R].FEDGVLDPDYPR.[N]	1	1	P04004
	P46952	3-hydroxyanthranilate 3,4-dioxygenase OS=Homo sapiens OX=9606 GN=HAAO PE=1 SV=2	2		[K].QPYFGAVIGR.[V]	1	2	Q96C23
	P98179	RNA-binding protein 3 OS=Homo sapiens OX=9606 GN=RBM3 PE=1 SV=1	2		[R].FEEEIKAEQEER.[K]	1	1	Q96C19
	O60279	Sushi domain-containing protein 5 OS=Homo sapiens OX=9606 GN=SUSD5 PE=1 SV=3	2		[R].FEELCSDLFR.[S]	1	5	A0A0G2JIW1
	Q8IZP9	Adhesion G-protein coupled receptor G2 OS=Homo sapiens OX=9606 GN=ADGRG2 PE=1 SV=2	2		[K].QPVLSQTEAR.[D]	1	1	P28070
	A0A0C4DH31	Immunoglobulin heavy variable 1-18 OS=Homo sapiens OX=9606 GN=IGHV1-18 PE=3 SV=1	2		[R].FEELNADLFR.[G]	2	6	P54652; P11142
	O95881	Thioredoxin domain-containing protein 12 OS=Homo sapiens OX=9606 GN=TXNDC12 PE=1 SV=1	3		[R].FEELNADLFR.[G]	2	6	P54652; P11142
	P05534	HLA class I histocompatibility antigen, A-24 alpha chain OS=Homo sapiens OX=9606 GN=HLA-A PE=1 SV=2	3		[K].QPVLSQTEAR.[D]	1	1	P28070
	H0YGR4	Oligoribonuclease, mitochondrial (Fragment) OS=Homo sapiens OX=9606 GN=REXO2 PE=1 SV=1	3		[R].QQSLGGFFK.[G]	1	4	O75363
	C9JRD2	DnaJ homolog subfamily B member 2 (Fragment) OS=Homo sapiens OX=9606 GN=DNAJB2 PE=1 SV=1	3		[K].QPVFGANYIK.[G]	1	7	Q969T9
	B4DKV7	Epidermal growth factor receptor kinase substrate 8-like protein 1 OS=Homo sapiens OX=9606 GN=EPS8L1 PE=1 SV=1	3		[R].FEFGQETSQTLK.[L]	1	1	Q6ZMI3
	O75381	Peroxisomal membrane protein PEX14 OS=Homo sapiens OX=9606 GN=PEX14 PE=1 SV=1	3		[K].QPTPQPPVDCVK.[T]	1	1	P23490
	Q9BRT3	Migration and invasion enhancer 1 OS=Homo sapiens OX=9606 GN=MIEN1 PE=1 SV=1	3		[K].QPSSQDALQGR.[R]	1	4	Q13308
	P61758	Prefoldin subunit 3 OS=Homo sapiens OX=9606 GN=VBP1 PE=1 SV=4	3		[K].FEGIACEISK.[Q]	1	1	P02748
	E5RGN3	Copper transport protein ATOX1 OS=Homo sapiens OX=9606 GN=ATOX1 PE=1 SV=1	3		[K].QPSSQDALQGR.[R]	1	4	Q13308
	Q9H1E3	Nuclear ubiquitous casein and cyclin-dependent kinase substrate 1 OS=Homo sapiens OX=9606 GN=NUCKS1 PE=1 SV=1	3		[R].QPSSAFAAFVK.[R]	1	1	P01024
	E9PS76	Probable RNA-binding protein EIF1AD (Fragment) OS=Homo sapiens OX=9606 GN=EIF1AD PE=1 SV=1	3		[K].QPSQPPPQEIFVPTTK.[E]	1	2	B1AN48
	F5H3Z4	Folate receptor beta (Fragment) OS=Homo sapiens OX=9606 GN=FOLR2 PE=1 SV=1	3		[K].QPSKPEIVSK.[A]	1	2	Q13740
	F8W6G6	Leukocyte immunoglobulin-like receptor subfamily B member 3 OS=Homo sapiens OX=9606 GN=LILRB3 PE=1 SV=2	3		[K].FEETTADGR.[K]	1	2	Q01469
	Q5TCU3	Tropomyosin beta chain OS=Homo sapiens OX=9606 GN=TPM2 PE=1 SV=1	3		[R].QNVDHSQEAAK.[A]	1	1	O00391
	F5GYX3	Semaphorin-7A OS=Homo sapiens OX=9606 GN=SEMA7A PE=1 SV=1	3		[R].FDHVITNMNNNYEPR.[S]	1	3	A0A0A0MSV6
	Q9NZV1	Cysteine-rich motor neuron 1 protein OS=Homo sapiens OX=9606 GN=CRIM1 PE=1 SV=1	3		[R].FDHILYTGSTGVGK.[I]	1	6	P30838
	O95810	Caveolae-associated protein 2 OS=Homo sapiens OX=9606 GN=CAVIN2 PE=1 SV=3	3		[K].QSHGAAPCSGGSQ.[-]	1	2	P31151
	F5H3X6	Prohibitin-2 (Fragment) OS=Homo sapiens OX=9606 GN=PHB2 PE=1 SV=2	3		[R].FASENDLPEWK.[E]	1	7	P43487
	H3BRQ0	Phosphopantothenoylcysteine decarboxylase OS=Homo sapiens OX=9606 GN=PPCDC PE=1 SV=1	3		[K].QSHGAAPCSGGSQ.[-]	1	2	P31151
	Q14203	Dynactin subunit 1 OS=Homo sapiens OX=9606 GN=DCTN1 PE=1 SV=3	3		[R].FASFEAQGALANIAVDK.[A]	1	4	A0A0G2JMH6
	X6RLJ0	Complement C1q subcomponent subunit A (Fragment) OS=Homo sapiens OX=9606 GN=C1QA PE=1 SV=7	3		[R].QSGTHHAENSSGGQAASSHEQAR.[S]	1	1	P20930
	M0R261	6-phosphogluconolactonase (Fragment) OS=Homo sapiens OX=9606 GN=PGLS PE=1 SV=1	3		[R].QSGSRGGSGGGGSISGGGYGSGGGSGGR.[Y]	1	1	P35908
	P30050	60S ribosomal protein L12 OS=Homo sapiens OX=9606 GN=RPL12 PE=1 SV=1	3		[R].QSGQCLDIDECR.[T]	1	3	G3V4U0
	P78552	Interleukin-13 receptor subunit alpha-1 OS=Homo sapiens OX=9606 GN=IL13RA1 PE=1 SV=1	3		[K].QSGESIDIITR.[A]	1	6	Q16531
	Q9BVM4	Gamma-glutamylaminecyclotransferase OS=Homo sapiens OX=9606 GN=GGACT PE=1 SV=2	3		[R].FATTFYQHLADSK.[N]	1	2	P01008
	A0A0A0MT60	Peptidylprolyl isomerase (Fragment) OS=Homo sapiens OX=9606 GN=FKBP15 PE=1 SV=1	3		[R].FATTFYQHLADSK.[N]	1	2	P01008
	J3KR23	IST1 homolog (Fragment) OS=Homo sapiens OX=9606 GN=IST1 PE=1 SV=1	3		[K].QSGESIDIITR.[A]	1	6	Q16531
	P61204	ADP-ribosylation factor 3 OS=Homo sapiens OX=9606 GN=ARF3 PE=1 SV=2	3		[K].FATVEVTDKPVDEALR.[E]	1	3	A0A3B3IRV5
	Q96TC7	Regulator of microtubule dynamics protein 3 OS=Homo sapiens OX=9606 GN=RMDN3 PE=1 SV=2	3		[K].FAVEEIIQK.[Q]	1	1	Q9BS40
	O60784	Target of Myb protein 1 OS=Homo sapiens OX=9606 GN=TOM1 PE=1 SV=2	3		[R].QSGEAFVELGSEDDVK.[M]	1	2	P52597
	O15118	NPC intracellular cholesterol transporter 1 OS=Homo sapiens OX=9606 GN=NPC1 PE=1 SV=2	3		[R].FAVLQENVAWGNGR.[V]	1	3	Q9Y6R7
	P98173	Protein FAM3A OS=Homo sapiens OX=9606 GN=FAM3A PE=1 SV=2	3		[R].FAVLQENVAWGNGR.[V]	1	3	Q9Y6R7
	P21964	Catechol O-methyltransferase OS=Homo sapiens OX=9606 GN=COMT PE=1 SV=2	3		[R].FAVLQENVAWGNGR.[V]	1	3	Q9Y6R7
	P36954	DNA-directed RNA polymerase II subunit RPB9 OS=Homo sapiens OX=9606 GN=POLR2I PE=1 SV=1	3		[K].QSLEASLAETEGR.[Y]	1	1	P13645
	Q04837	Single-stranded DNA-binding protein, mitochondrial OS=Homo sapiens OX=9606 GN=SSBP1 PE=1 SV=1	3		[K].QSFTMVADTPENLR.[L]	1	3	Q14847
	P55058	Phospholipid transfer protein OS=Homo sapiens OX=9606 GN=PLTP PE=1 SV=1	3		[K].QSLEASLAETEGR.[Y]	1	1	P13645
	Q5JXA9	Signal-regulatory protein beta-2 OS=Homo sapiens OX=9606 GN=SIRPB2 PE=2 SV=1	3		[K].FAIQYGTGR.[V]	1	2	O96009
	P24592	Insulin-like growth factor-binding protein 6 OS=Homo sapiens OX=9606 GN=IGFBP6 PE=1 SV=1	3		[K].FAEVYFAQSQQK.[VM]	1	4	Q14165
	Q9UJU6	Drebrin-like protein OS=Homo sapiens OX=9606 GN=DBNL PE=1 SV=1	3		[K].FAFQAEVNR.[M]	1	3	P14625
	Q96G03	Phosphoglucomutase-2 OS=Homo sapiens OX=9606 GN=PGM2 PE=1 SV=4	3		[K].FAGAGVTTER.[T]	1	2	P20138
	Q8N3D4	EH domain-binding protein 1-like protein 1 OS=Homo sapiens OX=9606 GN=EHBP1L1 PE=1 SV=2	3		[K].QSLGELIGTLNAAK.[V]	1	1	P60174
	Q9UH65	Switch-associated protein 70 OS=Homo sapiens OX=9606 GN=SWAP70 PE=1 SV=1	3		[K].QSLGELIGTLNAAK.[V]	1	1	P60174
	A0A0G2JMZ8	Occludin OS=Homo sapiens OX=9606 GN=OCLN PE=1 SV=1	3		[K].LLQDFFNGK.[E]	2	7	P54652; P11142
	Q92542	Nicastrin OS=Homo sapiens OX=9606 GN=NCSTN PE=1 SV=2	3		[R].QSLFFYPSYPDEVR.[G]	1	2	P15289
	Q13217	DnaJ homolog subfamily C member 3 OS=Homo sapiens OX=9606 GN=DNAJC3 PE=1 SV=1	3		[R].FAGVFHVEKNGR.[Y]	1	7	P16070
	P09601	Heme oxygenase 1 OS=Homo sapiens OX=9606 GN=HMOX1 PE=1 SV=1	3		[R].QSLFFYPSYPDEVR.[G]	1	2	P15289
	Q9H4G4	Golgi-associated plant pathogenesis-related protein 1 OS=Homo sapiens OX=9606 GN=GLIPR2 PE=1 SV=3	3		[R].QSLFFYPSYPDEVR.[G]	1	2	P15289
	Q9UHY7	Enolase-phosphatase E1 OS=Homo sapiens OX=9606 GN=ENOPH1 PE=1 SV=1	3		[R].FAHTVVTSR.[V]	1	2	B7ZKJ8
	C9JWB2	Interleukin-1 receptor type 1 (Fragment) OS=Homo sapiens OX=9606 GN=IL1R1 PE=1 SV=1	3		[R].FAHYVVTSQVVNTANEAR.[E]	1	2	P19827
	Q96HC4	PDZ and LIM domain protein 5 OS=Homo sapiens OX=9606 GN=PDLIM5 PE=1 SV=5	3		[K].LLQDFFNGR.[D]	1	3	A0A0G2JIW1
	Q5QNW6	Histone H2B type 2-F OS=Homo sapiens OX=9606 GN=HIST2H2BF PE=1 SV=3	3		[R].FALLGDFFR.[K]	1	2	P49913
	A0A087X0X3	Heterogeneous nuclear ribonucleoprotein M OS=Homo sapiens OX=9606 GN=HNRNPM PE=1 SV=1	3		[K].FALITWIGENVSGLQR.[A]	1	2	Q14019
	P08637	Low affinity immunoglobulin gamma Fc region receptor III-A OS=Homo sapiens OX=9606 GN=FCGR3A PE=1 SV=2	3		[R].FAIQDISVEETSAK.[E]	3	14	P12814; Q08043; O43707
	P46821	Microtubule-associated protein 1B OS=Homo sapiens OX=9606 GN=MAP1B PE=1 SV=2	3		[K].FAIQYGTGR.[V]	1	2	O96009
	B1AH90	Signal peptide, CUB and EGF-like domain-containing protein 1 OS=Homo sapiens OX=9606 GN=SCUBE1 PE=1 SV=1	3		[K].QSLEASLAETEGR.[Y]	1	1	P13645
	Q9BQ51	Programmed cell death 1 ligand 2 OS=Homo sapiens OX=9606 GN=PDCD1LG2 PE=1 SV=2	3		[K].QSFTMVADTPENLR.[L]	1	3	Q14847
	J3KS22	L-xylulose reductase (Fragment) OS=Homo sapiens OX=9606 GN=DCXR PE=1 SV=8	3		[K].QSFTMVADTPENLR.[L]	1	3	Q14847
	P16333	Cytoplasmic protein NCK1 OS=Homo sapiens OX=9606 GN=NCK1 PE=1 SV=1	3		[R].LLQEALEAEER.[GD-]	1	8	Q96JY6
	E5RGR0	Acyl-protein thioesterase 1 (Fragment) OS=Homo sapiens OX=9606 GN=LYPLA1 PE=1 SV=1	3		[R].QQYESVAAK.[N]	1	3	P08670
	P22061	Protein-L-isoaspartate(D-aspartate) O-methyltransferase OS=Homo sapiens OX=9606 GN=PCMT1 PE=1 SV=4	3		[R].LLQEGQALEYVCPSGFYPYPVQTR.[T]	1	4	B4E1Z4
	Q96GG9	DCN1-like protein 1 OS=Homo sapiens OX=9606 GN=DCUN1D1 PE=1 SV=1	3		[R].FDDAVVQSDMK.[H]	2	10	P11142; E9PK54
	Q9GZZ8	Extracellular glycoprotein lacritin OS=Homo sapiens OX=9606 GN=LACRT PE=1 SV=1	3		[R].QQVEALQGQVQHLQAAFSQYK.[K]	1	1	P35247
	P20827	Ephrin-A1 OS=Homo sapiens OX=9606 GN=EFNA1 PE=1 SV=2	3		[R].QQVEALQGQVQHLQAAFSQYK.[K]	1	1	P35247
	P02461	Collagen alpha-1(III) chain OS=Homo sapiens OX=9606 GN=COL3A1 PE=1 SV=4	3		[R].FDEFFSEGCAPGSK.[K]	1	2	P02787
	Q15223	Nectin-1 OS=Homo sapiens OX=9606 GN=NECTIN1 PE=1 SV=3	3		[R].FDEFFSEGCAPGSK.[K]	1	2	P02787
	P55212	Caspase-6 OS=Homo sapiens OX=9606 GN=CASP6 PE=1 SV=2	3		[R].QQTVGGVNYFFDVEVGR.[T]	1	1	P01037
	Q9UJ68	Mitochondrial peptide methionine sulfoxide reductase OS=Homo sapiens OX=9606 GN=MSRA PE=1 SV=1	3		[K].QQTNNQEPIK.[V]	1	3	A0A494C0F5
	Q15181	Inorganic pyrophosphatase OS=Homo sapiens OX=9606 GN=PPA1 PE=1 SV=2	3		[K].FDEYFSQSCAPGSDPR.[S]	1	3	E7EQB2
	F8VXU5	Vacuolar protein sorting-associated protein 29 OS=Homo sapiens OX=9606 GN=VPS29 PE=1 SV=1	3		[K].FDEYFSQSCAPGSDPR.[S]	1	3	E7EQB2
	Q9HCN8	Stromal cell-derived factor 2-like protein 1 OS=Homo sapiens OX=9606 GN=SDF2L1 PE=1 SV=2	3		[R].QQTEWQSGQR.[W]	1	4	P02649
	P52895	Aldo-keto reductase family 1 member C2 OS=Homo sapiens OX=9606 GN=AKR1C2 PE=1 SV=3	3		[R].FDGGVEAIATR.[Q]	1	1	P33908
	P09228	Cystatin-SA OS=Homo sapiens OX=9606 GN=CST2 PE=1 SV=1	3		[K].FDGILGMAYPR.[I]	1	12	A0A1B0GVD5
	P28072	Proteasome subunit beta type-6 OS=Homo sapiens OX=9606 GN=PSMB6 PE=1 SV=4	3		[K].FDGILGMAYPR.[I]	1	12	A0A1B0GVD5
	H0Y3Z8	Uncharacterized protein (Fragment) OS=Homo sapiens OX=9606 PE=4 SV=1	3		[K].FDGILGMAYPR.[I]	1	12	A0A1B0GVD5
	Q14134	Tripartite motif-containing protein 29 OS=Homo sapiens OX=9606 GN=TRIM29 PE=1 SV=2	3		[R].FDHILYTGSTGVGK.[I]	1	6	P30838
	Q86Y82	Syntaxin-12 OS=Homo sapiens OX=9606 GN=STX12 PE=1 SV=1	3		[R].QRPAEIKDYSPYFK.[T]	1	1	P02533
	Q9Y2S6	Translation machinery-associated protein 7 OS=Homo sapiens OX=9606 GN=TMA7 PE=1 SV=1	3		[R].QRPAEIKDYSPYFK.[T]	1	1	P02533
	Q86WQ0	Nuclear receptor 2C2-associated protein OS=Homo sapiens OX=9606 GN=NR2C2AP PE=1 SV=1	3		[R].QRPEPELGLK.[R]	1	1	Q9HBR0
	P51397	Death-associated protein 1 OS=Homo sapiens OX=9606 GN=DAP PE=1 SV=3	3		[R].QRPEVFSDNMFCVGDETQR.[H]	1	1	Q9NZP8
	Q5H8Y1	Tyrosine-protein kinase receptor OS=Homo sapiens OX=9606 GN=ROS1 PE=3 SV=1	3		[R].LFSGDVVLTAR.[D]	1	3	P16152
	E9PCA1	T-complex protein 1 subunit epsilon OS=Homo sapiens OX=9606 GN=CCT5 PE=1 SV=1	3		[K].QSESSHGWTGPSTGVR.[Q]	1	1	P20930
	Q6ZVX7	F-box only protein 50 OS=Homo sapiens OX=9606 GN=NCCRP1 PE=1 SV=1	3		[K].QSESSHGWTGPSTGVR.[Q]	1	1	P20930
	P26006	Integrin alpha-3 OS=Homo sapiens OX=9606 GN=ITGA3 PE=1 SV=5	3		[K].FAYGYIEDLK.[C]	1	1	P30740
	A1L4H1	Soluble scavenger receptor cysteine-rich domain-containing protein SSC5D OS=Homo sapiens OX=9606 GN=SSC5D PE=1 SV=3	3		[R].QSEDSTFYLGER.[T]	1	3	P00450
	P55327	Tumor protein D52 OS=Homo sapiens OX=9606 GN=TPD52 PE=1 SV=2	3		[R].QSEDSTFYLGER.[T]	1	3	P00450
	Q86UE4	Protein LYRIC OS=Homo sapiens OX=9606 GN=MTDH PE=1 SV=2	3		[R].QSEDSTFYLGER.[T]	1	3	P00450
	Q8IX05	CD302 antigen OS=Homo sapiens OX=9606 GN=CD302 PE=1 SV=1	3		[R].QSEDSTFYLGER.[T]	1	3	P00450
	B5MDF5	GTP-binding nuclear protein Ran OS=Homo sapiens OX=9606 GN=RAN PE=1 SV=1	3		[R].FDHVITNMNNNYEPR.[S]	1	3	A0A0A0MSV6
	P37235	Hippocalcin-like protein 1 OS=Homo sapiens OX=9606 GN=HPCAL1 PE=1 SV=3	3		[R].QRQEELCLAR.[Q]	1	2	Q5VY30
	Q9BZL1	Ubiquitin-like protein 5 OS=Homo sapiens OX=9606 GN=UBL5 PE=1 SV=1	3		[R].QRPSEIKDYSPYFK.[T]	1	1	P08779
	O95425	Supervillin OS=Homo sapiens OX=9606 GN=SVIL PE=1 SV=2	3		[R].FCGLPQPETVGQLGTVLR.[N]	1	1	P05164
	P13761	HLA class II histocompatibility antigen, DRB1-7 beta chain OS=Homo sapiens OX=9606 GN=HLA-DRB1 PE=1 SV=1	3		[R].FCGLPQPETVGQLGTVLR.[N]	1	1	P05164
	H0YF61	Non-specific lipid-transfer protein (Fragment) OS=Homo sapiens OX=9606 GN=SCP2 PE=1 SV=1	3		[R].QRPSEIKDYSPYFK.[T]	1	1	P08779
	P62753	40S ribosomal protein S6 OS=Homo sapiens OX=9606 GN=RPS6 PE=1 SV=1	3		[K].QRPQATAEQIR.[L]	1	7	F8W726
	H3BPC4	SUMO-conjugating enzyme UBC9 (Fragment) OS=Homo sapiens OX=9606 GN=UBE2I PE=1 SV=2	3		[K].QRPPDLDTSSNAVDLLFFTDESGDSR.[G]	1	4	B4DPQ0
	Q9Y2V2	Calcium-regulated heat-stable protein 1 OS=Homo sapiens OX=9606 GN=CARHSP1 PE=1 SV=2	3		[K].FCLFQSETK.[N]	1	3	E7EQB2
	P68402	Platelet-activating factor acetylhydrolase IB subunit beta OS=Homo sapiens OX=9606 GN=PAFAH1B2 PE=1 SV=1	3		[R].QRPEVFSDNMFCVGDETQR.[H]	1	1	Q9NZP8
	Q9Y6W5	Wiskott-Aldrich syndrome protein family member 2 OS=Homo sapiens OX=9606 GN=WASF2 PE=1 SV=3	3		[R].FCENTQAGEGR.[V]	1	2	Q92896
	P05204	Non-histone chromosomal protein HMG-17 OS=Homo sapiens OX=9606 GN=HMGN2 PE=1 SV=3	3		[R].QNVDHSQEAAK.[A]	1	1	O00391
	Q7L266	Isoaspartyl peptidase/L-asparaginase OS=Homo sapiens OX=9606 GN=ASRGL1 PE=1 SV=2	3		[R].FETIEFDESAGAVLR.[I]	2	4	G8JL96; Q13332
	O75351	Vacuolar protein sorting-associated protein 4B OS=Homo sapiens OX=9606 GN=VPS4B PE=1 SV=2	3		[R].QNVAVNELCGR.[C]	1	3	H0Y2Y8
	G5EA09	Syndecan binding protein (Syntenin), isoform CRA_a OS=Homo sapiens OX=9606 GN=SDCBP PE=1 SV=1	3		[R].QIQVFEDEPAR.[I]	1	3	Q9NPH3
	P19256	Lymphocyte function-associated antigen 3 OS=Homo sapiens OX=9606 GN=CD58 PE=1 SV=1	3		[R].QIQVFEDEPAR.[I]	1	3	Q9NPH3
	E9PL57	NEDD8-MDP1 readthrough (Fragment) OS=Homo sapiens OX=9606 GN=NEDD8-MDP1 PE=4 SV=1	3		[R].QIQVFEDEPAR.[I]	1	3	Q9NPH3
	Q96FQ6	Protein S100-A16 OS=Homo sapiens OX=9606 GN=S100A16 PE=1 SV=1	3		[R].QLQNIIQATSR.[E]	1	1	P15924
	H0YMW2	A-kinase anchor protein 13 (Fragment) OS=Homo sapiens OX=9606 GN=AKAP13 PE=1 SV=1	3		[K].FGYQFTQQGPR.[T]	1	3	Q9NYL9
	P17655	Calpain-2 catalytic subunit OS=Homo sapiens OX=9606 GN=CAPN2 PE=1 SV=6	3		[R].QLQNIIQATSR.[E]	1	1	P15924
	P61769	Beta-2-microglobulin OS=Homo sapiens OX=9606 GN=B2M PE=1 SV=1	3		[R].FHLGEPEASTQFMTQNYQDSPTLQAPR.[E]	1	1	Q96S96
	A0A3B3ISQ4	Epidermal growth factor receptor kinase substrate 8-like protein 2 OS=Homo sapiens OX=9606 GN=EPS8L2 PE=1 SV=1	3		[R].FHLGEPEASTQFMTQNYQDSPTLQAPR.[E]	1	1	Q96S96
	Q92876	Kallikrein-6 OS=Homo sapiens OX=9606 GN=KLK6 PE=1 SV=1	3		[R].FHLGEPEASTQFMTQNYQDSPTLQAPR.[E]	1	1	Q96S96
	Q32M88	Protein-glucosylgalactosylhydroxylysine glucosidase OS=Homo sapiens OX=9606 GN=PGGHG PE=1 SV=2	3		[R].FHLGEPEASTQFMTQNYQDSPTLQAPR.[E]	1	1	Q96S96
	P04844	Dolichyl-diphosphooligosaccharide--protein glycosyltransferase subunit 2 OS=Homo sapiens OX=9606 GN=RPN2 PE=1 SV=3	3		[R].FHLGEPEASTQFMTQNYQDSPTLQAPR.[E]	1	1	Q96S96
	P05120	Plasminogen activator inhibitor 2 OS=Homo sapiens OX=9606 GN=SERPINB2 PE=1 SV=2	3		[K].QLQLITSLK.[E]	1	1	A0MZ66
	P54920	Alpha-soluble NSF attachment protein OS=Homo sapiens OX=9606 GN=NAPA PE=1 SV=3	3		[R].QLQAQDEEGGGHVPERPK.[Q]	1	4	P33241
	Q96SZ5	2-aminoethanethiol dioxygenase OS=Homo sapiens OX=9606 GN=ADO PE=1 SV=2	3		[K].FHPDTDDVPVPAPAGDQK.[E]	1	1	Q02818
	E5RI99	60S ribosomal protein L30 (Fragment) OS=Homo sapiens OX=9606 GN=RPL30 PE=1 SV=1	3		[K].FHPDTDDVPVPAPAGDQK.[E]	1	1	Q02818
	Q6UX06	Olfactomedin-4 OS=Homo sapiens OX=9606 GN=OLFM4 PE=1 SV=1	3		[R].QLQAQDEEGGGHVPERPK.[Q]	1	4	P33241
	I3L0A0	HCG2044781 OS=Homo sapiens OX=9606 GN=TMEM189-UBE2V1 PE=4 SV=1	3		[R].FHPGDVIYHTTDGTGGCISAR.[C]	1	1	P98088
	P08238	Heat shock protein HSP 90-beta OS=Homo sapiens OX=9606 GN=HSP90AB1 PE=1 SV=4	3		[K].QLRPLYEEYVVLK.[N]	1	1	Q9BYF1
	A0A075B6K4	Immunoglobulin lambda variable 3-10 OS=Homo sapiens OX=9606 GN=IGLV3-10 PE=3 SV=2	3		[R].FHQLDIDDLQSIR.[A]	2	4	O75828; P16152
	P02741	C-reactive protein OS=Homo sapiens OX=9606 GN=CRP PE=1 SV=1	3		[K].QLSFEEFIMLMAR.[L]	1	1	P06702
	K7ENT6	Tropomyosin alpha-4 chain OS=Homo sapiens OX=9606 GN=TPM4 PE=1 SV=2	3		[K].QLSLPETGELDSATLK.[A]	1	1	P14780
	Q99969	Retinoic acid receptor responder protein 2 OS=Homo sapiens OX=9606 GN=RARRES2 PE=1 SV=1	3		[K].QISNLQQSISDAEQR.[G]	1	1	P04264
	G5E972	Lamina-associated polypeptide 2, isoforms beta/gamma OS=Homo sapiens OX=9606 GN=TMPO PE=1 SV=1	3		[R].FGQGGAGPVGGQGPR.[G]	1	1	P23246
	Q5ZPR3	CD276 antigen OS=Homo sapiens OX=9606 GN=CD276 PE=1 SV=1	3		[QR].FGQGSGPIVLDDVR.[C]	1	1	Q9UGM3
	P61160	Actin-related protein 2 OS=Homo sapiens OX=9606 GN=ACTR2 PE=1 SV=1	3		[QR].FGQGSGPIVLDDVR.[C]	1	1	Q9UGM3
	Q9H0N5	Pterin-4-alpha-carbinolamine dehydratase 2 OS=Homo sapiens OX=9606 GN=PCBD2 PE=1 SV=4	3		[K].FGQGVDNAAGQAGNEAGR.[F]	1	1	Q6UWP8
	C9IY66	Butyrophilin subfamily 2 member A2 (Fragment) OS=Homo sapiens OX=9606 GN=BTN2A2 PE=4 SV=1	3		[K].FGQGVDNAAGQAGNEAGR.[F]	1	1	Q6UWP8
	V9GYM3	Apolipoprotein A-II OS=Homo sapiens OX=9606 GN=APOA2 PE=1 SV=1	3		[R].FGQGVHHAAGQAGNEAGR.[F]	1	1	Q6UWP8
	Q14011	Cold-inducible RNA-binding protein OS=Homo sapiens OX=9606 GN=CIRBP PE=1 SV=1	3		[K].QISNLQQSISDAEQR.[G]	1	1	P04264
	P61457	Pterin-4-alpha-carbinolamine dehydratase OS=Homo sapiens OX=9606 GN=PCBD1 PE=1 SV=2	3		[K].QISNLQQSISDAEQR.[G]	1	1	P04264
	Q9BS40	Latexin OS=Homo sapiens OX=9606 GN=LXN PE=1 SV=2	3		[K].QISNLQQSISDAEQR.[G]	1	1	P04264
	P62873	Guanine nucleotide-binding protein G(I)/G(S)/G(T) subunit beta-1 OS=Homo sapiens OX=9606 GN=GNB1 PE=1 SV=3	3		[K].QISNLQQSISDAEQR.[G]	1	1	P04264
	P62280	40S ribosomal protein S11 OS=Homo sapiens OX=9606 GN=RPS11 PE=1 SV=3	3		[K].QISNLQQSISDAEQR.[G]	1	1	P04264
	P37173	TGF-beta receptor type-2 OS=Homo sapiens OX=9606 GN=TGFBR2 PE=1 SV=2	3		[R].FGSSLITVR.[S]	1	1	P80108
	Q8NCL4	Polypeptide N-acetylgalactosaminyltransferase 6 OS=Homo sapiens OX=9606 GN=GALNT6 PE=2 SV=2	3		[K].FGSTADALVSDDETTR.[L]	1	1	Q5JRA6
	Q5Y7D6	HLA class II histocompatibility antigen DQ beta chain OS=Homo sapiens OX=9606 GN=HLA-DQB1 PE=1 SV=1	3		[K].QISNLQQSISDAEQR.[G]	1	1	P04264
	P05114	Non-histone chromosomal protein HMG-14 OS=Homo sapiens OX=9606 GN=HMGN1 PE=1 SV=3	3		[K].QLSLPETGELDSATLK.[A]	1	1	P14780
	Q9Y2W1	Thyroid hormone receptor-associated protein 3 OS=Homo sapiens OX=9606 GN=THRAP3 PE=1 SV=2	3		[K].QLSLPETGELDSATLK.[A]	1	1	P14780
	Q9BQ61	Telomerase RNA component interacting RNase OS=Homo sapiens OX=9606 GN=TRIR PE=1 SV=1	3		[K].FGVEAFSDSIR.[R]	1	1	Q8NEX9
	A0A286YFF7	Palmitoyl-protein thioesterase 1 OS=Homo sapiens OX=9606 GN=PPT1 PE=1 SV=1	3		[R].FHQLDIDDLQSIR.[A]	2	4	O75828; P16152
	Q9BUN1	Protein MENT OS=Homo sapiens OX=9606 GN=MENT PE=2 SV=1	3		[R].QLQAQDEEGGGHVPERPK.[Q]	1	4	P33241
	P26885	Peptidyl-prolyl cis-trans isomerase FKBP2 OS=Homo sapiens OX=9606 GN=FKBP2 PE=1 SV=2	3		[K].QLQALSSELAQAR.[D]	1	3	A0A2R8Y5S7
	P20810	Calpastatin OS=Homo sapiens OX=9606 GN=CAST PE=1 SV=4	3		[R].LFLQNNLIR.[T]	1	2	Q86UN3
	P35754	Glutaredoxin-1 OS=Homo sapiens OX=9606 GN=GLRX PE=1 SV=2	3		[R].FIAEEAAASGAK.[C]	1	3	O14732
	Q04323	UBX domain-containing protein 1 OS=Homo sapiens OX=9606 GN=UBXN1 PE=1 SV=2	3		[K].QINDYVEK.[G]	2	4	A0A024R6I7; P01009
	P00492	Hypoxanthine-guanine phosphoribosyltransferase OS=Homo sapiens OX=9606 GN=HPRT1 PE=1 SV=2	3		[K].FLASVSTVLTSK.[Y]	1	2	P69905
	Q8WVJ2	NudC domain-containing protein 2 OS=Homo sapiens OX=9606 GN=NUDCD2 PE=1 SV=1	3		[R].FLATTPNSLLVSWQPPR.[A]	1	3	P02751
	A0A0G2JL76	Choline transporter-like protein 4 OS=Homo sapiens OX=9606 GN=SLC44A4 PE=1 SV=1	3		[K].QINDYVAK.[Q]	1	2	P05154
	O15355	Protein phosphatase 1G OS=Homo sapiens OX=9606 GN=PPM1G PE=1 SV=1	3		[K].QILVGDIGDTVEDPYTSFVK.[L]	1	1	Q9Y281
	A6NKZ2	N-acylglucosamine 2-epimerase OS=Homo sapiens OX=9606 GN=RENBP PE=1 SV=2	3		[R].FIAVGYVDDTQFVR.[F]	5	73	P05534; A0A1W2PSE7; P16190; P30492; P30490
	J3KTL2	Serine/arginine-rich-splicing factor 1 OS=Homo sapiens OX=9606 GN=SRSF1 PE=1 SV=1	3		[K].FICEQDHQNFLR.[L]	1	2	Q92598
	Q9UHG3	Prenylcysteine oxidase 1 OS=Homo sapiens OX=9606 GN=PCYOX1 PE=1 SV=3	3		[R].FLCTGGVSPYADPNTCR.[G]	1	5	B4E1Z4
	P04070	Vitamin K-dependent protein C OS=Homo sapiens OX=9606 GN=PROC PE=1 SV=1	3		[R].FLCTGGVSPYADPNTCR.[G]	1	5	B4E1Z4
	O00193	Small acidic protein OS=Homo sapiens OX=9606 GN=SMAP PE=1 SV=1	3		[R].QLLTLSSELSQAR.[D]	1	2	P15311
	Q9C010	cAMP-dependent protein kinase inhibitor beta OS=Homo sapiens OX=9606 GN=PKIB PE=3 SV=1	3		[R].QLLTLSSELSQAR.[D]	1	2	P15311
	H0YHG0	Uncharacterized protein (Fragment) OS=Homo sapiens OX=9606 PE=1 SV=1	3		[R].QIIQQNPSLLPALLQQIGR.[E]	1	1	P54727
	P48444	Coatomer subunit delta OS=Homo sapiens OX=9606 GN=ARCN1 PE=1 SV=1	3		[R].FLDNFDSSEK.[D]	1	1	Q13938
	Q8WZ75	Roundabout homolog 4 OS=Homo sapiens OX=9606 GN=ROBO4 PE=1 SV=1	3		[R].QIIQQNPSLLPALLQQIGR.[E]	1	1	P54727
	P12318	Low affinity immunoglobulin gamma Fc region receptor II-a OS=Homo sapiens OX=9606 GN=FCGR2A PE=1 SV=4	3		[R].FLDNFDSSEK.[D]	1	1	Q13938
	Q9Y265	RuvB-like 1 OS=Homo sapiens OX=9606 GN=RUVBL1 PE=1 SV=1	3		[K].QLNEINYEDHK.[L]	1	4	B4E1Z4
	O00264	Membrane-associated progesterone receptor component 1 OS=Homo sapiens OX=9606 GN=PGRMC1 PE=1 SV=3	3		[K].QLNEINYEDHK.[L]	1	4	B4E1Z4
	Q16762	Thiosulfate sulfurtransferase OS=Homo sapiens OX=9606 GN=TST PE=1 SV=4	3		[R].FKVEESYDLKDTLR.[T]	1	1	P29508
	Q15185	Prostaglandin E synthase 3 OS=Homo sapiens OX=9606 GN=PTGES3 PE=1 SV=1	3		[K].QLNEINYEDHK.[L]	1	4	B4E1Z4
	Q15691	Microtubule-associated protein RP/EB family member 1 OS=Homo sapiens OX=9606 GN=MAPRE1 PE=1 SV=3	3		[R].FHVEEEGK.[G]	1	2	P00558
	P02654	Apolipoprotein C-I OS=Homo sapiens OX=9606 GN=APOC1 PE=1 SV=1	3		[K].FHYLPFLPSTEDVYDCR.[V]	1	4	A0A0G2JMH6
	O14732	Inositol monophosphatase 2 OS=Homo sapiens OX=9606 GN=IMPA2 PE=1 SV=1	3		[K].FHYLTFVPSAEDFYDCR.[V]	1	4	P20036
	Q9H0E2	Toll-interacting protein OS=Homo sapiens OX=9606 GN=TOLLIP PE=1 SV=1	3		[K].QLQALSSELAQAR.[D]	1	3	A0A2R8Y5S7
	Q96DG6	Carboxymethylenebutenolidase homolog OS=Homo sapiens OX=9606 GN=CMBL PE=1 SV=1	3		[K].QLQALSSELAQAR.[D]	1	3	A0A2R8Y5S7
	P13716	Delta-aminolevulinic acid dehydratase OS=Homo sapiens OX=9606 GN=ALAD PE=1 SV=1	3		[R].FKDLGEENFK.[A]	2	6	P02768; H7C013
	Q96B97	SH3 domain-containing kinase-binding protein 1 OS=Homo sapiens OX=9606 GN=SH3KBP1 PE=1 SV=2	3		[R].FKDLGEENFK.[A]	2	6	P02768; H7C013
	Q687X5	Metalloreductase STEAP4 OS=Homo sapiens OX=9606 GN=STEAP4 PE=1 SV=1	3		[R].QLPSFQTFFAPALDVIR.[G]	1	3	F8WDW9
	H0Y9Y4	40S ribosomal protein S3a (Fragment) OS=Homo sapiens OX=9606 GN=RPS3A PE=1 SV=1	3		[K].QISNLQQSISDAEQRGENALK.[D]	1	1	P04264
	P23280	Carbonic anhydrase 6 OS=Homo sapiens OX=9606 GN=CA6 PE=1 SV=3	3		[K].LIQNLDANHDGR.[I]	1	1	Q96FQ6
	P11215	Integrin alpha-M OS=Homo sapiens OX=9606 GN=ITGAM PE=1 SV=2	3		[R].LLQSGNSDVVR.[S]	1	1	Q13835
	P36639	7,8-dihydro-8-oxoguanine triphosphatase OS=Homo sapiens OX=9606 GN=NUDT1 PE=1 SV=3	3		[R].FKLEESYTLNSDLAR.[L]	1	1	P30740
	A6NI73	Leukocyte immunoglobulin-like receptor subfamily A member 5 OS=Homo sapiens OX=9606 GN=LILRA5 PE=1 SV=1	3		[R].LLQVTPADSGEYVCR.[V]	1	1	P98160
	Q9UHB6	LIM domain and actin-binding protein 1 OS=Homo sapiens OX=9606 GN=LIMA1 PE=1 SV=1	3		[R].FKLEESYTLNSDLAR.[L]	1	1	P30740
	O75995	SAM and SH3 domain-containing protein 3 OS=Homo sapiens OX=9606 GN=SASH3 PE=1 SV=2	3		[R].FKIPGSPPESMGR.[G]	1	6	P50395
	Q9H2A7	C-X-C motif chemokine 16 OS=Homo sapiens OX=9606 GN=CXCL16 PE=2 SV=4	3		[K].QLNEINYEDHK.[L]	1	4	B4E1Z4
	P32320	Cytidine deaminase OS=Homo sapiens OX=9606 GN=CDA PE=1 SV=2	3		[K].QLNEINYEDHK.[L]	1	4	B4E1Z4
	P98082	Disabled homolog 2 OS=Homo sapiens OX=9606 GN=DAB2 PE=1 SV=3	3		[K].QLNEINYEDHK.[L]	1	4	B4E1Z4
	H0YB34	2-iminobutanoate/2-iminopropanoate deaminase (Fragment) OS=Homo sapiens OX=9606 GN=RIDA PE=1 SV=1	3		[R].QLPPVDAELDNVNNVLR.[T]	1	1	O43490
	Q99828	Calcium and integrin-binding protein 1 OS=Homo sapiens OX=9606 GN=CIB1 PE=1 SV=4	3		[R].FGPYYTEPVIAGLDPK.[T]	1	2	P49720
	B4DUR8	T-complex protein 1 subunit gamma OS=Homo sapiens OX=9606 GN=CCT3 PE=1 SV=1	3		[R].QLSSGVSEIR.[H]	1	2	P04792
	F2Z2Y4	Pyridoxal kinase OS=Homo sapiens OX=9606 GN=PDXK PE=1 SV=1	3		[K].LIQNLDANHDGR.[I]	1	1	Q96FQ6
	Q8N1A6	UPF0462 protein C4orf33 OS=Homo sapiens OX=9606 GN=C4orf33 PE=1 SV=2	3		[K].FFLTNGEIMTFEK.[V]	1	1	P11226
	Q9C0C2	182 kDa tankyrase-1-binding protein OS=Homo sapiens OX=9606 GN=TNKS1BP1 PE=1 SV=4	3		[K].FFIVACDPPQK.[S]	1	1	Q93091
	P68133	Actin, alpha skeletal muscle OS=Homo sapiens OX=9606 GN=ACTA1 PE=1 SV=1	3		[R].QNGSWGPEER.[K]	1	2	O00182
	P62851	40S ribosomal protein S25 OS=Homo sapiens OX=9606 GN=RPS25 PE=1 SV=1	3		[K].FFNVLTTNTDGK.[I]	1	1	Q92820
	A6NKB8	Aminopeptidase B OS=Homo sapiens OX=9606 GN=RNPEP PE=1 SV=1	3		[R].QNGDDPLLTYR.[F]	1	3	P02545
	O43291	Kunitz-type protease inhibitor 2 OS=Homo sapiens OX=9606 GN=SPINT2 PE=1 SV=2	3		[R].QNGDDPLLTYR.[F]	1	3	P02545
	Q9UNM6	26S proteasome non-ATPase regulatory subunit 13 OS=Homo sapiens OX=9606 GN=PSMD13 PE=1 SV=2	3		[R].FFPLESWQIGK.[I]	1	3	P30046
	Q9GZX9	Twisted gastrulation protein homolog 1 OS=Homo sapiens OX=9606 GN=TWSG1 PE=1 SV=1	3		[R].QNGDDPLLTYR.[F]	1	3	P02545
	O95630	STAM-binding protein OS=Homo sapiens OX=9606 GN=STAMBP PE=1 SV=1	3		[K].QNDISTEFTYQTK.[D]	1	1	Q9H477
	Q9UJY1	Heat shock protein beta-8 OS=Homo sapiens OX=9606 GN=HSPB8 PE=1 SV=1	3		[R].FFSASCVPGADK.[G]	1	3	E7EQB2
	Q9NWQ8	Phosphoprotein associated with glycosphingolipid-enriched microdomains 1 OS=Homo sapiens OX=9606 GN=PAG1 PE=1 SV=2	3		[R].FFSASCVPGADK.[G]	1	3	E7EQB2
	P54289	Voltage-dependent calcium channel subunit alpha-2/delta-1 OS=Homo sapiens OX=9606 GN=CACNA2D1 PE=1 SV=3	3		[R].FFSASCVPGADKGQFPNLCR.[L]	1	3	E7EQB2
	Q08722	Leukocyte surface antigen CD47 OS=Homo sapiens OX=9606 GN=CD47 PE=1 SV=1	3		[K].QNDISTEFTYQTK.[D]	1	1	Q9H477
	P07902	Galactose-1-phosphate uridylyltransferase OS=Homo sapiens OX=9606 GN=GALT PE=1 SV=3	3		[K].QNDFNSVEEK.[K]	1	1	P10643
	Q9Y2G1	Myelin regulatory factor OS=Homo sapiens OX=9606 GN=MYRF PE=1 SV=3	3		[K].QNCELFEQLGEYK.[F]	1	7	P02768
	Q9Y3F4	Serine-threonine kinase receptor-associated protein OS=Homo sapiens OX=9606 GN=STRAP PE=1 SV=1	3		[K].QNCELFEQLGEYK.[F]	1	7	P02768
	P07451	Carbonic anhydrase 3 OS=Homo sapiens OX=9606 GN=CA3 PE=1 SV=3	3		[K].QNCELFEQLGEYK.[F]	1	7	P02768
	O43924	Retinal rod rhodopsin-sensitive cGMP 3',5'-cyclic phosphodiesterase subunit delta OS=Homo sapiens OX=9606 GN=PDE6D PE=1 SV=1	3		[R].FFLQGIQLNTILPDAR.[D]	1	1	P11279
	Q14246	Adhesion G protein-coupled receptor E1 OS=Homo sapiens OX=9606 GN=ADGRE1 PE=2 SV=3	3		[R].QNKTNSILFYGR.[F]	2	3	P48594; P29508
	J3KS52	CMRF35-like molecule 1 OS=Homo sapiens OX=9606 GN=CD300LF PE=1 SV=1	3		[R].LIQEQEQELVGALAADLHK.[N]	1	7	P30838
	Q7Z6M3	Allergin-1 OS=Homo sapiens OX=9606 GN=MILR1 PE=1 SV=2	3		[K].FFGNLMDASK.[L]	1	2	P36871
	P24666	Low molecular weight phosphotyrosine protein phosphatase OS=Homo sapiens OX=9606 GN=ACP1 PE=1 SV=3	3		[K].FEVENLILHK.[D]	1	2	P00749
	A0A3B3IRV5	Heme-binding protein 1 (Fragment) OS=Homo sapiens OX=9606 GN=HEBP1 PE=1 SV=1	3		[R].QNVAVNELCGR.[C]	1	3	H0Y2Y8
	P00813	Adenosine deaminase OS=Homo sapiens OX=9606 GN=ADA PE=1 SV=3	3		[K].FEVNNTILHPEIVECR.[V]	1	4	K7ES25
	P10153	Non-secretory ribonuclease OS=Homo sapiens OX=9606 GN=RNASE2 PE=1 SV=2	3		[R].QNQIAVDEIRER.[L]	1	2	P05164
	P08246	Neutrophil elastase OS=Homo sapiens OX=9606 GN=ELANE PE=1 SV=1	3		[R].QNQIAVDEIR.[E]	1	2	P05164
	G3V4P8	Glia maturation factor beta (Fragment) OS=Homo sapiens OX=9606 GN=GMFB PE=1 SV=1	3		[R].QNQIAVDEIR.[E]	1	2	P05164
	B9A067	MICOS complex subunit MIC60 OS=Homo sapiens OX=9606 GN=IMMT PE=1 SV=2	3		[R].QNQIAVDEIR.[E]	1	2	P05164
	Q6UXH1	Cysteine-rich with EGF-like domain protein 2 OS=Homo sapiens OX=9606 GN=CRELD2 PE=1 SV=1	3		[K].FFDDDLLVSTSR.[V]	1	1	O43924
	P61019	Ras-related protein Rab-2A OS=Homo sapiens OX=9606 GN=RAB2A PE=1 SV=1	3		[K].QNCELFEQLGEYK.[F]	1	7	P02768
	P38646	Stress-70 protein, mitochondrial OS=Homo sapiens OX=9606 GN=HSPA9 PE=1 SV=2	3		[K].FFDDDLLVSTSR.[V]	1	1	O43924
	P25398	40S ribosomal protein S12 OS=Homo sapiens OX=9606 GN=RPS12 PE=1 SV=3	3		[R].QNLPLSSGK.[S]	1	2	P25325
	O94811	Tubulin polymerization-promoting protein OS=Homo sapiens OX=9606 GN=TPPP PE=1 SV=1	3		[K].QNLFMGENQFNVPK.[E]	1	1	O95497
	Q96B54	Zinc finger protein 428 OS=Homo sapiens OX=9606 GN=ZNF428 PE=1 SV=2	3		[R].QNLEPLFEQYINNLRR.[Q]	4	5	P04259; P02538; P48668; P13647
	P61158	Actin-related protein 3 OS=Homo sapiens OX=9606 GN=ACTR3 PE=1 SV=3	3		[R].QNLEPLFEQYINNLR.[R]	4	5	P04259; P02538; P48668; P13647
	Q9NZN4	EH domain-containing protein 2 OS=Homo sapiens OX=9606 GN=EHD2 PE=1 SV=2	3		[R].FFESFGDLSTPDAVMGNPK.[V]	1	3	P68871
	M0R210	40S ribosomal protein S16 OS=Homo sapiens OX=9606 GN=RPS16 PE=1 SV=1	3		[R].QNLEPLFEQYINNLR.[R]	4	5	P04259; P02538; P48668; P13647
	Q15848	Adiponectin OS=Homo sapiens OX=9606 GN=ADIPOQ PE=1 SV=1	3		[R].QNLEPLFEQYINNLR.[R]	4	5	P04259; P02538; P48668; P13647
	Q9HCU0	Endosialin OS=Homo sapiens OX=9606 GN=CD248 PE=1 SV=1	3		[R].QNLEPLFEQYINNLR.[R]	4	5	P04259; P02538; P48668; P13647
	Q16651	Prostasin OS=Homo sapiens OX=9606 GN=PRSS8 PE=1 SV=1	3		[R].QNNEYQVLLGIK.[T]	1	1	Q9C075
	O95445	Apolipoprotein M OS=Homo sapiens OX=9606 GN=APOM PE=1 SV=2	3		[R].FSGSGAGTDFTLK.[I]	1	2	A0A075B6R9
	P07437	Tubulin beta chain OS=Homo sapiens OX=9606 GN=TUBB PE=1 SV=2	3		[K].QNASLQAAITDAEQR.[G]	1	1	Q8N1N4
	P68371	Tubulin beta-4B chain OS=Homo sapiens OX=9606 GN=TUBB4B PE=1 SV=1	3		[K].QNASLQAAITDAEQR.[G]	1	1	Q8N1N4
	O00204	Sulfotransferase family cytosolic 2B member 1 OS=Homo sapiens OX=9606 GN=SULT2B1 PE=1 SV=2	3		[R].QITVNDLPVGR.[S]	2	4	Q06830; P32119
	E9PCJ7	Putative E3 ubiquitin-protein ligase UBR7 OS=Homo sapiens OX=9606 GN=UBR7 PE=1 SV=2	3		[K].FGGQHCEIDK.[S]	1	3	P00749
	Q9H5V8	CUB domain-containing protein 1 OS=Homo sapiens OX=9606 GN=CDCP1 PE=1 SV=3	3		[R].QITVNDLPVGR.[S]	2	4	Q06830; P32119
	Q9UHD8	Septin-9 OS=Homo sapiens OX=9606 GN=SEPTIN9 PE=1 SV=2	3		[R].FGHLEVPSSMFR.[L]	1	2	P22079
	Q8NFJ5	Retinoic acid-induced protein 3 OS=Homo sapiens OX=9606 GN=GPRC5A PE=1 SV=2	3		[R].FGHLEVPSSMFR.[L]	1	2	P22079
	P16562	Cysteine-rich secretory protein 2 OS=Homo sapiens OX=9606 GN=CRISP2 PE=1 SV=1	3		[R].QITQVYGFYDECLR.[K]	3	9	P62714; P67775; P60510
	Q969E8	Pre-rRNA-processing protein TSR2 homolog OS=Homo sapiens OX=9606 GN=TSR2 PE=1 SV=1	3		[R].FGLFKPGEIAPLLFR.[D]	1	7	A0A087WV17
	Q9Y3C8	Ubiquitin-fold modifier-conjugating enzyme 1 OS=Homo sapiens OX=9606 GN=UFC1 PE=1 SV=3	3		[K].QLTQPETHFGR.[E]	2	3	Q9UJU6; B4DDD6
	P06312	Immunoglobulin kappa variable 4-1 OS=Homo sapiens OX=9606 GN=IGKV4-1 PE=1 SV=1	3		[K].QLTQPETHFGR.[E]	2	3	Q9UJU6; B4DDD6
	O95777	U6 snRNA-associated Sm-like protein LSm8 OS=Homo sapiens OX=9606 GN=LSM8 PE=1 SV=3	3		[K].QITIPSQEQEHSQK.[A]	1	1	P04279
	Q96IZ0	PRKC apoptosis WT1 regulator protein OS=Homo sapiens OX=9606 GN=PAWR PE=1 SV=1	3		[R].LIQEQEQELVGALAADLHK.[N]	1	7	P30838
	Q99674	Cell growth regulator with EF hand domain protein 1 OS=Homo sapiens OX=9606 GN=CGREF1 PE=2 SV=2	3		[R].FGIQAQMVTTDFQK.[I]	1	4	P49720
	P61970	Nuclear transport factor 2 OS=Homo sapiens OX=9606 GN=NUTF2 PE=1 SV=1	3		[R].FGIVTSSAGTGTTEDTEAK.[K]	1	2	H0YHG0
	P14324	Farnesyl pyrophosphate synthase OS=Homo sapiens OX=9606 GN=FDPS PE=1 SV=4	3		[R].LIQEQEQELVGALAADLHK.[N]	1	7	P30838
	Q8TD06	Anterior gradient protein 3 OS=Homo sapiens OX=9606 GN=AGR3 PE=1 SV=1	3		[K].LIQEQHPEEELIK.[T]	1	3	A0A0D9SF54
	P50238	Cysteine-rich protein 1 OS=Homo sapiens OX=9606 GN=CRIP1 PE=1 SV=3	3		[R].QLSSGVSEIR.[H]	1	2	P04792
	P20962	Parathymosin OS=Homo sapiens OX=9606 GN=PTMS PE=1 SV=2	3		[R].QLSSGVSEIR.[H]	1	2	P04792
	Q3KQU3	MAP7 domain-containing protein 1 OS=Homo sapiens OX=9606 GN=MAP7D1 PE=1 SV=1	3		[R].QITVNDLPVGR.[S]	2	4	Q06830; P32119
	Q9BU02	Thiamine-triphosphatase OS=Homo sapiens OX=9606 GN=THTPA PE=1 SV=3	3		[R].QITVNDLPVGR.[S]	2	4	Q06830; P32119
	Q16799	Reticulon-1 OS=Homo sapiens OX=9606 GN=RTN1 PE=1 SV=1	3		[R].QITVNDLPVGR.[S]	2	4	Q06830; P32119
	P05387	60S acidic ribosomal protein P2 OS=Homo sapiens OX=9606 GN=RPLP2 PE=1 SV=1	3		[K].QLVEIEK.[V]	2	9	P00739; P00738
	Q6UWI4	Protein shisa-2 homolog OS=Homo sapiens OX=9606 GN=SHISA2 PE=1 SV=1	3		[R].QMVVLEEEFQNISPEELK.[M]	1	4	O60234
	Q9H0X4	Protein FAM234A OS=Homo sapiens OX=9606 GN=FAM234A PE=1 SV=1	3		[R].QMVVLEEEFQNISPEELK.[M]	1	4	O60234
	P62857	40S ribosomal protein S28 OS=Homo sapiens OX=9606 GN=RPS28 PE=1 SV=1	3		[R].QMVETELK.[L]	1	2	P62258
	P31997	Carcinoembryonic antigen-related cell adhesion molecule 8 OS=Homo sapiens OX=9606 GN=CEACAM8 PE=1 SV=2	3		[R].FGCEIENNR.[S]	1	2	P25311
	P68366	Tubulin alpha-4A chain OS=Homo sapiens OX=9606 GN=TUBA4A PE=1 SV=1	3		[R].FGCEIENNR.[S]	1	2	P25311
	O43505	Beta-1,4-glucuronyltransferase 1 OS=Homo sapiens OX=9606 GN=B4GAT1 PE=1 SV=1	3		[K].FGDPVVQSDMK.[H]	1	2	A0A0G2JIW1
	P58546	Myotrophin OS=Homo sapiens OX=9606 GN=MTPN PE=1 SV=2	4		[R].LFQQSCPTGLVFSNSCK.[C]	1	1	Q13231
	A0A286YFJ8	Immunoglobulin heavy constant gamma 4 (Fragment) OS=Homo sapiens OX=9606 GN=IGHG4 PE=1 SV=1	4		[K].FGDPVVQSDMK.[H]	1	2	A0A0G2JIW1
	Q53T59	HCLS1-binding protein 3 OS=Homo sapiens OX=9606 GN=HS1BP3 PE=1 SV=1	4		[K].FFYLLEPGVPAGTCPK.[D]	1	1	Q9Y5Y6
	A0A286YEY4	Immunoglobulin heavy constant gamma 2 (Fragment) OS=Homo sapiens OX=9606 GN=IGHG2 PE=1 SV=1	4		[K].FGDSNTVMR.[F]	1	1	P15924
	O60234	Glia maturation factor gamma OS=Homo sapiens OX=9606 GN=GMFG PE=1 SV=1	4		[K].QMEQISQFLQAAER.[Y]	1	2	P37802
	P40306	Proteasome subunit beta type-10 OS=Homo sapiens OX=9606 GN=PSMB10 PE=1 SV=1	4		[K].QMEQISQFLQAAER.[Y]	1	2	P37802
	P52943	Cysteine-rich protein 2 OS=Homo sapiens OX=9606 GN=CRIP2 PE=1 SV=1	4		[K].QMEQISQFLQAAER.[Y]	1	2	P37802
	P08729	Keratin, type II cytoskeletal 7 OS=Homo sapiens OX=9606 GN=KRT7 PE=1 SV=5	4		[R].QLYGDTGVLGR.[F]	1	2	P07360
	Q9UIB8	SLAM family member 5 OS=Homo sapiens OX=9606 GN=CD84 PE=1 SV=1	4		[R].QLYGDTGVLGR.[F]	1	2	P07360
	Q5T5C7	Serine--tRNA ligase, cytoplasmic OS=Homo sapiens OX=9606 GN=SARS PE=1 SV=1	4		[R].QLYEFDIK.[V]	1	4	P15586
	P02747	Complement C1q subcomponent subunit C OS=Homo sapiens OX=9606 GN=C1QC PE=1 SV=3	4		[K].QLVHSFTEGR.[D]	1	2	Q5ZPR3
	Q9NZU0	Leucine-rich repeat transmembrane protein FLRT3 OS=Homo sapiens OX=9606 GN=FLRT3 PE=1 SV=1	4		[R].QLVHELDEAEYR.[D]	1	2	Q06323
	P05388	60S acidic ribosomal protein P0 OS=Homo sapiens OX=9606 GN=RPLP0 PE=1 SV=1	4		[R].QMIDNSYQVEK.[L]	1	8	Q15782
	H3BT71	RNA-binding motif protein, X chromosome OS=Homo sapiens OX=9606 GN=RBMX PE=1 SV=1	4		[R].FSGSGSGTDFTLK.[I]	3	8	A2NJV5; A0A087X0Q4; A0A075B6S6
	P46527	Cyclin-dependent kinase inhibitor 1B OS=Homo sapiens OX=9606 GN=CDKN1B PE=1 SV=1	4		[R].FSGSGSGTDFTLK.[I]	3	8	A2NJV5; A0A087X0Q4; A0A075B6S6
	B8ZWD1	Acyl-CoA-binding protein OS=Homo sapiens OX=9606 GN=DBI PE=1 SV=1	4		[R].FSGSGSGTDFTLTISR.[L]	2	2	P01619; A0A0C4DH25
	Q14651	Plastin-1 OS=Homo sapiens OX=9606 GN=PLS1 PE=1 SV=2	4		[R].NWEQEGVFK.[M]	1	1	Q9HC84
	P14625	Endoplasmin OS=Homo sapiens OX=9606 GN=HSP90B1 PE=1 SV=1	4		[K].GDIVTVVSPALLDR.[E]	1	1	P55290
	P12724	Eosinophil cationic protein OS=Homo sapiens OX=9606 GN=RNASE3 PE=1 SV=2	4		[K].GDLYFANVEEK.[D]	1	2	O00533
	P58107	Epiplakin OS=Homo sapiens OX=9606 GN=EPPK1 PE=1 SV=3	4		[R].GDMFLVANLGTK.[E]	1	2	P43251
	A0A0A0MRJ8	Rho GTPase-activating protein 30 OS=Homo sapiens OX=9606 GN=ARHGAP30 PE=1 SV=1	4		[R].NWACFTGK.[K]	1	2	P53634
	F5H5D3	Tubulin alpha chain OS=Homo sapiens OX=9606 GN=TUBA1C PE=1 SV=1	4		[K].GDMVTLPAGIYHR.[F]	1	2	Q9BV57
	P13798	Acylamino-acid-releasing enzyme OS=Homo sapiens OX=9606 GN=APEH PE=1 SV=4	4		[R].GDNGDTACSNEIGVGVSK.[A]	1	1	P35555
	P04066	Tissue alpha-L-fucosidase OS=Homo sapiens OX=9606 GN=FUCA1 PE=1 SV=4	4		[R].NVVVACENGLPVHLDQSIFR.[R]	1	1	P03950
	A0A3B3ISV3	Collagen alpha-1(IV) chain (Fragment) OS=Homo sapiens OX=9606 GN=COL4A1 PE=1 SV=1	4		[R].GDNVAVIGEIDEETDSALDLGNIR.[A]	1	2	O95777
	P43487	Ran-specific GTPase-activating protein OS=Homo sapiens OX=9606 GN=RANBP1 PE=1 SV=1	4		[R].NVVVACENGLPVHLDQSIFR.[R]	1	1	P03950
	Q68D85	Natural cytotoxicity triggering receptor 3 ligand 1 OS=Homo sapiens OX=9606 GN=NCR3LG1 PE=1 SV=1	4		[K].NVVLPTETEVAPAK.[D]	1	2	P27816
	P29350	Tyrosine-protein phosphatase non-receptor type 6 OS=Homo sapiens OX=9606 GN=PTPN6 PE=1 SV=1	4		[K].NVVLPTETEVAPAK.[D]	1	2	P27816
	P04054	Phospholipase A2 OS=Homo sapiens OX=9606 GN=PLA2G1B PE=1 SV=3	4		[R].NVVDGQPFTNWYDNGSNQVAFGR.[G]	2	3	P04745; P19961
	P05451	Lithostathine-1-alpha OS=Homo sapiens OX=9606 GN=REG1A PE=1 SV=3	4		[R].GDQGGESSLSVSK.[W]	1	2	F5GYX3
	P29373	Cellular retinoic acid-binding protein 2 OS=Homo sapiens OX=9606 GN=CRABP2 PE=1 SV=2	4		[K].GDQLILNLNNISSDR.[I]	1	1	Q8TDL5
	O95747	Serine/threonine-protein kinase OSR1 OS=Homo sapiens OX=9606 GN=OXSR1 PE=1 SV=1	4		[R].NVVDGQPFTNWYDNGSNQVAFGR.[G]	2	3	P04745; P19961
	Q9UIV8	Serpin B13 OS=Homo sapiens OX=9606 GN=SERPINB13 PE=1 SV=2	4		[K].GDRSEDFGVNEDLADSDAR.[A]	1	1	P04083
	Q16658	Fascin OS=Homo sapiens OX=9606 GN=FSCN1 PE=1 SV=3	4		[K].GDLTIANLGTSEGR.[F]	1	1	P08581
	H0YA96	Heterogeneous nuclear ribonucleoprotein D0 (Fragment) OS=Homo sapiens OX=9606 GN=HNRNPD PE=1 SV=1	4		[K].GDRSEDFGVNEDLADSDAR.[A]	1	1	P04083
	P63220	40S ribosomal protein S21 OS=Homo sapiens OX=9606 GN=RPS21 PE=1 SV=1	4		[K].NWETEITAQPDGGK.[T]	1	2	E9PHK0
	J3KR44	Ubiquitin thioesterase OS=Homo sapiens OX=9606 GN=OTUB1 PE=1 SV=2	4		[K].GDIGETGVPGAEGPR.[G]	1	1	Q15848
	P08567	Pleckstrin OS=Homo sapiens OX=9606 GN=PLEK PE=1 SV=3	4		[K].GDGPVQGIINFEQK.[E]	1	1	P00441
	P42768	Wiskott-Aldrich syndrome protein OS=Homo sapiens OX=9606 GN=WAS PE=1 SV=4	4		[K].NWGLSFYADKPETTK.[E]	1	1	P19652
	Q02985	Complement factor H-related protein 3 OS=Homo sapiens OX=9606 GN=CFHR3 PE=1 SV=2	4		[K].GDGPVQGIINFEQK.[E]	1	1	P00441
	Q9H3K6	BolA-like protein 2 OS=Homo sapiens OX=9606 GN=BOLA2 PE=1 SV=1	4		[K].GDGPVQGIINFEQK.[E]	1	1	P00441
	F8VZJ2	Nascent polypeptide-associated complex subunit alpha OS=Homo sapiens OX=9606 GN=NACA PE=1 SV=1	4		[K].GDGPVQGIINFEQK.[E]	1	1	P00441
	Q9NZD2	Glycolipid transfer protein OS=Homo sapiens OX=9606 GN=GLTP PE=1 SV=3	4		[K].GDGPYSLVAVINSAQDAPSEAPTEVGVK.[V]	1	1	Q12860
	A0A0A0MSS8	Aldo-keto reductase family 1 member C3 OS=Homo sapiens OX=9606 GN=AKR1C3 PE=1 SV=1	4		[R].GDGSPSPEYTLFR.[L]	1	3	A0A087WXM8
	Q9Y6X5	Bis(5'-adenosyl)-triphosphatase ENPP4 OS=Homo sapiens OX=9606 GN=ENPP4 PE=1 SV=3	4		[R].GDGSPSPEYTLFR.[L]	1	3	A0A087WXM8
	Q9UNF1	Melanoma-associated antigen D2 OS=Homo sapiens OX=9606 GN=MAGED2 PE=1 SV=2	4		[R].GDGTFVDAAASAGVDDPHQHGR.[G]	1	3	Q9NQ79
	P19971	Thymidine phosphorylase OS=Homo sapiens OX=9606 GN=TYMP PE=1 SV=2	4		[R].GDGTFVDAAASAGVDDPHQHGR.[G]	1	3	Q9NQ79
	P36405	ADP-ribosylation factor-like protein 3 OS=Homo sapiens OX=9606 GN=ARL3 PE=1 SV=2	4		[K].NWGEGWGFMPSDR.[A]	2	2	P04745; P19961
	O75509	Tumor necrosis factor receptor superfamily member 21 OS=Homo sapiens OX=9606 GN=TNFRSF21 PE=1 SV=1	4		[K].NWGEGWGFMPSDR.[A]	2	2	P04745; P19961
	H7C3T4	Peroxiredoxin-4 (Fragment) OS=Homo sapiens OX=9606 GN=PRDX4 PE=1 SV=1	4		[K].NWGEGWGFMPSDR.[A]	2	2	P04745; P19961
	P62328	Thymosin beta-4 OS=Homo sapiens OX=9606 GN=TMSB4X PE=1 SV=2	4		[R].GDHVWDGNSFDSK.[F]	1	2	P19021
	P01036	Cystatin-S OS=Homo sapiens OX=9606 GN=CST4 PE=1 SV=3	4		[K].IFFPGVSEFGK.[E]	1	3	P06276
	U3KPS2	Myeloblastin OS=Homo sapiens OX=9606 GN=PRTN3 PE=1 SV=1	4		[K].GDKVWVYPPEK.[K]	1	2	P02790
	A0A087WYL5	Seizure 6-like protein 2 OS=Homo sapiens OX=9606 GN=SEZ6L2 PE=1 SV=1	4		[K].NWETEITAQPDGGK.[T]	1	2	E9PHK0
	A0A0A0MSV6	Complement C1q subcomponent subunit B (Fragment) OS=Homo sapiens OX=9606 GN=C1QB PE=1 SV=6	4		[R].GDLGIEIPAEK.[V]	2	5	H3BR70; P14618
	J3KS05	Chromobox protein homolog 1 (Fragment) OS=Homo sapiens OX=9606 GN=CBX1 PE=1 SV=8	4		[K].GDRSEDFGVNEDLADSDAR.[A]	1	1	P04083
	P09341	Growth-regulated alpha protein OS=Homo sapiens OX=9606 GN=CXCL1 PE=1 SV=1	4		[R].NVVDGQPFTNWYDNGSNQVAFGR.[G]	2	3	P04745; P19961
	P19022	Cadherin-2 OS=Homo sapiens OX=9606 GN=CDH2 PE=1 SV=4	4		[K].GDSGGAFAVQDPNDK.[T]	1	3	P09871
	Q14444	Caprin-1 OS=Homo sapiens OX=9606 GN=CAPRIN1 PE=1 SV=2	4		[R].LITLEEEMTK.[Y]	1	4	P07237
	Q8IZJ1	Netrin receptor UNC5B OS=Homo sapiens OX=9606 GN=UNC5B PE=1 SV=2	4		[K].GDTIQLYLGAK.[L]	1	1	Q8TDL5
	A0A0B4J231	Immunoglobulin lambda-like polypeptide 5 OS=Homo sapiens OX=9606 GN=IGLL5 PE=1 SV=1	4		[K].NVQDAIADAEQR.[G]	1	1	P35908
	D6RBZ0	Heterogeneous nuclear ribonucleoprotein A/B OS=Homo sapiens OX=9606 GN=HNRNPAB PE=1 SV=1	4		[K].NVQDAIADAEQR.[G]	1	1	P35908
	Q86T13	C-type lectin domain family 14 member A OS=Homo sapiens OX=9606 GN=CLEC14A PE=1 SV=1	4		[K].NVQDAIADAEQR.[G]	1	1	P35908
	B3KVN2	Farnesyltransferase, CAAX box, alpha, isoform CRA_c OS=Homo sapiens OX=9606 GN=FNTA PE=1 SV=1	4		[R].NVQALEIELQSQLALK.[Q]	1	1	P13645
	O75822	Eukaryotic translation initiation factor 3 subunit J OS=Homo sapiens OX=9606 GN=EIF3J PE=1 SV=2	4		[R].NVQAEEMVEFSSGLK.[G]	1	5	P25705
	O60218	Aldo-keto reductase family 1 member B10 OS=Homo sapiens OX=9606 GN=AKR1B10 PE=1 SV=2	4		[R].GDTVEGLSWLR.[S]	1	4	Q5T013
	A0A2U3TZL5	CD59 glycoprotein (Fragment) OS=Homo sapiens OX=9606 GN=CD59 PE=1 SV=1	4		[R].NVPYGNIQSR.[L]	1	1	Q10471
	B4DY08	Heterogeneous nuclear ribonucleoproteins C1/C2 OS=Homo sapiens OX=9606 GN=HNRNPC PE=1 SV=1	4		[K].NVPLPVIAELPPK.[V]	1	2	A0A1B0GUU9
	P30046	D-dopachrome decarboxylase OS=Homo sapiens OX=9606 GN=DDT PE=1 SV=3	4		[R].GDVFTMPEDEYTVYDDGEEK.[N]	1	2	P04004
	O60763	General vesicular transport factor p115 OS=Homo sapiens OX=9606 GN=USO1 PE=1 SV=2	4		[R].NVPDDILQLLK.[K]	1	2	Q9H4A9
	Q8NFL0	UDP-GlcNAc:betaGal beta-1,3-N-acetylglucosaminyltransferase 7 OS=Homo sapiens OX=9606 GN=B3GNT7 PE=2 SV=1	4		[K].NVNQSLLELHK.[L]	1	4	P02794
	P17540	Creatine kinase S-type, mitochondrial OS=Homo sapiens OX=9606 GN=CKMT2 PE=1 SV=2	4		[K].NVNQSLLELHK.[L]	1	4	P02794
	Q9GZP4	PITH domain-containing protein 1 OS=Homo sapiens OX=9606 GN=PITHD1 PE=1 SV=1	4		[K].GDVNLPCTYDPLQGYTQVLVK.[W]	1	2	A0A494C0F5
	X6R868	Bile salt-activated lipase OS=Homo sapiens OX=9606 GN=CEL PE=1 SV=1	4		[K].NVNQSLLELHK.[L]	1	4	P02794
	A0A0A6YYH1	Protein C15orf38-AP3S2 OS=Homo sapiens OX=9606 GN=C15orf38-AP3S2 PE=4 SV=1	4		[R].IFFHLNAVALGDGGHYTCR.[Y]	1	2	P04217
	P06732	Creatine kinase M-type OS=Homo sapiens OX=9606 GN=CKM PE=1 SV=2	4		[K].NVQDAIADAEQRGEHALK.[D]	1	1	P35908
	P51452	Dual specificity protein phosphatase 3 OS=Homo sapiens OX=9606 GN=DUSP3 PE=1 SV=1	4		[K].NVQLQENEIR.[G]	1	5	P36873
	A0A0J9YXF8	Proline-rich protein 4 OS=Homo sapiens OX=9606 GN=PRR4 PE=1 SV=1	4		[K].GDTFSCMVGHEALPLAFTQK.[T]	1	3	P01876
	Q7LBR1	Charged multivesicular body protein 1b OS=Homo sapiens OX=9606 GN=CHMP1B PE=1 SV=1	4		[K].NVQLTENEIR.[G]	1	4	P62136
	A0A0U1RR20	Proteoglycan 4 OS=Homo sapiens OX=9606 GN=PRG4 PE=1 SV=1	4		[K].GDSGGPLLCNNVAHGIVSYGK.[S]	1	1	P08311
	F8VRJ6	Thiamin pyrophosphokinase 1 (Fragment) OS=Homo sapiens OX=9606 GN=TPK1 PE=1 SV=8	4		[R].GDSGGPLIVHK.[R]	1	5	B4E1Z4
	P11413	Glucose-6-phosphate 1-dehydrogenase OS=Homo sapiens OX=9606 GN=G6PD PE=1 SV=4	4		[R].GDSGGPLIVHK.[R]	1	5	B4E1Z4
	Q8NBP7	Proprotein convertase subtilisin/kexin type 9 OS=Homo sapiens OX=9606 GN=PCSK9 PE=1 SV=3	4		[R].NVVDGQPFTNWYDNGSNQVAFGR.[G]	2	3	P04745; P19961
	A0A286YEY5	Immunoglobulin heavy constant alpha 2 (Fragment) OS=Homo sapiens OX=9606 GN=IGHA2 PE=1 SV=1	4		[R].NVVDGQPFTNWYDNGSNQVAFGR.[G]	2	3	P04745; P19961
	O95989	Diphosphoinositol polyphosphate phosphohydrolase 1 OS=Homo sapiens OX=9606 GN=NUDT3 PE=1 SV=1	4		[R].NVVDGQPFTNWYDNGSNQVAFGR.[G]	2	3	P04745; P19961
	O14737	Programmed cell death protein 5 OS=Homo sapiens OX=9606 GN=PDCD5 PE=1 SV=3	4		[K].GDSGGPLVCGGVLEGVVTSGSR.[V]	1	2	P00746
	Q96NY8	Nectin-4 OS=Homo sapiens OX=9606 GN=NECTIN4 PE=1 SV=1	4		[R].NVVALDTEVASNR.[I]	1	4	J3KMZ9
	E9PEX6	Dihydrolipoyl dehydrogenase OS=Homo sapiens OX=9606 GN=DLD PE=1 SV=1	4		[R].GDGPFLDSLAK.[L]	1	5	A0A0A6YYH1
	Q14697	Neutral alpha-glucosidase AB OS=Homo sapiens OX=9606 GN=GANAB PE=1 SV=3	4		[R].NVVALDTEVASNR.[I]	1	4	J3KMZ9
	P21266	Glutathione S-transferase Mu 3 OS=Homo sapiens OX=9606 GN=GSTM3 PE=1 SV=3	4		[K].NVTLNPDPNEIK.[S]	1	1	Q13907
	A0A2R8Y4Z1	Protein HEG homolog 1 (Fragment) OS=Homo sapiens OX=9606 GN=HEG1 PE=1 SV=1	4		[K].NVTLNPDPNEIK.[S]	1	1	Q13907
	A2A2V1	Major prion protein (Fragment) OS=Homo sapiens OX=9606 GN=PRNP PE=1 SV=1	4		[K].NVTELNEPLSNEER.[N]	1	1	P61981
	Q9NPY3	Complement component C1q receptor OS=Homo sapiens OX=9606 GN=CD93 PE=1 SV=3	4		[R].GDSPWQVVLLDSK.[K]	1	2	P04070
	P00740	Coagulation factor IX OS=Homo sapiens OX=9606 GN=F9 PE=1 SV=2	4		[R].NVSTGDVNVEMNAAPGVDLTQLLNNMR.[S]	1	1	P13645
	Q9H2H8	Peptidyl-prolyl cis-trans isomerase-like 3 OS=Homo sapiens OX=9606 GN=PPIL3 PE=1 SV=1	4		[R].NVSTGDVNVEMNAAPGVDLTQLLNNMR.[S]	1	1	P13645
	Q9NZH8	Interleukin-36 gamma OS=Homo sapiens OX=9606 GN=IL36G PE=1 SV=1	4		[K].GDTANEIGQVLHFENVK.[D]	1	2	P36952
	O15511	Actin-related protein 2/3 complex subunit 5 OS=Homo sapiens OX=9606 GN=ARPC5 PE=1 SV=3	4		[K].NVSLGNVLAVAYATQR.[E]	1	3	G3V180
	G8JLG2	CDSN OS=Homo sapiens OX=9606 GN=CDSN PE=1 SV=1	4		[RK].GDSGGPLVCK.[DH]	1	4	P03952
	Q9Y608	Leucine-rich repeat flightless-interacting protein 2 OS=Homo sapiens OX=9606 GN=LRRFIP2 PE=1 SV=1	4		[K].GDVTAQIALQPALK.[F]	1	4	P04179
	Q9NQW7	Xaa-Pro aminopeptidase 1 OS=Homo sapiens OX=9606 GN=XPNPEP1 PE=1 SV=3	4		[K].NWGLSFYADKPETTK.[E]	1	1	P19652
	Q9BRP8	Partner of Y14 and mago OS=Homo sapiens OX=9606 GN=PYM1 PE=1 SV=1	4		[R].GDFSSANNR.[D]	1	2	P02671
	A0A0J9YW33	Syntaxin-3 OS=Homo sapiens OX=9606 GN=STX3 PE=1 SV=1	4		[K].GAYPLSIEPIGVR.[F]	1	3	P00450
	Q9Y646	Carboxypeptidase Q OS=Homo sapiens OX=9606 GN=CPQ PE=1 SV=1	4		[K].GAYPLSIEPIGVR.[F]	1	3	P00450
	P10451	Osteopontin OS=Homo sapiens OX=9606 GN=SPP1 PE=1 SV=1	4		[K].QAEILQESR.[M]	1	3	O75347
	Q14005	Pro-interleukin-16 OS=Homo sapiens OX=9606 GN=IL16 PE=1 SV=4	4		[R].GAYTQVIFLAR.[N]	1	1	P10253
	F8VWW8	Acid sphingomyelinase-like phosphodiesterase 3b OS=Homo sapiens OX=9606 GN=SMPDL3B PE=1 SV=1	4		[K].GCAAILDTGTSLITGPTEEIR.[A]	1	1	O96009
	P06681	Complement C2 OS=Homo sapiens OX=9606 GN=C2 PE=1 SV=2	4		[K].GCAAILDTGTSLITGPTEEIR.[A]	1	1	O96009
	P60953	Cell division control protein 42 homolog OS=Homo sapiens OX=9606 GN=CDC42 PE=1 SV=2	4		[K].QAEILQESR.[M]	1	3	O75347
	A0A0C4DH38	Immunoglobulin heavy variable 5-51 OS=Homo sapiens OX=9606 GN=IGHV5-51 PE=3 SV=1	4		[K].GCELISTPDQDHTDFTK.[C]	1	5	F8VRJ6
	Q9BWD1	Acetyl-CoA acetyltransferase, cytosolic OS=Homo sapiens OX=9606 GN=ACAT2 PE=1 SV=2	4		[K].QAELEEIYESSIR.[G]	1	1	P48960
	P07358	Complement component C8 beta chain OS=Homo sapiens OX=9606 GN=C8B PE=1 SV=3	4		[K].IITHPNFNGNTLDNDIMLIK.[L]	1	1	P00761
	P20138	Myeloid cell surface antigen CD33 OS=Homo sapiens OX=9606 GN=CD33 PE=1 SV=2	4		[R].IITLAGPTNAIFK.[A]	1	6	F8VZX2
	Q6E0U4	Dermokine OS=Homo sapiens OX=9606 GN=DMKN PE=1 SV=3	4		[R].GCEWPLGYICK.[M]	1	1	P22897
	P01880	Immunoglobulin heavy constant delta OS=Homo sapiens OX=9606 GN=IGHD PE=1 SV=3	4		[K].GCFQVYEQGK.[M]	1	3	Q04771
	Q14767	Latent-transforming growth factor beta-binding protein 2 OS=Homo sapiens OX=9606 GN=LTBP2 PE=1 SV=3	4		[R].GCGEQTMIYLAPTLAASR.[Y]	4	10	A0A140TA32; P0C0L4; A0A140TA29; P0C0L5
	Q9H773	dCTP pyrophosphatase 1 OS=Homo sapiens OX=9606 GN=DCTPP1 PE=1 SV=1	4		[R].QAALQVAEGFISR.[M]	1	2	P40121
	Q14696	LRP chaperone MESD OS=Homo sapiens OX=9606 GN=MESD PE=1 SV=2	4		[K].GCLANQADLDAEWR.[N]	1	4	H7BZL4
	P54764	Ephrin type-A receptor 4 OS=Homo sapiens OX=9606 GN=EPHA4 PE=1 SV=1	4		[R].GCITIIGGGDTATCCAK.[W]	1	1	P00558
	A0A0C4DG79	Constitutive coactivator of PPAR-gamma-like protein 1 (Fragment) OS=Homo sapiens OX=9606 GN=FAM120A PE=1 SV=1	4		[K].GAVYSMVEFNGK.[L]	1	2	Q16531
	Q9HD89	Resistin OS=Homo sapiens OX=9606 GN=RETN PE=1 SV=1	4		[R].QAALQVAEGFISR.[M]	1	2	P40121
	P00915	Carbonic anhydrase 1 OS=Homo sapiens OX=9606 GN=CA1 PE=1 SV=2	4		[K].GAVYSFDPVGSYQR.[D]	1	1	P20618
	P67809	Nuclease-sensitive element-binding protein 1 OS=Homo sapiens OX=9606 GN=YBX1 PE=1 SV=3	4		[K].GAVSAEQVIAGFNR.[L]	1	1	Q9UHV9
	P09488	Glutathione S-transferase Mu 1 OS=Homo sapiens OX=9606 GN=GSTM1 PE=1 SV=3	4		[K].QAEVANQETK.[E]	1	3	P05114
	P03950	Angiogenin OS=Homo sapiens OX=9606 GN=ANG PE=1 SV=1	4		[R].GATGGLCDLTCPPTK.[V]	1	1	Q9HC84
	Q9Y3A5	Ribosome maturation protein SBDS OS=Homo sapiens OX=9606 GN=SBDS PE=1 SV=4	4		[R].GATLALTQVTPQDER.[I]	1	1	P43121
	O60547	GDP-mannose 4,6 dehydratase OS=Homo sapiens OX=9606 GN=GMDS PE=1 SV=1	4		[K].GATPAPQAGEPSPGLGAR.[A]	1	1	Q16799
	Q8NDH3	Probable aminopeptidase NPEPL1 OS=Homo sapiens OX=9606 GN=NPEPL1 PE=1 SV=3	4		[R].GATTSPGVYELSSR.[C]	1	2	Q9Y6R7
	Q96GE6	Calmodulin-like protein 4 OS=Homo sapiens OX=9606 GN=CALML4 PE=2 SV=3	4		[R].GATTSPGVYELSSR.[C]	1	2	Q9Y6R7
	Q9HB71	Calcyclin-binding protein OS=Homo sapiens OX=9606 GN=CACYBP PE=1 SV=2	4		[K].QAEVANQETK.[E]	1	3	P05114
	P60510	Serine/threonine-protein phosphatase 4 catalytic subunit OS=Homo sapiens OX=9606 GN=PPP4C PE=1 SV=1	4		[K].QAESASEAAK.[K]	1	6	P51572
	F8W726	Ubiquitin-associated protein 2-like OS=Homo sapiens OX=9606 GN=UBAP2L PE=1 SV=2	4		[R].QAEPELDLR.[S]	2	13	P20810; E7EVY3
	F8WDW9	Endothelial cell-selective adhesion molecule OS=Homo sapiens OX=9606 GN=ESAM PE=1 SV=1	4		[K].GAVAEDGDELRTEPEAK.[K]	1	6	P27695
	Q07021	Complement component 1 Q subcomponent-binding protein, mitochondrial OS=Homo sapiens OX=9606 GN=C1QBP PE=1 SV=1	4		[K].GAVEKGEELSCEER.[N]	1	1	P31947
	P0DOY2	Immunoglobulin lambda constant 2 OS=Homo sapiens OX=9606 GN=IGLC2 PE=1 SV=1	4		[R].GAVGALLVYDIAK.[H]	1	4	Q15907
	A0A286YES1	Immunoglobulin heavy constant gamma 3 (Fragment) OS=Homo sapiens OX=9606 GN=IGHG3 PE=1 SV=1	4		[R].QAELTVQVK.[E]	1	3	A0A0A0MSA9
	H3BRF9	Abscission/NoCut checkpoint regulator OS=Homo sapiens OX=9606 GN=ZFYVE19 PE=1 SV=1	4		[K].GAVHQLCQSLAGK.[N]	1	1	P09417
	O00622	CCN family member 1 OS=Homo sapiens OX=9606 GN=CCN1 PE=1 SV=1	4		[K].GAVHQLCQSLAGK.[N]	1	1	P09417
	O00743	Serine/threonine-protein phosphatase 6 catalytic subunit OS=Homo sapiens OX=9606 GN=PPP6C PE=1 SV=1	4		[K].QAEISASAPTSLR.[S]	1	10	B4DYU0
	P04843	Dolichyl-diphosphooligosaccharide--protein glycosyltransferase subunit 1 OS=Homo sapiens OX=9606 GN=RPN1 PE=1 SV=1	4		[K].GAVSAEQVIAGFNR.[L]	1	1	Q9UHV9
	O95817	BAG family molecular chaperone regulator 3 OS=Homo sapiens OX=9606 GN=BAG3 PE=1 SV=3	4		[K].GAVYSFDPVGSYQR.[D]	1	1	P20618
	P13861	cAMP-dependent protein kinase type II-alpha regulatory subunit OS=Homo sapiens OX=9606 GN=PRKAR2A PE=1 SV=2	4		[R].QAALQVAEGFISR.[M]	1	2	P40121
	Q9NX46	ADP-ribose glycohydrolase ARH3 OS=Homo sapiens OX=9606 GN=ADPRHL2 PE=1 SV=1	4		[K].GCPDVQASLPDAK.[A]	1	1	Q96PD5
	P15848	Arylsulfatase B OS=Homo sapiens OX=9606 GN=ARSB PE=1 SV=1	4		[R].GCPEDAAVCAVDK.[N]	1	1	P11717
	Q8NEX9	Short-chain dehydrogenase/reductase family 9C member 7 OS=Homo sapiens OX=9606 GN=SDR9C7 PE=1 SV=1	4		[K].GDATVSYEDPPTAK.[A]	1	5	B0QYK0
	P10412	Histone H1.4 OS=Homo sapiens OX=9606 GN=HIST1H1E PE=1 SV=2	4		[K].NYGQLDIFPAR.[D]	1	11	P15941
	Q8WUT4	Leucine-rich repeat neuronal protein 4 OS=Homo sapiens OX=9606 GN=LRRN4 PE=2 SV=3	4		[R].GDAVCTESGWRPLPSCEEK.[S]	2	3	A0A0D9SG88; P08603
	Q96IU4	Protein ABHD14B OS=Homo sapiens OX=9606 GN=ABHD14B PE=1 SV=1	4		[R].NYETVPCDSTISK.[V]	1	1	Q86SQ4
	Q99614	Tetratricopeptide repeat protein 1 OS=Homo sapiens OX=9606 GN=TTC1 PE=1 SV=1	4		[R].LITLEEEMTK.[Y]	1	4	P07237
	P06703	Protein S100-A6 OS=Homo sapiens OX=9606 GN=S100A6 PE=1 SV=1	4		[K].GDDLLPAGTEDYIHIR.[I]	1	3	P41567
	E9PHY5	Band 4.1-like protein 2 OS=Homo sapiens OX=9606 GN=EPB41L2 PE=1 SV=1	4		[K].NYCGLPGEYWLGNDK.[I]	1	2	P02675
	P49588	Alanine--tRNA ligase, cytoplasmic OS=Homo sapiens OX=9606 GN=AARS PE=1 SV=2	4		[K].GDDLSTAILK.[Q]	1	1	P55072
	P00167	Cytochrome b5 OS=Homo sapiens OX=9606 GN=CYB5A PE=1 SV=2	4		[K].GDDITMVLILPKPEK.[S]	1	1	P01008
	O75821	Eukaryotic translation initiation factor 3 subunit G OS=Homo sapiens OX=9606 GN=EIF3G PE=1 SV=2	4		[K].GDECQLCEVENR.[Y]	1	1	O75882
	P09429	High mobility group protein B1 OS=Homo sapiens OX=9606 GN=HMGB1 PE=1 SV=3	4		[K].NWQWGGLTCDHYEEAK.[I]	1	3	F5GZZ9
	P08572	Collagen alpha-2(IV) chain OS=Homo sapiens OX=9606 GN=COL4A2 PE=1 SV=4	4		[K].GDEEGVPAVVIDMSGLR.[E]	1	1	P13796
	O75594	Peptidoglycan recognition protein 1 OS=Homo sapiens OX=9606 GN=PGLYRP1 PE=1 SV=1	4		[R].NWMNSLGVNPR.[V]	1	1	P13796
	E9PHX8	Tyrosine-protein kinase Mer OS=Homo sapiens OX=9606 GN=MERTK PE=1 SV=1	4		[R].GDELADSALEIFK.[Q]	1	3	Q15582
	P20472	Parvalbumin alpha OS=Homo sapiens OX=9606 GN=PVALB PE=1 SV=2	4		[R].NWGQASLECLR.[M]	1	1	P22897
	O00214	Galectin-8 OS=Homo sapiens OX=9606 GN=LGALS8 PE=1 SV=4	4		[R].GDFCIQVGR.[NT-]	3	6	P15531; O60361; Q32Q12
	Q9UBX7	Kallikrein-11 OS=Homo sapiens OX=9606 GN=KLK11 PE=1 SV=2	4		[K].NWGLSVYADKPETTK.[E]	1	1	P02763
	P31431	Syndecan-4 OS=Homo sapiens OX=9606 GN=SDC4 PE=1 SV=2	4		[K].NYGQLDIFPAR.[D]	1	11	P15941
	Q9Y3C6	Peptidyl-prolyl cis-trans isomerase-like 1 OS=Homo sapiens OX=9606 GN=PPIL1 PE=1 SV=1	4		[K].GDATVFFILPNQGK.[M]	1	1	P29622
	Q96CN7	Isochorismatase domain-containing protein 1 OS=Homo sapiens OX=9606 GN=ISOC1 PE=1 SV=3	4		[K].GDAMIMEETGK.[I]	1	4	Q9UQ80
	Q86SF2	N-acetylgalactosaminyltransferase 7 OS=Homo sapiens OX=9606 GN=GALNT7 PE=1 SV=1	4		[K].NYLAWYQQKPGQPPK.[L]	1	1	P06312
	P41222	Prostaglandin-H2 D-isomerase OS=Homo sapiens OX=9606 GN=PTGDS PE=1 SV=1	4		[R].QAAEEACILR.[G]	1	1	Q86T13
	Q8WXX5	DnaJ homolog subfamily C member 9 OS=Homo sapiens OX=9606 GN=DNAJC9 PE=1 SV=1	4		[R].QAAEEACILR.[G]	1	1	Q86T13
	P16150	Leukosialin OS=Homo sapiens OX=9606 GN=SPN PE=1 SV=1	4		[R].GCPTEEGCGER.[F]	1	1	P10643
	F8WF69	Clathrin light chain OS=Homo sapiens OX=9606 GN=CLTA PE=1 SV=1	4		[R].QAAEALGAAK.[K]	1	1	P10696
	P63000	Ras-related C3 botulinum toxin substrate 1 OS=Homo sapiens OX=9606 GN=RAC1 PE=1 SV=1	4		[R].GCQLCPPFGSEGFR.[E]	1	2	Q8N2S1
	P00505	Aspartate aminotransferase, mitochondrial OS=Homo sapiens OX=9606 GN=GOT2 PE=1 SV=3	4		[K].GCSFLPDPYQK.[Q]	1	3	C9JIZ6
	A0A0G2JHC2	PPP1R18 OS=Homo sapiens OX=9606 GN=PPP1R18 PE=1 SV=1	4		[R].NYTPQLSEAEVER.[A]	1	2	P22894
	Q7Z5L0	Vitelline membrane outer layer protein 1 homolog OS=Homo sapiens OX=9606 GN=VMO1 PE=1 SV=1	4		[K].GCTDNLTLTVAR.[S]	1	1	O00151
	Q9UM22	Mammalian ependymin-related protein 1 OS=Homo sapiens OX=9606 GN=EPDR1 PE=1 SV=2	4		[R].GDGELSWEHSDGDIFR.[Q]	1	2	Q9BU40
	Q9P121	Neurotrimin OS=Homo sapiens OX=9606 GN=NTM PE=1 SV=1	4		[K].GCTDNLTLTVAR.[S]	1	1	O00151
	Q9UEE9	Craniofacial development protein 1 OS=Homo sapiens OX=9606 GN=CFDP1 PE=1 SV=1	4		[R].GCVQDEFCTR.[D]	1	1	O95274
	P19440	Glutathione hydrolase 1 proenzyme OS=Homo sapiens OX=9606 GN=GGT1 PE=1 SV=2	4		[K].NYTDEAIETDDLTIK.[L]	1	2	O14818
	P52907	F-actin-capping protein subunit alpha-1 OS=Homo sapiens OX=9606 GN=CAPZA1 PE=1 SV=3	4		[R].GCVVTSVESNSNGR.[K]	1	1	P08567
	P62942	Peptidyl-prolyl cis-trans isomerase FKBP1A OS=Homo sapiens OX=9606 GN=FKBP1A PE=1 SV=2	4		[R].GDACDDDIDGDR.[I]	1	2	P49747
	Q8N392	Rho GTPase-activating protein 18 OS=Homo sapiens OX=9606 GN=ARHGAP18 PE=1 SV=3	4		[R].GDACEGDSGGPFVMK.[S]	1	2	P00734
	O14672	Disintegrin and metalloproteinase domain-containing protein 10 OS=Homo sapiens OX=9606 GN=ADAM10 PE=1 SV=1	4		[R].GDADSVLSLTFR.[S]	1	1	Q9Y5Y6
	Q9Y237	Peptidyl-prolyl cis-trans isomerase NIMA-interacting 4 OS=Homo sapiens OX=9606 GN=PIN4 PE=1 SV=1	4		[K].NYSPYYNTIDDLK.[D]	1	1	P35527
	Q9BRK5	45 kDa calcium-binding protein OS=Homo sapiens OX=9606 GN=SDF4 PE=1 SV=1	4		[R].NYILDQTNVYGSAQR.[R]	1	4	Q9BUJ2
	Q96QH2	PML-RARA-regulated adapter molecule 1 OS=Homo sapiens OX=9606 GN=PRAM1 PE=1 SV=3	4		[R].NYTPQLSEAEVER.[A]	1	2	P22894
	P05067	Amyloid-beta precursor protein OS=Homo sapiens OX=9606 GN=APP PE=1 SV=3	4		[R].NVNPVALPR.[A]	1	1	P08311
	P59666	Neutrophil defensin 3 OS=Homo sapiens OX=9606 GN=DEFA3 PE=1 SV=1	4		[R].GDVVNQDDLYQALASGK.[I]	1	2	Q9UBQ7
	O00757	Fructose-1,6-bisphosphatase isozyme 2 OS=Homo sapiens OX=9606 GN=FBP2 PE=1 SV=2	4		[K].NVNCLALDGR.[W]	1	1	Q53FA7
	O43447	Peptidyl-prolyl cis-trans isomerase H OS=Homo sapiens OX=9606 GN=PPIH PE=1 SV=1	4		[R].NTEQEEGGEAVHEVEVVIK.[H]	1	1	P00742
	Q13907	Isopentenyl-diphosphate Delta-isomerase 1 OS=Homo sapiens OX=9606 GN=IDI1 PE=1 SV=2	4		[R].GEPSHENNRQEDCVVMK.[G]	1	1	P22897
	Q07065	Cytoskeleton-associated protein 4 OS=Homo sapiens OX=9606 GN=CKAP4 PE=1 SV=2	4		[K].NTEISFILGQEFDEVTADDRK.[V]	1	1	P15090
	P02144	Myoglobin OS=Homo sapiens OX=9606 GN=MB PE=1 SV=2	4		[R].GEQALQDAWQK.[L]	1	1	Q7Z794
	Q7Z422	SUZ domain-containing protein 1 OS=Homo sapiens OX=9606 GN=SZRD1 PE=1 SV=1	4		[R].GEQCVDIDECR.[T]	1	1	A0A0U1RQV3
	O15144	Actin-related protein 2/3 complex subunit 2 OS=Homo sapiens OX=9606 GN=ARPC2 PE=1 SV=1	4		[R].GEQCVDIDECTIPPYCHQR.[C]	1	1	Q12805
	Q04721	Neurogenic locus notch homolog protein 2 OS=Homo sapiens OX=9606 GN=NOTCH2 PE=1 SV=3	4		[K].NTEISFILGQEFDEVTADDR.[K]	1	1	P15090
	Q10567	AP-1 complex subunit beta-1 OS=Homo sapiens OX=9606 GN=AP1B1 PE=1 SV=2	4		[K].GESDPAYQQYQDAANNLR.[E]	1	2	P13667
	Q13332	Receptor-type tyrosine-protein phosphatase S OS=Homo sapiens OX=9606 GN=PTPRS PE=1 SV=3	4		[K].GESGGAVFLER.[R]	1	5	P06681
	Q9NP55	BPI fold-containing family A member 1 OS=Homo sapiens OX=9606 GN=BPIFA1 PE=1 SV=1	5		[K].GESGGAVFLER.[R]	1	5	P06681
	Q9ULZ3	Apoptosis-associated speck-like protein containing a CARD OS=Homo sapiens OX=9606 GN=PYCARD PE=1 SV=2	5		[K].GESGLPDVASLR.[Q]	1	1	P35247
	O95980	Reversion-inducing cysteine-rich protein with Kazal motifs OS=Homo sapiens OX=9606 GN=RECK PE=1 SV=1	5		[K].GESGLPDVASLR.[Q]	1	1	P35247
	A0A0G2JLB3	Glucosylceramidase OS=Homo sapiens OX=9606 GN=GBA PE=1 SV=1	5		[K].GESGPSGPAGPTGAR.[G]	1	1	P02452
	Q96N03	V-set and transmembrane domain-containing protein 2-like protein OS=Homo sapiens OX=9606 GN=VSTM2L PE=1 SV=1	5		[K].GESGYVASEGFPNLYPPNK.[E]	1	1	Q15113
	A0A494BZU5	Interferon alpha/beta receptor 1 OS=Homo sapiens OX=9606 GN=IFNAR1 PE=1 SV=1	5		[K].GESHWVDDDCEEIK.[A]	1	4	E7EUF1
	P13473	Lysosome-associated membrane glycoprotein 2 OS=Homo sapiens OX=9606 GN=LAMP2 PE=1 SV=2	5		[K].NTEISFILGQEFDEVTADDR.[K]	1	1	P15090
	P29692	Elongation factor 1-delta OS=Homo sapiens OX=9606 GN=EEF1D PE=1 SV=5	5		[R].GETGPSGPVGPAGAVGPR.[G]	1	2	A0A087WTA8
	P38606	V-type proton ATPase catalytic subunit A OS=Homo sapiens OX=9606 GN=ATP6V1A PE=1 SV=2	5		[K].GEPGDPVNLLR.[C]	1	1	O75636
	Q9UI42	Carboxypeptidase A4 OS=Homo sapiens OX=9606 GN=CPA4 PE=1 SV=2	5		[K].NTEISFILGQEFDEVTADDR.[K]	1	1	P15090
	A0A182DWF2	Thioredoxin reductase 2, mitochondrial OS=Homo sapiens OX=9606 GN=TXNRD2 PE=1 SV=1	5		[R].NTFAEVTGLSPGVTYYFK.[V]	1	1	P02751
	O60911	Cathepsin L2 OS=Homo sapiens OX=9606 GN=CTSV PE=1 SV=2	5		[R].NTGIICTIGPASR.[S]	1	8	P14618
	A0A0G2JNU6	Leukocyte-associated immunoglobulin-like receptor 1 OS=Homo sapiens OX=9606 GN=LAIR1 PE=1 SV=1	5		[R].GELFWDDGESLEVLER.[G]	1	1	P10253
	P62820	Ras-related protein Rab-1A OS=Homo sapiens OX=9606 GN=RAB1A PE=1 SV=3	5		[K].NTLTQTTENLR.[R]	1	1	P15924
	F8VUA2	Charged multivesicular body protein 1a OS=Homo sapiens OX=9606 GN=CHMP1A PE=1 SV=1	5		[K].NTLTQTTENLR.[R]	1	1	P15924
	A0A1B0GTG2	Alpha-aminoadipic semialdehyde dehydrogenase OS=Homo sapiens OX=9606 GN=ALDH7A1 PE=1 SV=1	5		[K].GEIQNILQK.[V]	1	2	P03952
	X6RFL8	Ras-related protein Rab-14 (Fragment) OS=Homo sapiens OX=9606 GN=RAB14 PE=1 SV=1	5		[K].GEISATQDVMMEEIFR.[V]	1	4	Q13867
	F5GX71	Mannose-6-phosphate isomerase OS=Homo sapiens OX=9606 GN=MPI PE=1 SV=1	5		[K].GEISATQDVMMEEIFR.[V]	1	4	Q13867
	P02042	Hemoglobin subunit delta OS=Homo sapiens OX=9606 GN=HBD PE=1 SV=2	5		[K].GEISATQDVMMEEIFR.[V]	1	4	Q13867
	O14974	Protein phosphatase 1 regulatory subunit 12A OS=Homo sapiens OX=9606 GN=PPP1R12A PE=1 SV=1	5		[K].NTLSLVNDFIIR.[D]	1	1	P55259
	Q13938	Calcyphosin OS=Homo sapiens OX=9606 GN=CAPS PE=1 SV=2	5		[K].GELVGGLDIVK.[E]	1	1	O76003
	O00571	ATP-dependent RNA helicase DDX3X OS=Homo sapiens OX=9606 GN=DDX3X PE=1 SV=3	5		[R].NTKQEIAEINR.[M]	3	3	P04259; P02538; P48668
	A2ACR1	Proteasome subunit beta OS=Homo sapiens OX=9606 GN=PSMB9 PE=1 SV=1	5		[K].ILTQDTPEFFIDQGHAK.[V]	1	1	Q8TDL5
	Q13232	Nucleoside diphosphate kinase 3 OS=Homo sapiens OX=9606 GN=NME3 PE=1 SV=2	5		[R].NTKHEISEMNR.[M]	1	2	P13647
	P51161	Gastrotropin OS=Homo sapiens OX=9606 GN=FABP6 PE=1 SV=2	5		[R].NTGVISVVTTGLDR.[E]	1	6	P12830
	Q9BV57	1,2-dihydroxy-3-keto-5-methylthiopentene dioxygenase OS=Homo sapiens OX=9606 GN=ADI1 PE=1 SV=1	5		[R].GENFLCASGICIPGK.[L]	1	6	Q9Y5Q5
	E7EQL5	Cytoplasmic dynein 1 intermediate chain 2 (Fragment) OS=Homo sapiens OX=9606 GN=DYNC1I2 PE=1 SV=1	5		[R].NTGTEAPDYLATVDVDPK.[S]	1	5	Q13228
	F8WAN9	GMP reductase OS=Homo sapiens OX=9606 GN=GMPR2 PE=1 SV=1	5		[R].NTGTEAPDYLATVDVDPK.[S]	1	5	Q13228
	C9JJ79	Paired immunoglobulin-like type 2 receptor alpha OS=Homo sapiens OX=9606 GN=PILRA PE=1 SV=1	5		[R].GENLVHQIQYR.[E]	1	3	F5GZZ9
	Q96KN2	Beta-Ala-His dipeptidase OS=Homo sapiens OX=9606 GN=CNDP1 PE=1 SV=4	5		[K].GEPAAAAAPEAGASPVEK.[E]	1	1	P29966
	P52799	Ephrin-B2 OS=Homo sapiens OX=9606 GN=EFNB2 PE=1 SV=1	5		[R].NTEILTGSWSDQTYPEGTQAIYK.[C]	2	3	A0A0D9SG88; P08603
	P39687	Acidic leucine-rich nuclear phosphoprotein 32 family member A OS=Homo sapiens OX=9606 GN=ANP32A PE=1 SV=1	5		[R].NTEILTGSWSDQTYPEGTQAIYK.[C]	2	3	A0A0D9SG88; P08603
	Q9H008	Phospholysine phosphohistidine inorganic pyrophosphate phosphatase OS=Homo sapiens OX=9606 GN=LHPP PE=1 SV=2	5		[K].GEVGAPGMQGSAGAR.[G]	1	2	P35247
	A0A0A0MR02	Voltage-dependent anion-selective channel protein 2 (Fragment) OS=Homo sapiens OX=9606 GN=VDAC2 PE=1 SV=1	5		[K].NSWGTGWGENGYFR.[I]	1	1	P53634
	P36980	Complement factor H-related protein 2 OS=Homo sapiens OX=9606 GN=CFHR2 PE=1 SV=1	5		[K].NSWGTGWGENGYFR.[I]	1	1	P53634
	Q5JSH3	WD repeat-containing protein 44 OS=Homo sapiens OX=9606 GN=WDR44 PE=1 SV=1	5		[R].GFEESEPLTGFLTTVPDGPTQLR.[A]	1	11	A0A140T902
	Q969T9	WW domain-binding protein 2 OS=Homo sapiens OX=9606 GN=WBP2 PE=1 SV=1	5		[R].NSWGSSWGVDGYAHVK.[M]	1	1	P43234
	B4DYU0	Sex hormone-binding globulin OS=Homo sapiens OX=9606 GN=SHBG PE=1 SV=1	5		[K].GFESPSDNSSAMLLQWHEK.[AV]	1	2	O15511
	Q01105	Protein SET OS=Homo sapiens OX=9606 GN=SET PE=1 SV=3	5		[K].NSWGPQWGMNGYFLIER.[G]	1	2	P09668
	Q14165	Malectin OS=Homo sapiens OX=9606 GN=MLEC PE=1 SV=1	5		[K].GFFADYEIPNLQK.[E]	1	5	Q10588
	P23381	Tryptophan--tRNA ligase, cytoplasmic OS=Homo sapiens OX=9606 GN=WARS PE=1 SV=2	5		[K].GFFADYEIPNLQK.[E]	1	5	Q10588
	P10155	60 kDa SS-A/Ro ribonucleoprotein OS=Homo sapiens OX=9606 GN=RO60 PE=1 SV=2	5		[K].GFFADYEIPNLQK.[E]	1	5	Q10588
	P49720	Proteasome subunit beta type-3 OS=Homo sapiens OX=9606 GN=PSMB3 PE=1 SV=2	5		[K].NSWGPQWGMNGYFLIER.[G]	1	2	P09668
	H0YM70	Proteasome activator complex subunit 2 OS=Homo sapiens OX=9606 GN=PSME2 PE=1 SV=1	5		[K].NSWGPQWGMNGYFLIER.[G]	1	2	P09668
	Q96MW1	Coiled-coil domain-containing protein 43 OS=Homo sapiens OX=9606 GN=CCDC43 PE=1 SV=2	5		[K].NSWGHNFGEEGYIR.[M]	1	2	P25774
	A6NHJ8	Quinone oxidoreductase-like protein 1 OS=Homo sapiens OX=9606 GN=CRYZL1 PE=1 SV=2	5		[K].NSWGHNFGEEGYIR.[M]	1	2	P25774
	Q99523	Sortilin OS=Homo sapiens OX=9606 GN=SORT1 PE=1 SV=3	5		[K].NSWGHNFGEEGYIR.[M]	1	2	P25774
	P49327	Fatty acid synthase OS=Homo sapiens OX=9606 GN=FASN PE=1 SV=3	5		[K].GFGFGQGAGALVHSE.[-]	1	2	P21291
	A0A2R8Y4Z8	Coiled-coil domain-containing protein 9 OS=Homo sapiens OX=9606 GN=CCDC9 PE=1 SV=1	5		[K].NSWGHHDCSHEEDAGVECSV.[-]	1	1	Q9UEW3
	P01033	Metalloproteinase inhibitor 1 OS=Homo sapiens OX=9606 GN=TIMP1 PE=1 SV=1	5		[R].NSWGEPWGER.[G]	1	1	Q9UBR2
	P14151	L-selectin OS=Homo sapiens OX=9606 GN=SELL PE=1 SV=2	5		[R].GFEATLVQEAPIPAEPGALQER.[V]	1	2	K7EKI0
	P25787	Proteasome subunit alpha type-2 OS=Homo sapiens OX=9606 GN=PSMA2 PE=1 SV=2	5		[K].GFDWPLLVK.[D]	1	1	P08236
	C9JFR7	Cytochrome c (Fragment) OS=Homo sapiens OX=9606 GN=CYCS PE=1 SV=1	5		[K].GFDQTINLILDESHER.[V]	1	4	O95777
	Q92484	Acid sphingomyelinase-like phosphodiesterase 3a OS=Homo sapiens OX=9606 GN=SMPDL3A PE=1 SV=2	5		[R].GFDQDMANK.[I]	1	7	F8W809
	Q99436	Proteasome subunit beta type-7 OS=Homo sapiens OX=9606 GN=PSMB7 PE=1 SV=1	5		[K].GEVGAPGMQGSAGAR.[G]	1	2	P35247
	Q15323	Keratin, type I cuticular Ha1 OS=Homo sapiens OX=9606 GN=KRT31 PE=1 SV=3	5		[K].GEVGAPGMQGSAGAR.[G]	1	2	P35247
	O95436	Sodium-dependent phosphate transport protein 2B OS=Homo sapiens OX=9606 GN=SLC34A2 PE=1 SV=3	5		[R].GEVGFVLVDNQR.[S]	1	2	Q9Y6R7
	P59998	Actin-related protein 2/3 complex subunit 4 OS=Homo sapiens OX=9606 GN=ARPC4 PE=1 SV=3	5		[R].GEVGFVLVDNQR.[S]	1	2	Q9Y6R7
	E9PC41	Interleukin-1 receptor-like 1 OS=Homo sapiens OX=9606 GN=IL1RL1 PE=1 SV=1	5		[R].NTEDLTEEWLR.[E]	1	2	G3V4P8
	O00115	Deoxyribonuclease-2-alpha OS=Homo sapiens OX=9606 GN=DNASE2 PE=1 SV=2	5		[R].GEVITTYCPANNEPIAR.[V]	1	10	A0A1B0GTG2
	A0A3B3ISS6	Transmembrane glycoprotein NMB OS=Homo sapiens OX=9606 GN=GPNMB PE=1 SV=1	5		[R].NTEDLTEEWLR.[E]	1	2	G3V4P8
	A0A0A0MR54	Scavenger receptor class F member 1 OS=Homo sapiens OX=9606 GN=SCARF1 PE=1 SV=1	5		[K].NTAEWLLSHTK.[H]	1	3	P00491
	Q9UK76	Jupiter microtubule associated homolog 1 OS=Homo sapiens OX=9606 GN=JPT1 PE=1 SV=3	5		[K].NTLYLQMNSLR.[VA]	3	10	A0A075B7B8; P0DP03; A0A0B4J1X5
	P08727	Keratin, type I cytoskeletal 19 OS=Homo sapiens OX=9606 GN=KRT19 PE=1 SV=4	5		[R].GEVQAMLGQSTEELR.[V]	1	4	P02649
	O95274	Ly6/PLAUR domain-containing protein 3 OS=Homo sapiens OX=9606 GN=LYPD3 PE=1 SV=2	5		[R].GEVTYTTSQVSK.[G]	1	1	P17813
	P46937	Transcriptional coactivator YAP1 OS=Homo sapiens OX=9606 GN=YAP1 PE=1 SV=2	5		[K].NSWGTGWGENGYFR.[I]	1	1	P53634
	P31151	Protein S100-A7 OS=Homo sapiens OX=9606 GN=S100A7 PE=1 SV=4	5		[K].ILTQDTPEFFIDQGHAK.[V]	1	1	Q8TDL5
	A0A0G2JJF5	Advanced glycosylation end product-specific receptor OS=Homo sapiens OX=9606 GN=AGER PE=1 SV=1	5		[K].LFEGNMHYDTPDIR.[R]	1	1	O60462
	O43583	Density-regulated protein OS=Homo sapiens OX=9606 GN=DENR PE=1 SV=2	5		[R].GEYVLLEAALTDLR.[V]	1	1	Q9UGT4
	A0A2R8YF49	Uncharacterized protein OS=Homo sapiens OX=9606 PE=4 SV=1	5		[K].GFAFVQYVNER.[N]	1	14	B4DY08
	Q9BQ50	Three prime repair exonuclease 2 OS=Homo sapiens OX=9606 GN=TREX2 PE=1 SV=1	5		[R].GFAFVTFESPADAK.[DA]	1	8	H3BT71
	Q6P4E1	Protein CASC4 OS=Homo sapiens OX=9606 GN=CASC4 PE=1 SV=2	5		[R].GFDQDMANK.[I]	1	7	F8W809
	Q13443	Disintegrin and metalloproteinase domain-containing protein 9 OS=Homo sapiens OX=9606 GN=ADAM9 PE=1 SV=1	5		[K].NSWGTGWGENGYFR.[I]	1	1	P53634
	A0A087X2B5	Basigin (Fragment) OS=Homo sapiens OX=9606 GN=BSG PE=1 SV=1	5		[K].NTLYLQMNSLR.[VA]	3	10	A0A075B7B8; P0DP03; A0A0B4J1X5
	P15169	Carboxypeptidase N catalytic chain OS=Homo sapiens OX=9606 GN=CPN1 PE=1 SV=1	5		[K].GELDCHQLADSFRE.[-]	1	1	P22692
	Q99574	Neuroserpin OS=Homo sapiens OX=9606 GN=SERPINI1 PE=1 SV=1	5		[K].GELDCHQLADSFR.[E]	1	1	P22692
	Q9UKR3	Kallikrein-13 OS=Homo sapiens OX=9606 GN=KLK13 PE=2 SV=1	5		[R].GEALEDFTGPDCR.[F]	1	1	Q5JRA6
	P42566	Epidermal growth factor receptor substrate 15 OS=Homo sapiens OX=9606 GN=EPS15 PE=1 SV=2	5		[R].NVHGINFVSPVR.[N]	1	2	P53634
	E7EN73	Dyslexia-associated protein KIAA0319-like protein (Fragment) OS=Homo sapiens OX=9606 GN=KIAA0319L PE=1 SV=1	5		[R].GEAQREPEDSAAPER.[Q]	1	1	Q96NY7
	Q99538	Legumain OS=Homo sapiens OX=9606 GN=LGMN PE=1 SV=1	5		[K].GEATVSFDDPPSAK.[A]	1	4	P35637
	Q4LDG9	Dynein light chain 1, axonemal OS=Homo sapiens OX=9606 GN=DNAL1 PE=1 SV=1	5		[R].GECQAEGVLFFQGDR.[E]	1	2	P02790
	A6NMQ3	Alpha-endosulfine OS=Homo sapiens OX=9606 GN=ENSA PE=1 SV=2	5		[R].GECQAEGVLFFQGDR.[E]	1	2	P02790
	F6XZQ7	Glutathione S-transferase OS=Homo sapiens OX=9606 GN=GSTM2 PE=1 SV=1	5		[R].GECQAEGVLFFQGDR.[E]	1	2	P02790
	Q9UNN5	FAS-associated factor 1 OS=Homo sapiens OX=9606 GN=FAF1 PE=1 SV=2	5		[R].GECVPGEQEPEPILIPR.[V]	1	2	P02760
	P02452	Collagen alpha-1(I) chain OS=Homo sapiens OX=9606 GN=COL1A1 PE=1 SV=5	5		[R].GECVPGEQEPEPILIPR.[V]	1	2	P02760
	F5H810	Noelin (Fragment) OS=Homo sapiens OX=9606 GN=OLFM1 PE=1 SV=1	5		[R].GECVPGEQEPEPILIPR.[V]	1	2	P02760
	E5RHN3	Hepatitis A virus cellular receptor 2 OS=Homo sapiens OX=9606 GN=HAVCR2 PE=1 SV=1	5		[R].GECWCVNPNTGK.[L]	1	2	P18065
	P28066	Proteasome subunit alpha type-5 OS=Homo sapiens OX=9606 GN=PSMA5 PE=1 SV=3	5		[R].NVHGINFVSPVR.[N]	1	2	P53634
	P15509	Granulocyte-macrophage colony-stimulating factor receptor subunit alpha OS=Homo sapiens OX=9606 GN=CSF2RA PE=1 SV=1	5		[R].NVHGINFVSPVR.[N]	1	2	P53634
	F8W031	Uncharacterized protein (Fragment) OS=Homo sapiens OX=9606 PE=1 SV=1	5		[R].NVHGINFVSPVR.[N]	1	2	P53634
	P68871	Hemoglobin subunit beta OS=Homo sapiens OX=9606 GN=HBB PE=1 SV=2	5		[R].IITLTGPTNAIFK.[A]	1	1	Q15365
	Q9UHV9	Prefoldin subunit 2 OS=Homo sapiens OX=9606 GN=PFDN2 PE=1 SV=1	5		[R].NVDGVNYASITR.[N]	1	1	Q9UBR2
	A0A0C4DFN5	Chromosome 10 open reading frame 61 OS=Homo sapiens OX=9606 GN=TCTN3 PE=1 SV=1	5		[K].GEDLFFNYGNR.[Q]	1	1	P22897
	Q9Y5I4	Protocadherin alpha-C2 OS=Homo sapiens OX=9606 GN=PCDHAC2 PE=2 SV=1	5		[R].GEAHLAVNDFELAR.[A]	1	1	Q02790
	Q92882	Osteoclast-stimulating factor 1 OS=Homo sapiens OX=9606 GN=OSTF1 PE=1 SV=2	5		[K].NVHPQYPEGGK.[M]	1	5	Q6BCY4
	Q9BYF1	Angiotensin-converting enzyme 2 OS=Homo sapiens OX=9606 GN=ACE2 PE=1 SV=2	5		[R].GEAGGQAEAEGDAPGPR.[G]	1	1	Q99674
	P12259	Coagulation factor V OS=Homo sapiens OX=9606 GN=F5 PE=1 SV=4	5		[R].GEAGAAGPAGPAGPR.[G]	1	2	A0A087WTA8
	O95359	Transforming acidic coiled-coil-containing protein 2 OS=Homo sapiens OX=9606 GN=TACC2 PE=1 SV=3	5		[R].GDYDAFFEAR.[E]	1	1	O75368
	Q9BUJ2	Heterogeneous nuclear ribonucleoprotein U-like protein 1 OS=Homo sapiens OX=9606 GN=HNRNPUL1 PE=1 SV=2	5		[R].GDYDAFFEAR.[E]	1	1	O75368
	P19957	Elafin OS=Homo sapiens OX=9606 GN=PI3 PE=1 SV=3	5		[K].NVMSAFGLTDDQVSGPPSAPAEDR.[S]	1	1	Q92734
	O00592	Podocalyxin OS=Homo sapiens OX=9606 GN=PODXL PE=1 SV=2	5		[R].GDYEVNGVDGYDYSR.[G]	1	1	Q9BYF1
	Q6UXY8	Transmembrane channel-like protein 5 OS=Homo sapiens OX=9606 GN=TMC5 PE=2 SV=3	5		[K].NVMLLPVGSADDGAHSQNEK.[L]	1	1	Q96KP4
	P18510	Interleukin-1 receptor antagonist protein OS=Homo sapiens OX=9606 GN=IL1RN PE=1 SV=1	5		[K].NVIPALELVEPIKK.[H]	1	3	C9JIZ6
	Q15828	Cystatin-M OS=Homo sapiens OX=9606 GN=CST6 PE=1 SV=1	5		[K].NVIPALELVEPIK.[K]	1	3	C9JIZ6
	Q6UXB8	Peptidase inhibitor 16 OS=Homo sapiens OX=9606 GN=PI16 PE=1 SV=1	5		[K].GEAAAERPGEAAVASSPSK.[A]	1	1	P29966
	P49721	Proteasome subunit beta type-2 OS=Homo sapiens OX=9606 GN=PSMB2 PE=1 SV=1	5		[K].GEDLFFNYGNR.[Q]	1	1	P22897
	Q99584	Protein S100-A13 OS=Homo sapiens OX=9606 GN=S100A13 PE=1 SV=1	5		[K].GEAALWGEAGAVHEAPLR.[A]	1	1	Q5RHP9
	P30048	Thioredoxin-dependent peroxide reductase, mitochondrial OS=Homo sapiens OX=9606 GN=PRDX3 PE=1 SV=3	5		[K].GEADAMSLDGGYVYTAGK.[C]	1	3	E7EQB2
	P10619	Lysosomal protective protein OS=Homo sapiens OX=9606 GN=CTSA PE=1 SV=2	5		[K].GEADAMSLDGGYVYTAGK.[C]	1	3	E7EQB2
	Q53H82	Endoribonuclease LACTB2 OS=Homo sapiens OX=9606 GN=LACTB2 PE=1 SV=2	5		[K].GEADAMSLDGGYVYTAGK.[C]	1	3	E7EQB2
	P26447	Protein S100-A4 OS=Homo sapiens OX=9606 GN=S100A4 PE=1 SV=1	5		[K].GEADAMSLDGGYVYTAGK.[C]	1	3	E7EQB2
	Q8N4F0	BPI fold-containing family B member 2 OS=Homo sapiens OX=9606 GN=BPIFB2 PE=1 SV=2	5		[R].IFFESVYGQCK.[A]	1	1	Q9UGM5
	P34096	Ribonuclease 4 OS=Homo sapiens OX=9606 GN=RNASE4 PE=1 SV=3	5		[K].NVIGLQMGTNR.[G]	1	2	P37802
	A0A087WTA8	Collagen alpha-2(I) chain OS=Homo sapiens OX=9606 GN=COL1A2 PE=1 SV=1	5		[K].NVIGLQMGTNR.[G]	1	2	P37802
	Q16204	Coiled-coil domain-containing protein 6 OS=Homo sapiens OX=9606 GN=CCDC6 PE=1 SV=2	5		[R].NVLELSNVVR.[S]	1	1	P10586
	Q12805	EGF-containing fibulin-like extracellular matrix protein 1 OS=Homo sapiens OX=9606 GN=EFEMP1 PE=1 SV=2	5		[K].NVLIVEDIIDTGK.[T]	1	1	P00492
	Q8IV08	Phospholipase D3 OS=Homo sapiens OX=9606 GN=PLD3 PE=1 SV=1	5		[R].QAEVELASR.[V]	1	1	Q15149
	Q9H741	UPF0454 protein C12orf49 OS=Homo sapiens OX=9606 GN=C12orf49 PE=1 SV=1	5		[K].GEDLFFNYGNR.[Q]	1	1	P22897
	P24593	Insulin-like growth factor-binding protein 5 OS=Homo sapiens OX=9606 GN=IGFBP5 PE=1 SV=1	5		[R].GEDPTIACQK.[V]	1	2	P20933
	Q5JS37	NHL repeat-containing protein 3 OS=Homo sapiens OX=9606 GN=NHLRC3 PE=2 SV=1	5		[K].GEGMSQAATICK.[S]	1	2	P16930
	Q96CT7	Coiled-coil domain-containing protein 124 OS=Homo sapiens OX=9606 GN=CCDC124 PE=1 SV=1	5		[K].GEGPDVDVNLPK.[A]	1	1	Q09666
	Q15365	Poly(rC)-binding protein 1 OS=Homo sapiens OX=9606 GN=PCBP1 PE=1 SV=2	5		[K].GEGPDVDVTLPK.[A]	1	1	Q09666
	Q9UBG0	C-type mannose receptor 2 OS=Homo sapiens OX=9606 GN=MRC2 PE=1 SV=2	5		[K].GEGPEFDVNLSK.[A]	1	1	Q09666
	A0A0A0MSA9	Poliovirus receptor OS=Homo sapiens OX=9606 GN=PVR PE=1 SV=1	5		[K].ILTPLVSLDTPGK.[A]	1	3	F6TLX2
	Q9HCY8	Protein S100-A14 OS=Homo sapiens OX=9606 GN=S100A14 PE=1 SV=1	5		[K].GEGPEVDVNLPK.[A]	1	1	Q09666
	Q8NBS9	Thioredoxin domain-containing protein 5 OS=Homo sapiens OX=9606 GN=TXNDC5 PE=1 SV=2	5		[K].GEGPEVDVTLPK.[A]	1	1	Q09666
	Q9Y547	Intraflagellar transport protein 25 homolog OS=Homo sapiens OX=9606 GN=HSPB11 PE=1 SV=1	5		[K].GEGQLGPAER.[A]	1	1	P13639
	A0A1W2PRS4	Junctional adhesion molecule-like OS=Homo sapiens OX=9606 GN=JAML PE=1 SV=1	5		[K].GEGQLGPAER.[A]	1	1	P13639
	P49748	Very long-chain specific acyl-CoA dehydrogenase, mitochondrial OS=Homo sapiens OX=9606 GN=ACADVL PE=1 SV=1	5		[R].GEGTSAHLR.[D]	1	2	Q10588
	A0A087WV17	Osteoclast-associated immunoglobulin-like receptor OS=Homo sapiens OX=9606 GN=OSCAR PE=1 SV=1	5		[R].NTPAFLAER.[L]	1	2	P12429
	Q03252	Lamin-B2 OS=Homo sapiens OX=9606 GN=LMNB2 PE=1 SV=4	5		[R].NTNVEDVLNAR.[K]	1	2	Q96MW1
	P31942	Heterogeneous nuclear ribonucleoprotein H3 OS=Homo sapiens OX=9606 GN=HNRNPH3 PE=1 SV=2	5		[K].GEHPGLSIGDVAK.[K]	1	3	P09429
	P62805	Histone H4 OS=Homo sapiens OX=9606 GN=HIST1H4A PE=1 SV=2	5		[R].GEIAGPPDTPYEGGR.[Y]	1	2	P61086
	O43776	Asparagine--tRNA ligase, cytoplasmic OS=Homo sapiens OX=9606 GN=NARS PE=1 SV=1	5		[K].NTNDANSCQIIIPQNQVNR.[K]	2	3	P31150; P50395
	Q9BRA2	Thioredoxin domain-containing protein 17 OS=Homo sapiens OX=9606 GN=TXNDC17 PE=1 SV=1	5		[K].NTNDANSCQIIIPQNQVNR.[K]	2	3	P31150; P50395
	Q9BTY2	Plasma alpha-L-fucosidase OS=Homo sapiens OX=9606 GN=FUCA2 PE=1 SV=2	5		[K].NTMILEICTR.[Y]	1	2	P01024
	P55259	Pancreatic secretory granule membrane major glycoprotein GP2 OS=Homo sapiens OX=9606 GN=GP2 PE=2 SV=3	5		[R].GEGEPCGGGGAGR.[G]	1	1	Q16270
	Q96DR5	BPI fold-containing family A member 2 OS=Homo sapiens OX=9606 GN=BPIFA2 PE=1 SV=2	5		[K].NTQPGTENLLINVSGDLENR.[Y]	1	1	P15509
	P42785	Lysosomal Pro-X carboxypeptidase OS=Homo sapiens OX=9606 GN=PRCP PE=1 SV=1	5		[K].NTQVVSDAAYK.[G]	1	1	O76041
	P04180	Phosphatidylcholine-sterol acyltransferase OS=Homo sapiens OX=9606 GN=LCAT PE=1 SV=1	5		[K].NTSVGPLYSGCR.[L]	1	4	Q8WXI7
	Q9UFN0	Protein NipSnap homolog 3A OS=Homo sapiens OX=9606 GN=NIPSNAP3A PE=1 SV=2	5		[R].NVDGVNYASITR.[N]	1	1	Q9UBR2
	A0A087WVQ6	Clathrin heavy chain OS=Homo sapiens OX=9606 GN=CLTC PE=1 SV=1	5		[K].GEECPAGSHR.[S]	1	1	O14798
	P08253	72 kDa type IV collagenase OS=Homo sapiens OX=9606 GN=MMP2 PE=1 SV=2	5		[K].GEEDNSLSVR.[K]	1	1	P27701
	P47929	Galectin-7 OS=Homo sapiens OX=9606 GN=LGALS7 PE=1 SV=2	5		[R].GEEEEEEELVTVVPK.[W]	1	1	Q8WYR4
	Q00688	Peptidyl-prolyl cis-trans isomerase FKBP3 OS=Homo sapiens OX=9606 GN=FKBP3 PE=1 SV=1	5		[K].NVAVDELSR.[Q]	1	4	Q5TD07
	P27105	Erythrocyte band 7 integral membrane protein OS=Homo sapiens OX=9606 GN=STOM PE=1 SV=3	5		[K].NVAVDELSR.[Q]	1	4	Q5TD07
	Q9H425	Uncharacterized protein C1orf198 OS=Homo sapiens OX=9606 GN=C1orf198 PE=1 SV=1	5		[R].NVASGEMNSVLEILYPR.[D]	1	3	Q9NQ79
	Q5TD94	Radial spoke head protein 4 homolog A OS=Homo sapiens OX=9606 GN=RSPH4A PE=1 SV=1	5		[R].GEELGGGQDPVQLLSGFPR.[R]	1	4	Q04323
	O60493	Sorting nexin-3 OS=Homo sapiens OX=9606 GN=SNX3 PE=1 SV=3	5		[K].GEDLTEEEDGGIIR.[R]	1	1	Q02790
	Q9BS26	Endoplasmic reticulum resident protein 44 OS=Homo sapiens OX=9606 GN=ERP44 PE=1 SV=1	5		[R].NVASGEMNSVLEILYPR.[D]	1	3	Q9NQ79
	P06870	Kallikrein-1 OS=Homo sapiens OX=9606 GN=KLK1 PE=1 SV=2	5		[R].NVALVSGDTENAK.[G]	1	1	Q16610
	O43490	Prominin-1 OS=Homo sapiens OX=9606 GN=PROM1 PE=1 SV=1	5		[K].NTVISVNPSTK.[L]	1	2	P19320
	P13686	Tartrate-resistant acid phosphatase type 5 OS=Homo sapiens OX=9606 GN=ACP5 PE=1 SV=3	5		[R].IITITGTQDQIQNAQYLLQNSVK.[Q]	1	1	P61978
	P61586	Transforming protein RhoA OS=Homo sapiens OX=9606 GN=RHOA PE=1 SV=1	5		[K].NTVISVNPSTK.[L]	1	2	P19320
	E9PMI0	Layilin OS=Homo sapiens OX=9606 GN=LAYN PE=1 SV=1	5		[K].GEFVTTVQQR.[G]	1	3	P40925
	P81605	Dermcidin OS=Homo sapiens OX=9606 GN=DCD PE=1 SV=2	5		[K].GEFVTTVQQR.[G]	1	3	P40925
	Q6ZMI3	Gliomedin OS=Homo sapiens OX=9606 GN=GLDN PE=1 SV=1	5		[K].GEFYIGSK.[Y]	1	3	P00450
	O00461	Golgi integral membrane protein 4 OS=Homo sapiens OX=9606 GN=GOLIM4 PE=1 SV=1	5		[K].NTSVGPLYSGCR.[L]	1	4	Q8WXI7
	P12532	Creatine kinase U-type, mitochondrial OS=Homo sapiens OX=9606 GN=CKMT1A PE=1 SV=1	5		[R].NVASGEMNSVLEILYPR.[D]	1	3	Q9NQ79
	Q9BVG4	Protein PBDC1 OS=Homo sapiens OX=9606 GN=PBDC1 PE=1 SV=1	5		[K].QSLGELIGTLNAAK.[V]	1	1	P60174
	P19652	Alpha-1-acid glycoprotein 2 OS=Homo sapiens OX=9606 GN=ORM2 PE=1 SV=2	5		[K].QAEVSSVPDHLTSCVRPDVR.[V]	1	3	E7EUF1
	Q8N1Q1	Carbonic anhydrase 13 OS=Homo sapiens OX=9606 GN=CA13 PE=1 SV=1	5		[KR].GASQAGMTGYGMPR.[Q]	1	3	P37802
	P04179	Superoxide dismutase [Mn], mitochondrial OS=Homo sapiens OX=9606 GN=SOD2 PE=1 SV=3	5		[R].QEGMEAFLK.[T]	1	5	P14384
	Q7Z406	Myosin-14 OS=Homo sapiens OX=9606 GN=MYH14 PE=1 SV=2	5		[R].FTQAGSEVSALLGR.[I]	1	3	P06576
	Q01082	Spectrin beta chain, non-erythrocytic 1 OS=Homo sapiens OX=9606 GN=SPTBN1 PE=1 SV=2	5		[K].QEGLESVLK.[I]	1	1	P14923
	P56537	Eukaryotic translation initiation factor 6 OS=Homo sapiens OX=9606 GN=EIF6 PE=1 SV=1	5		[K].FTQVTPTSLSAQWTPPNVQLTGYR.[V]	1	2	P02751
	P42574	Caspase-3 OS=Homo sapiens OX=9606 GN=CASP3 PE=1 SV=2	5		[R].QEEQTTCTTEGWSPEPR.[C]	1	1	P05160
	Q13442	28 kDa heat- and acid-stable phosphoprotein OS=Homo sapiens OX=9606 GN=PDAP1 PE=1 SV=1	5		[K].QEEENPAEETGEEK.[Q]	1	4	A6NMQ3
	Q8IUZ5	5-phosphohydroxy-L-lysine phospho-lyase OS=Homo sapiens OX=9606 GN=PHYKPL PE=1 SV=1	5		[K].QEEENPAEETGEEK.[Q]	1	4	A6NMQ3
	Q14508	WAP four-disulfide core domain protein 2 OS=Homo sapiens OX=9606 GN=WFDC2 PE=1 SV=2	5		[K].FTTDLDSPR.[D]	1	5	J3QSU6
	Q9UK23	N-acetylglucosamine-1-phosphodiester alpha-N-acetylglucosaminidase OS=Homo sapiens OX=9606 GN=NAGPA PE=1 SV=2	5		[K].QEEENPAEETGEEK.[Q]	1	4	A6NMQ3
	P17050	Alpha-N-acetylgalactosaminidase OS=Homo sapiens OX=9606 GN=NAGA PE=1 SV=2	5		[K].QEEASGGPTAPK.[A]	1	2	P50552
	P49407	Beta-arrestin-1 OS=Homo sapiens OX=9606 GN=ARRB1 PE=1 SV=2	5		[R].QEDEEDKPR.[Q]	1	3	Q9HBR0
	Q92563	Testican-2 OS=Homo sapiens OX=9606 GN=SPOCK2 PE=1 SV=1	5		[K].QEDDLANINQWVK.[E]	1	4	P08697
	P40199	Carcinoembryonic antigen-related cell adhesion molecule 6 OS=Homo sapiens OX=9606 GN=CEACAM6 PE=1 SV=3	5		[K].QEDACQGDSGGPHVTR.[F]	1	1	P00742
	P27348	14-3-3 protein theta OS=Homo sapiens OX=9606 GN=YWHAQ PE=1 SV=1	5		[K].QEDACQGDSGGPHVTR.[F]	1	1	P00742
	P08581	Hepatocyte growth factor receptor OS=Homo sapiens OX=9606 GN=MET PE=1 SV=4	5		[K].QEAVVEEDYNENAK.[N]	1	6	Q5JSL0
	Q93099	Homogentisate 1,2-dioxygenase OS=Homo sapiens OX=9606 GN=HGD PE=1 SV=2	5		[R].QEAVALLQGQR.[H]	1	2	P46108
	Q05209	Tyrosine-protein phosphatase non-receptor type 12 OS=Homo sapiens OX=9606 GN=PTPN12 PE=1 SV=3	5		[R].QEAVALLQGQR.[H]	1	2	P46108
	Q7Z3B1	Neuronal growth regulator 1 OS=Homo sapiens OX=9606 GN=NEGR1 PE=1 SV=3	5		[R].FTPGTFTNQIQAAFR.[E]	1	3	P08865
	P02775	Platelet basic protein OS=Homo sapiens OX=9606 GN=PPBP PE=1 SV=3	5		[R].QEAVALLQGQR.[H]	1	2	P46108
	P25685	DnaJ homolog subfamily B member 1 OS=Homo sapiens OX=9606 GN=DNAJB1 PE=1 SV=4	5		[R].FTPGTFTNQIQAAFR.[E]	1	3	P08865
	K7EKM5	Triggering receptor expressed on myeloid cells 1, isoform CRA_b OS=Homo sapiens OX=9606 GN=TREM1 PE=1 SV=1	6		[K].QEKPAEKPAETPVATSPTATDSTSGDSSR.[S]	1	2	P54727
	Q13185	Chromobox protein homolog 3 OS=Homo sapiens OX=9606 GN=CBX3 PE=1 SV=4	6		[R].FTEGPPLHKDDVNGIR.[H]	1	1	P14780
	E7EUC7	UTP--glucose-1-phosphate uridylyltransferase OS=Homo sapiens OX=9606 GN=UGP2 PE=1 SV=1	6		[R].FTEGPPLHKDDVNGIR.[H]	1	1	P14780
	P04632	Calpain small subunit 1 OS=Homo sapiens OX=9606 GN=CAPNS1 PE=1 SV=1	6		[R].FTEGPPLHKDDVNGIR.[H]	1	1	P14780
	Q9UNN8	Endothelial protein C receptor OS=Homo sapiens OX=9606 GN=PROCR PE=1 SV=1	6		[K].QELSEAEQATR.[T]	1	1	P01024
	E9PNP3	Mth938 domain-containing protein OS=Homo sapiens OX=9606 GN=AAMDC PE=1 SV=1	6		[K].QELSEAEQATR.[T]	1	1	P01024
	O96009	Napsin-A OS=Homo sapiens OX=9606 GN=NAPSA PE=1 SV=1	6		[K].QELSEAEQATR.[T]	1	1	P01024
	F8W6I7	Heterogeneous nuclear ribonucleoprotein A1 OS=Homo sapiens OX=9606 GN=HNRNPA1 PE=1 SV=2	6		[R].QEISAAFK.[T]	1	2	P08758
	A0A2R8Y5V9	Tropomyosin alpha-4 chain OS=Homo sapiens OX=9606 GN=TPM4 PE=1 SV=1	6		[K].QEINSHVEMQTK.[G]	1	1	P05543
	P69905	Hemoglobin subunit alpha OS=Homo sapiens OX=9606 GN=HBA1 PE=1 SV=2	6		[R].FTHWNSDMPGR.[K]	1	1	P22897
	Q14914	Prostaglandin reductase 1 OS=Homo sapiens OX=9606 GN=PTGR1 PE=1 SV=2	6		[R].FTHWNSDMPGR.[K]	1	1	P22897
	E9PEK4	Macrophage colony-stimulating factor 1 receptor OS=Homo sapiens OX=9606 GN=CSF1R PE=1 SV=1	6		[R].FTLGSVAGAVGATAVYPIDLVK.[T]	1	1	O75746
	Q8WW12	PEST proteolytic signal-containing nuclear protein OS=Homo sapiens OX=9606 GN=PCNP PE=1 SV=2	6		[K].QEINSHVEMQTK.[G]	1	1	P05543
	Q9H8J5	MANSC domain-containing protein 1 OS=Homo sapiens OX=9606 GN=MANSC1 PE=2 SV=1	6		[K].FTITPPTAQVVGVLK.[I]	1	1	P52907
	Q8IW75	Serpin A12 OS=Homo sapiens OX=9606 GN=SERPINA12 PE=1 SV=1	6		[R].QELLCAFWK.[S]	1	1	P48960
	Q5STX8	Allograft inflammatory factor 1 (Fragment) OS=Homo sapiens OX=9606 GN=AIF1 PE=1 SV=1	6		[K].QEILAALEK.[G]	1	3	C9JIZ6
	P22792	Carboxypeptidase N subunit 2 OS=Homo sapiens OX=9606 GN=CPN2 PE=1 SV=3	6		[R].FTNIGPDTMR.[V]	1	2	P02751
	Q96AE4	Far upstream element-binding protein 1 OS=Homo sapiens OX=9606 GN=FUBP1 PE=1 SV=3	6		[K].LFGYEPTIYYPK.[R]	1	3	Q8NCW5
	P01857	Immunoglobulin heavy constant gamma 1 OS=Homo sapiens OX=9606 GN=IGHG1 PE=1 SV=1	6		[R].QEGMEAFLK.[T]	1	5	P14384
	P51991	Heterogeneous nuclear ribonucleoprotein A3 OS=Homo sapiens OX=9606 GN=HNRNPA3 PE=1 SV=2	6		[R].QEATTVSCFR.[G]	1	2	P26927
	A0A494C0U4	Receptor-type tyrosine-protein phosphatase zeta OS=Homo sapiens OX=9606 GN=PTPRZ1 PE=1 SV=1	6		[R].FTYGGCYGNK.[N]	2	5	O43278; H3BR01
	P27169	Serum paraoxonase/arylesterase 1 OS=Homo sapiens OX=9606 GN=PON1 PE=1 SV=3	6		[K].FTYTVLEDGCTK.[H]	1	1	P02461
	A0A3B3IUC4	Alpha-galactosidase OS=Homo sapiens OX=9606 GN=GLA PE=1 SV=1	6		[K].QDPSVLHTEEMR.[F]	1	4	P50502
	Q96IY4	Carboxypeptidase B2 OS=Homo sapiens OX=9606 GN=CPB2 PE=1 SV=2	6		[R].QDPPSVVVTSHQAPGEK.[K]	1	1	P25311
	A0A0C4DGZ8	Glycoprotein Ib (Platelet), alpha polypeptide OS=Homo sapiens OX=9606 GN=GP1BA PE=1 SV=1	6		[R].QDPPSVVVTSHQAPGEK.[K]	1	1	P25311
	D6RHI9	Ribonuclease T2 (Fragment) OS=Homo sapiens OX=9606 GN=RNASET2 PE=1 SV=8	6		[K].FVLINWTGEGVNDVR.[K]	1	2	Q9UJU6
	P04745	Alpha-amylase 1 OS=Homo sapiens OX=9606 GN=AMY1A PE=1 SV=2	6		[K].FVLINWTGEGVNDVR.[K]	1	2	Q9UJU6
	P31946	14-3-3 protein beta/alpha OS=Homo sapiens OX=9606 GN=YWHAB PE=1 SV=3	6		[R].QDPPSVVVTSHQAPGEK.[K]	1	1	P25311
	A0A0A0MTJ5	Inactive tyrosine-protein kinase transmembrane receptor ROR1 OS=Homo sapiens OX=9606 GN=ROR1 PE=1 SV=1	6		[R].QDPPSVVVTSHQAPGEK.[K]	1	1	P25311
	Q9UNF0	Protein kinase C and casein kinase substrate in neurons protein 2 OS=Homo sapiens OX=9606 GN=PACSIN2 PE=1 SV=2	6		[R].QDPPSVVVTSHQAPGEK.[K]	1	1	P25311
	Q08209	Serine/threonine-protein phosphatase 2B catalytic subunit alpha isoform OS=Homo sapiens OX=9606 GN=PPP3CA PE=1 SV=1	6		[K].ILTATVDNANVLLQIDNAR.[L]	1	1	P02533
	D6REB5	Alpha-L-iduronidase OS=Homo sapiens OX=9606 GN=IDUA PE=1 SV=1	6		[K].QDLPNAMNAAEITDK.[L]	1	3	P61204
	O75131	Copine-3 OS=Homo sapiens OX=9606 GN=CPNE3 PE=1 SV=1	6		[K].QDLLTAAPASEIAEGLNLHTIR.[D]	1	1	P36405
	P15941	Mucin-1 OS=Homo sapiens OX=9606 GN=MUC1 PE=1 SV=3	6		[R].QDILDDSGYVSAYK.[N]	1	1	Q9BW30
	P30043	Flavin reductase (NADPH) OS=Homo sapiens OX=9606 GN=BLVRB PE=1 SV=3	6		[K].ILTATVDNANVLLQIDNAR.[L]	1	1	P02533
	P55145	Mesencephalic astrocyte-derived neurotrophic factor OS=Homo sapiens OX=9606 GN=MANF PE=1 SV=3	6		[K].FVSDYETHGAGFSIR.[Y]	1	5	Q5T7F0
	O43765	Small glutamine-rich tetratricopeptide repeat-containing protein alpha OS=Homo sapiens OX=9606 GN=SGTA PE=1 SV=1	6		[K].FVSDYETHGAGFSIR.[Y]	1	5	Q5T7F0
	Q5W0H4	Translationally-controlled tumor protein OS=Homo sapiens OX=9606 GN=TPT1 PE=1 SV=1	6		[R].QDILDDSGYVSAYK.[N]	1	1	Q9BW30
	P17936	Insulin-like growth factor-binding protein 3 OS=Homo sapiens OX=9606 GN=IGFBP3 PE=1 SV=2	6		[R].QDILDDSGYVSAYK.[N]	1	1	Q9BW30
	O43399	Tumor protein D54 OS=Homo sapiens OX=9606 GN=TPD52L2 PE=1 SV=2	6		[K].IFGVTTLDIVR.[A]	1	2	P40926
	Q16555	Dihydropyrimidinase-related protein 2 OS=Homo sapiens OX=9606 GN=DPYSL2 PE=1 SV=1	6		[R].QDSAAVGFDYK.[E]	1	1	Q14247
	P11279	Lysosome-associated membrane glycoprotein 1 OS=Homo sapiens OX=9606 GN=LAMP1 PE=1 SV=3	6		[R].QDSAAVGFDYK.[E]	1	1	Q14247
	Q96CV9	Optineurin OS=Homo sapiens OX=9606 GN=OPTN PE=1 SV=3	6		[R].QDVDNASLAR.[L]	1	3	P08670
	H7C2N1	Prothymosin alpha (Fragment) OS=Homo sapiens OX=9606 GN=PTMA PE=1 SV=1	6		[R].FVAESAEVLLPR.[L]	1	2	Q13421
	O75390	Citrate synthase, mitochondrial OS=Homo sapiens OX=9606 GN=CS PE=1 SV=2	6		[K].LFGYCPLK.[F]	1	1	P22897
	P10645	Chromogranin-A OS=Homo sapiens OX=9606 GN=CHGA PE=1 SV=7	6		[R].QEATLVVGGDGR.[F]	1	2	P36871
	Q04760	Lactoylglutathione lyase OS=Homo sapiens OX=9606 GN=GLO1 PE=1 SV=4	6		[R].FVAVGDWGGVPNAPFHTAR.[E]	1	5	P13686
	P02743	Serum amyloid P-component OS=Homo sapiens OX=9606 GN=APCS PE=1 SV=2	6		[R].QEATLVVGGDGR.[F]	1	2	P36871
	A0A087X188	Bridging integrator 2 OS=Homo sapiens OX=9606 GN=BIN2 PE=1 SV=1	6		[R].FVAVGDWGGVPNAPFHTAR.[E]	1	5	P13686
	P17813	Endoglin OS=Homo sapiens OX=9606 GN=ENG PE=1 SV=2	6		[R].FVCNDDVYSGPLK.[F]	1	1	P11717
	Q9UI08	Ena/VASP-like protein OS=Homo sapiens OX=9606 GN=EVL PE=1 SV=2	6		[R].QEATLVVGGDGR.[F]	1	2	P36871
	Q15370	Elongin-B OS=Homo sapiens OX=9606 GN=ELOB PE=1 SV=1	6		[R].QEISSTATTILR.[D]	1	1	Q9BY15
	Q14393	Growth arrest-specific protein 6 OS=Homo sapiens OX=9606 GN=GAS6 PE=1 SV=3	6		[K].QEAGISEGQGTAGEEEEK.[K]	1	2	O43583
	P00761	Trypsin OS=Sus scrofa OX=9823 PE=1 SV=1	6		[R].QEAEEAKEALLQASR.[D]	1	1	P26038
	A8MTF8	Protein FAM3B OS=Homo sapiens OX=9606 GN=FAM3B PE=1 SV=2	6		[K].ILTATVDNANILLQIDNAR.[L]	1	3	Q04695
	P14621	Acylphosphatase-2 OS=Homo sapiens OX=9606 GN=ACYP2 PE=1 SV=2	6		[R].QDWVDSGCPEESK.[E]	1	1	Q6UX71
	Q5T749	Keratinocyte proline-rich protein OS=Homo sapiens OX=9606 GN=KPRP PE=1 SV=1	6		[K].FVEGLPINDFSR.[E]	1	3	P40925
	P30047	GTP cyclohydrolase 1 feedback regulatory protein OS=Homo sapiens OX=9606 GN=GCHFR PE=1 SV=3	6		[R].QDVDNASLAR.[L]	1	3	P08670
	A0A494C0X0	Tubulin-folding cofactor B OS=Homo sapiens OX=9606 GN=TBCB PE=1 SV=1	6		[K].FVETHPEFIGIK.[I]	1	4	Q9NZK5
	P53004	Biliverdin reductase A OS=Homo sapiens OX=9606 GN=BLVRA PE=1 SV=2	6		[K].FVETHPEFIGIK.[I]	1	4	Q9NZK5
	A0A0G2JMH6	HLA-DRA OS=Homo sapiens OX=9606 GN=HLA-DRA PE=1 SV=1	6		[R].FVFDRPLPVSR.[L]	1	3	P25786
	Q92688	Acidic leucine-rich nuclear phosphoprotein 32 family member B OS=Homo sapiens OX=9606 GN=ANP32B PE=1 SV=1	6		[R].QEAEEAKEALLQASR.[D]	1	1	P26038
	P49321	Nuclear autoantigenic sperm protein OS=Homo sapiens OX=9606 GN=NASP PE=1 SV=2	6		[R].QDIAVISDSYFPR.[Y]	1	1	P11047
	Q15113	Procollagen C-endopeptidase enhancer 1 OS=Homo sapiens OX=9606 GN=PCOLCE PE=1 SV=2	6		[R].QEISSTATTILR.[D]	1	1	Q9BY15
	P00749	Urokinase-type plasminogen activator OS=Homo sapiens OX=9606 GN=PLAU PE=1 SV=2	6		[K].FTDSENVCQER.[D]	1	1	P43652
	Q01995	Transgelin OS=Homo sapiens OX=9606 GN=TAGLN PE=1 SV=4	6		[K].QEYDESGPSIVHR.[K]	1	8	P60709
	E9PGC8	Microtubule-associated protein 1A OS=Homo sapiens OX=9606 GN=MAP1A PE=1 SV=1	6		[K].FSLVGIGGQDLNEGNR.[T]	1	1	P13796
	Q15782	Chitinase-3-like protein 2 OS=Homo sapiens OX=9606 GN=CHI3L2 PE=1 SV=1	6		[K].FSLVGIGGQDLNEGNR.[T]	1	1	P13796
	P61224	Ras-related protein Rap-1b OS=Homo sapiens OX=9606 GN=RAP1B PE=1 SV=1	6		[R].FSMLVAAIQSAGLTETLNR.[E]	1	2	Q15582
	B1AK88	F-actin-capping protein subunit beta OS=Homo sapiens OX=9606 GN=CAPZB PE=1 SV=1	6		[K].QEYDEAGPSIVHR.[K]	1	4	P68133
	P20073	Annexin A7 OS=Homo sapiens OX=9606 GN=ANXA7 PE=1 SV=3	6		[R].FSMVVQDGIVK.[A]	1	1	P30044
	P51659	Peroxisomal multifunctional enzyme type 2 OS=Homo sapiens OX=9606 GN=HSD17B4 PE=1 SV=3	6		[R].FSMVVQDGIVK.[A]	1	1	P30044
	P09104	Gamma-enolase OS=Homo sapiens OX=9606 GN=ENO2 PE=1 SV=3	6		[K].QEVWLANGAAESR.[G]	1	4	D6RHI9
	Q969E4	Transcription elongation factor A protein-like 3 OS=Homo sapiens OX=9606 GN=TCEAL3 PE=1 SV=1	6		[R].FSMVVQDGIVK.[A]	1	1	P30044
	Q9UEW3	Macrophage receptor MARCO OS=Homo sapiens OX=9606 GN=MARCO PE=1 SV=1	6		[K].QEVWLANGAAESR.[G]	1	4	D6RHI9
	Q9BY43	Charged multivesicular body protein 4a OS=Homo sapiens OX=9606 GN=CHMP4A PE=1 SV=3	6		[R].FSNSSSSNEFSK.[C]	1	1	Q5D862
	O76003	Glutaredoxin-3 OS=Homo sapiens OX=9606 GN=GLRX3 PE=1 SV=2	6		[R].FSNSSSSNEFSK.[C]	1	1	Q5D862
	Q5T123	SH3 domain-binding glutamic acid-rich-like protein 3 OS=Homo sapiens OX=9606 GN=SH3BGRL3 PE=1 SV=1	6		[K].QEVWLANGAAESR.[G]	1	4	D6RHI9
	Q969H8	Myeloid-derived growth factor OS=Homo sapiens OX=9606 GN=MYDGF PE=1 SV=1	6		[R].FSNTDYAVGYMLR.[L]	1	1	P36222
	P06731	Carcinoembryonic antigen-related cell adhesion molecule 5 OS=Homo sapiens OX=9606 GN=CEACAM5 PE=1 SV=3	6		[K].QEVWLANGAAESR.[G]	1	4	D6RHI9
	Q96J84	Kin of IRRE-like protein 1 OS=Homo sapiens OX=9606 GN=KIRREL1 PE=1 SV=2	6		[R].QEVPLATLEPLVK.[A]	1	1	Q99574
	B4DLR8	NAD(P)H dehydrogenase [quinone] 1 OS=Homo sapiens OX=9606 GN=NQO1 PE=1 SV=1	6		[R].QETTHGQTINTTR.[H]	1	1	Q5D862
	P19438	Tumor necrosis factor receptor superfamily member 1A OS=Homo sapiens OX=9606 GN=TNFRSF1A PE=1 SV=1	6		[K].QEYDESGPSIVHR.[K]	1	8	P60709
	P78324	Tyrosine-protein phosphatase non-receptor type substrate 1 OS=Homo sapiens OX=9606 GN=SIRPA PE=1 SV=2	6		[K].LISVDTEHSNIYLQNGPDR.[I]	1	2	P00450
	P41236	Protein phosphatase inhibitor 2 OS=Homo sapiens OX=9606 GN=PPP1R2 PE=1 SV=2	6		[K].FSIEEALQSGR.[L]	1	2	O60437
	D6RG15	Twinfilin-2 OS=Homo sapiens OX=9606 GN=TWF2 PE=1 SV=1	6		[R].FSIDVFEETR.[G]	1	2	Q93099
	O00499	Myc box-dependent-interacting protein 1 OS=Homo sapiens OX=9606 GN=BIN1 PE=1 SV=1	6		[R].FSGSIDSSSNSASLTISGLK.[T]	1	1	P01721
	P09417	Dihydropteridine reductase OS=Homo sapiens OX=9606 GN=QDPR PE=1 SV=2	6		[K].QFEHLDPQNQHTFEAR.[D]	1	2	Q02818
	P28070	Proteasome subunit beta type-4 OS=Homo sapiens OX=9606 GN=PSMB4 PE=1 SV=4	6		[K].QFEDELHPDLK.[F]	1	1	Q9Y3C6
	P43234	Cathepsin O OS=Homo sapiens OX=9606 GN=CTSO PE=2 SV=1	6		[R].FSGSNSGNTATLTISR.[VA]	1	2	P80748
	A0A087WXL1	Folate receptor gamma OS=Homo sapiens OX=9606 GN=FOLR3 PE=1 SV=1	6		[R].FSGSNSGNTATLTISR.[VA]	1	2	P80748
	Q9GZT8	NIF3-like protein 1 OS=Homo sapiens OX=9606 GN=NIF3L1 PE=1 SV=2	6		[R].FSGSNSGNTATLTISR.[VA]	1	2	P80748
	O76041	Nebulette OS=Homo sapiens OX=9606 GN=NEBL PE=1 SV=1	6		[R].FSGSNSGNTATLTISR.[VA]	1	2	P80748
	P09237	Matrilysin OS=Homo sapiens OX=9606 GN=MMP7 PE=1 SV=1	6		[R].FSGSNSGNTATLTISR.[VA]	1	2	P80748
	P43490	Nicotinamide phosphoribosyltransferase OS=Homo sapiens OX=9606 GN=NAMPT PE=1 SV=1	6		[R].FSGSNSGNTATLTISR.[VA]	1	2	P80748
	P01034	Cystatin-C OS=Homo sapiens OX=9606 GN=CST3 PE=1 SV=1	6		[K].QFDHLNHLNPDK.[F]	1	7	P80303
	P00491	Purine nucleoside phosphorylase OS=Homo sapiens OX=9606 GN=PNP PE=1 SV=2	6		[R].QEYVLNESGR.[I]	1	1	P22735
	P02763	Alpha-1-acid glycoprotein 1 OS=Homo sapiens OX=9606 GN=ORM1 PE=1 SV=1	6		[R].QEYEQLIAK.[N]	1	2	P35527
	Q86X76	Deaminated glutathione amidase OS=Homo sapiens OX=9606 GN=NIT1 PE=1 SV=2	6		[K].QEYDESGPSIVHR.[K]	1	8	P60709
	O43451	Maltase-glucoamylase, intestinal OS=Homo sapiens OX=9606 GN=MGAM PE=1 SV=5	6		[R].FSGWYDADLSPAGHEEAK.[R]	1	1	P18669
	B7Z645	Heterogeneous nuclear ribonucleoprotein Q OS=Homo sapiens OX=9606 GN=SYNCRIP PE=1 SV=1	6		[K].FSHEEIAMATVTALR.[R]	1	5	P04075
	Q14152	Eukaryotic translation initiation factor 3 subunit A OS=Homo sapiens OX=9606 GN=EIF3A PE=1 SV=1	6		[K].FSHEEIAMATVTALR.[R]	1	5	P04075
	Q9BZZ2	Sialoadhesin OS=Homo sapiens OX=9606 GN=SIGLEC1 PE=1 SV=2	6		[K].FSHEEIAMATVTALR.[R]	1	5	P04075
	Q9UBG3	Cornulin OS=Homo sapiens OX=9606 GN=CRNN PE=1 SV=1	6		[K].FSIEEALQSGR.[L]	1	2	O60437
	P01591	Immunoglobulin J chain OS=Homo sapiens OX=9606 GN=JCHAIN PE=1 SV=4	6		[K].FSPAGPILSIR.[VI]	1	12	A0A087WTT1
	P15328	Folate receptor alpha OS=Homo sapiens OX=9606 GN=FOLR1 PE=1 SV=3	6		[R].FSPATHPSEGLEENYCR.[N]	1	1	P00747
	Q86UN3	Reticulon-4 receptor-like 2 OS=Homo sapiens OX=9606 GN=RTN4RL2 PE=1 SV=1	6		[R].FSPATHPSEGLEENYCR.[N]	1	1	P00747
	Q6UY14	ADAMTS-like protein 4 OS=Homo sapiens OX=9606 GN=ADAMTSL4 PE=1 SV=2	6		[K].FSTIASSYEECR.[A]	1	3	G3V180
	P61088	Ubiquitin-conjugating enzyme E2 N OS=Homo sapiens OX=9606 GN=UBE2N PE=1 SV=1	6		[K].FSTIASSYEECR.[A]	1	3	G3V180
	Q9Y5X3	Sorting nexin-5 OS=Homo sapiens OX=9606 GN=SNX5 PE=1 SV=1	6		[R].FSTVAGESGSADTVR.[D]	1	1	P04040
	P42702	Leukemia inhibitory factor receptor OS=Homo sapiens OX=9606 GN=LIFR PE=1 SV=1	6		[R].FSTVAGESGSADTVR.[D]	1	1	P04040
	Q96JY6	PDZ and LIM domain protein 2 OS=Homo sapiens OX=9606 GN=PDLIM2 PE=1 SV=1	6		[K].QEPERNECFLQHKDDNPNLPR.[L]	2	4	P02768; H7C013
	Q7KZF4	Staphylococcal nuclease domain-containing protein 1 OS=Homo sapiens OX=9606 GN=SND1 PE=1 SV=1	6		[K].QEPERNECFLQHK.[D]	2	4	P02768; H7C013
	O75636	Ficolin-3 OS=Homo sapiens OX=9606 GN=FCN3 PE=1 SV=2	6		[R].FSVLGSGLNR.[Y]	1	1	A0A0B4J1Y8
	P29966	Myristoylated alanine-rich C-kinase substrate OS=Homo sapiens OX=9606 GN=MARCKS PE=1 SV=4	6		[R].LITASGSYHK.[L]	1	1	P22897
	P60981	Destrin OS=Homo sapiens OX=9606 GN=DSTN PE=1 SV=3	6		[R].QEMQEVQSSR.[S]	1	1	P22626
	P68036	Ubiquitin-conjugating enzyme E2 L3 OS=Homo sapiens OX=9606 GN=UBE2L3 PE=1 SV=1	6		[R].QEMQEVQSSR.[S]	1	1	P22626
	P17900	Ganglioside GM2 activator OS=Homo sapiens OX=9606 GN=GM2A PE=1 SV=4	6		[R].QEMQEVQSSR.[S]	1	1	P22626
	P10646	Tissue factor pathway inhibitor OS=Homo sapiens OX=9606 GN=TFPI PE=1 SV=1	6		[K].ILTATIENNR.[V]	1	3	P13646
	P00326	Alcohol dehydrogenase 1C OS=Homo sapiens OX=9606 GN=ADH1C PE=1 SV=2	6		[R].FTCTVTHTDLPSPLK.[Q]	1	2	A0A1B0GUU9
	Q13423	NAD(P) transhydrogenase, mitochondrial OS=Homo sapiens OX=9606 GN=NNT PE=1 SV=3	7		[R].FTDEEVDELYR.[E]	1	3	O14950
	Q5JXI8	Four and a half LIM domains protein 1 (Fragment) OS=Homo sapiens OX=9606 GN=FHL1 PE=1 SV=1	7		[R].FTDEEVDELYR.[E]	1	3	O14950
	Q16853	Membrane primary amine oxidase OS=Homo sapiens OX=9606 GN=AOC3 PE=1 SV=3	7		[R].QEMQEVQSSR.[S]	1	1	P22626
	P08476	Inhibin beta A chain OS=Homo sapiens OX=9606 GN=INHBA PE=1 SV=2	7		[R].QEISSTATTILR.[D]	1	1	Q9BY15
	P62633	Cellular nucleic acid-binding protein OS=Homo sapiens OX=9606 GN=CNBP PE=1 SV=1	7		[K].QEPERNECFLQHKDDNPNLPR.[L]	2	4	P02768; H7C013
	Q96PD5	N-acetylmuramoyl-L-alanine amidase OS=Homo sapiens OX=9606 GN=PGLYRP2 PE=1 SV=1	7		[R].FSSSSGYGGGSSR.[V]	1	1	P35527
	Q969P0	Immunoglobulin superfamily member 8 OS=Homo sapiens OX=9606 GN=IGSF8 PE=1 SV=1	7		[R].FSSSSGYGGGSSR.[V]	1	1	P35527
	Q9UQV4	Lysosome-associated membrane glycoprotein 3 OS=Homo sapiens OX=9606 GN=LAMP3 PE=1 SV=3	7		[R].FSSSGGGGGGGR.[F]	1	1	P35527
	O95633	Follistatin-related protein 3 OS=Homo sapiens OX=9606 GN=FSTL3 PE=1 SV=1	7		[R].QESEQGPCR.[R]	1	1	P24593
	P48594	Serpin B4 OS=Homo sapiens OX=9606 GN=SERPINB4 PE=1 SV=2	7		[K].LISWYDNEFGYSNR.[V]	1	2	P04406
	P28074	Proteasome subunit beta type-5 OS=Homo sapiens OX=9606 GN=PSMB5 PE=1 SV=3	7		[R].QEPSQGTTTYAVTSILR.[V]	1	2	A0A286YEY5
	A0A0A0MSA4	Band 4.1-like protein 3 OS=Homo sapiens OX=9606 GN=EPB41L3 PE=1 SV=1	7		[R].FSQEPADQTVVAGQR.[A]	1	1	Q96J84
	Q9BY67	Cell adhesion molecule 1 OS=Homo sapiens OX=9606 GN=CADM1 PE=1 SV=2	7		[R].QEPSQGTTTFAVTSILR.[V]	1	3	P01876
	P30085	UMP-CMP kinase OS=Homo sapiens OX=9606 GN=CMPK1 PE=1 SV=3	7		[R].FSSCGGGGGSFGAGGGFGSR.[S]	1	1	P04264
	C9JF17	Apolipoprotein D (Fragment) OS=Homo sapiens OX=9606 GN=APOD PE=1 SV=1	7		[R].FSSCGGGGGSFGAGGGFGSR.[S]	1	1	P04264
	Q9HCB6	Spondin-1 OS=Homo sapiens OX=9606 GN=SPON1 PE=1 SV=2	7		[R].QEPSQGTTTFAVTSILR.[V]	1	3	P01876
	P02769	Serum albumin OS=Bos taurus OX=9913 GN=ALB PE=1 SV=4	7		[K].FTDSENVCQER.[D]	1	1	P43652
	Q9Y5Y7	Lymphatic vessel endothelial hyaluronic acid receptor 1 OS=Homo sapiens OX=9606 GN=LYVE1 PE=1 SV=2	7		[R].FSSETWQNLGTLHR.[L]	1	3	Q96IU4
	A0A087WUQ6	Glutathione peroxidase OS=Homo sapiens OX=9606 GN=GPX1 PE=1 SV=1	7		[R].QEPSQGTTTFAVTSILR.[V]	1	3	P01876
	A0A0C4DGN4	Zymogen granule protein 16 homolog B OS=Homo sapiens OX=9606 GN=ZG16B PE=1 SV=1	7		[R].QEPSDSPMFIINR.[N]	1	1	Q02413
	P52565	Rho GDP-dissociation inhibitor 1 OS=Homo sapiens OX=9606 GN=ARHGDIA PE=1 SV=3	7		[R].QEPQPQGPPPAAGAVASYDYLVIGGGSGGLASAR.[R]	1	2	P00390
	Q96BQ1	Protein FAM3D OS=Homo sapiens OX=9606 GN=FAM3D PE=1 SV=1	7		[R].FSSPDEIDLPR.[E]	1	2	Q5JRA6
	P98172	Ephrin-B1 OS=Homo sapiens OX=9606 GN=EFNB1 PE=1 SV=1	7		[K].QEPGSNEEIKEFAAGYNVK.[F]	1	9	A0A087WT12
	Q92520	Protein FAM3C OS=Homo sapiens OX=9606 GN=FAM3C PE=1 SV=1	7		[K].FSSQELILR.[R]	1	2	Q08188
	I6LM06	Fibroblast growth factor receptor 3 OS=Homo sapiens OX=9606 GN=FGFR3 PE=1 SV=1	7		[K].QEPGSNEEIK.[E]	1	9	A0A087WT12
	P10721	Mast/stem cell growth factor receptor Kit OS=Homo sapiens OX=9606 GN=KIT PE=1 SV=1	7		[K].QEPGENSEILPTLK.[TY]	1	5	P22352
	Q8WZA0	Protein LZIC OS=Homo sapiens OX=9606 GN=LZIC PE=1 SV=1	7		[R].QEPSQGTTTFAVTSILR.[V]	1	3	P01876
	Q99536	Synaptic vesicle membrane protein VAT-1 homolog OS=Homo sapiens OX=9606 GN=VAT1 PE=1 SV=2	7		[R].FVSQETGNLYIAK.[V]	2	3	Q9UQ52; Q8IWV2
	P01834	Immunoglobulin kappa constant OS=Homo sapiens OX=9606 GN=IGKC PE=1 SV=2	7		[R].QDIAFAYQR.[R]	1	14	P07355
	O95848	Uridine diphosphate glucose pyrophosphatase OS=Homo sapiens OX=9606 GN=NUDT14 PE=1 SV=2	7		[R].FVSQTNGNLYIANVEASDK.[G]	1	1	Q12860
	Q5JSL0	High mobility group nucleosome-binding domain-containing protein 5 (Fragment) OS=Homo sapiens OX=9606 GN=HMGN5 PE=1 SV=1	7		[K].GAGTDEGCLIEILASR.[T]	1	1	P09525
	J3KNF4	Copper chaperone for superoxide dismutase OS=Homo sapiens OX=9606 GN=CCS PE=1 SV=1	7		[R].QAQIEVVPSASALIIK.[A]	1	1	P30050
	H7C0V4	Reticulon-4 receptor (Fragment) OS=Homo sapiens OX=9606 GN=RTN4R PE=1 SV=1	7		[K].GAGTNEDALIEILTTR.[T]	1	4	P12429
	P80108	Phosphatidylinositol-glycan-specific phospholipase D OS=Homo sapiens OX=9606 GN=GPLD1 PE=1 SV=3	7		[K].GAGTNEDALIEILTTR.[T]	1	4	P12429
	O75937	DnaJ homolog subfamily C member 8 OS=Homo sapiens OX=9606 GN=DNAJC8 PE=1 SV=2	7		[K].GAGTNEDALIEILTTR.[T]	1	4	P12429
	P15529	Membrane cofactor protein OS=Homo sapiens OX=9606 GN=CD46 PE=1 SV=3	7		[K].QAQDQWLDEQLSIAR.[Q]	1	1	Q9BRF8
	K7ER96	Thioredoxin-like protein 1 (Fragment) OS=Homo sapiens OX=9606 GN=TXNL1 PE=1 SV=1	7		[K].QAQDQWLDEQLSIAR.[Q]	1	1	Q9BRF8
	Q8N8N7	Prostaglandin reductase 2 OS=Homo sapiens OX=9606 GN=PTGR2 PE=1 SV=1	7		[R].GAGWTGHVAGTR.[K]	1	2	Q15274
	A0A087WW43	Inter-alpha-trypsin inhibitor heavy chain H3 OS=Homo sapiens OX=9606 GN=ITIH3 PE=1 SV=1	7		[R].GAGYTFGQDISETFNHANGLTLVSR.[A]	2	3	P62714; P67775
	P29279	CCN family member 2 OS=Homo sapiens OX=9606 GN=CCN2 PE=1 SV=2	7		[R].GAHGETEAEEGAPEGAEVPQGGEETSGAQQVEGASPGR.[G]	1	1	Q96NY7
	O14773	Tripeptidyl-peptidase 1 OS=Homo sapiens OX=9606 GN=TPP1 PE=1 SV=2	7		[R].GAHGETEAEEGAPEGAEVPQGGEETSGAQQVEGASPGR.[G]	1	1	Q96NY7
	O14950	Myosin regulatory light chain 12B OS=Homo sapiens OX=9606 GN=MYL12B PE=1 SV=2	7		[R].GAHGETEAEEGAPEGAEVPQGGEETSGAQQVEGASPGR.[G]	1	1	Q96NY7
	P07711	Cathepsin L1 OS=Homo sapiens OX=9606 GN=CTSL PE=1 SV=2	7		[R].GAHLASADELR.[R]	1	2	O60279
	Q14533	Keratin, type II cuticular Hb1 OS=Homo sapiens OX=9606 GN=KRT81 PE=1 SV=3	7		[K].GAHVTINAR.[A]	1	2	Q9UJU6
	P36952	Serpin B5 OS=Homo sapiens OX=9606 GN=SERPINB5 PE=1 SV=2	7		[K].QAQDQWLDEQLSIAR.[Q]	1	1	Q9BRF8
	Q9NZP8	Complement C1r subcomponent-like protein OS=Homo sapiens OX=9606 GN=C1RL PE=1 SV=2	7		[K].GALALEEK.[R]	1	1	P35579
	J3KPA1	Cysteine-rich secretory protein 3 OS=Homo sapiens OX=9606 GN=CRISP3 PE=1 SV=1	7		[R].QAQCGQDFQCK.[E]	1	1	P07357
	A0A075B793	GRIP1-associated protein 1 OS=Homo sapiens OX=9606 GN=GRIPAP1 PE=1 SV=2	7		[K].GAGTDDSTLVR.[I]	1	1	P20073
	P22894	Neutrophil collagenase OS=Homo sapiens OX=9606 GN=MMP8 PE=1 SV=1	7		[K].GALAVAVAQVCR.[V]	1	3	P07988
	P60842	Eukaryotic initiation factor 4A-I OS=Homo sapiens OX=9606 GN=EIF4A1 PE=1 SV=1	7		[K].GAGTDDHTLIR.[V]	1	3	P08758
	P11684	Uteroglobin OS=Homo sapiens OX=9606 GN=SCGB1A1 PE=1 SV=1	7		[R].GAGSIAGASASPK.[E]	1	1	P15924
	P61604	10 kDa heat shock protein, mitochondrial OS=Homo sapiens OX=9606 GN=HSPE1 PE=1 SV=2	7		[K].GAEAANVTGPGGVPVQGSK.[Y]	1	2	P67809
	P49189	4-trimethylaminobutyraldehyde dehydrogenase OS=Homo sapiens OX=9606 GN=ALDH9A1 PE=1 SV=3	7		[K].IITHPNFNGNTLDNDIMLIK.[L]	1	1	P00761
	P49908	Selenoprotein P OS=Homo sapiens OX=9606 GN=SELENOP PE=1 SV=3	7		[K].GAEEMETVIPVDVMR.[R]	1	2	Q99497
	P07998	Ribonuclease pancreatic OS=Homo sapiens OX=9606 GN=RNASE1 PE=1 SV=4	7		[K].GAEEMETVIPVDVMR.[R]	1	2	Q99497
	Q6EMK4	Vasorin OS=Homo sapiens OX=9606 GN=VASN PE=1 SV=1	7		[R].GAEGAAEAEGVR.[R]	1	1	Q5RHP9
	P25788	Proteasome subunit alpha type-3 OS=Homo sapiens OX=9606 GN=PSMA3 PE=1 SV=2	7		[R].GAEIEYAMAYSK.[A]	1	3	Q969H8
	P07195	L-lactate dehydrogenase B chain OS=Homo sapiens OX=9606 GN=LDHB PE=1 SV=2	7		[R].GAEIEYAMAYSK.[A]	1	3	Q969H8
	P49247	Ribose-5-phosphate isomerase OS=Homo sapiens OX=9606 GN=RPIA PE=1 SV=3	7		[K].QASDTGSNDAHNK.[K]	3	15	P20810; D6RBR1; E7EVY3
	P30530	Tyrosine-protein kinase receptor UFO OS=Homo sapiens OX=9606 GN=AXL PE=1 SV=4	7		[R].GAEILADTFK.[D]	1	2	O94760
	A0A0A0MSQ0	Plastin-3 OS=Homo sapiens OX=9606 GN=PLS3 PE=1 SV=1	7		[K].IITHPNFNGNTLDNDIMLIK.[L]	1	1	P00761
	P08236	Beta-glucuronidase OS=Homo sapiens OX=9606 GN=GUSB PE=1 SV=2	7		[R].QAQQERDELADEIANSSGK.[G]	1	1	P35579
	Q96P63	Serpin B12 OS=Homo sapiens OX=9606 GN=SERPINB12 PE=1 SV=1	7		[R].GAEVLYSLAAAHAR.[R]	1	6	P49641
	Q13011	Delta(3,5)-Delta(2,4)-dienoyl-CoA isomerase, mitochondrial OS=Homo sapiens OX=9606 GN=ECH1 PE=1 SV=2	7		[R].GAFSSVSMSGGAGR.[C]	1	3	P19013
	Q9NSC7	Alpha-N-acetylgalactosaminide alpha-2,6-sialyltransferase 1 OS=Homo sapiens OX=9606 GN=ST6GALNAC1 PE=2 SV=1	7		[R].GAGAESSHPVR.[N]	1	1	P11717
	A6NFX8	ADP-sugar pyrophosphatase OS=Homo sapiens OX=9606 GN=NUDT5 PE=1 SV=1	7		[K].GAGAFGYFEVTHDITK.[Y]	1	1	P04040
	P08185	Corticosteroid-binding globulin OS=Homo sapiens OX=9606 GN=SERPINA6 PE=1 SV=1	7		[R].QAQIEVVPSASALIIK.[A]	1	1	P30050
	Q9Y4E8	Ubiquitin carboxyl-terminal hydrolase 15 OS=Homo sapiens OX=9606 GN=USP15 PE=1 SV=3	7		[R].GAGSIAGASASPK.[E]	1	1	P15924
	A0A087WWU8	Tropomyosin alpha-3 chain OS=Homo sapiens OX=9606 GN=TPM3 PE=1 SV=1	7		[K].GAGTDDHTLIR.[V]	1	3	P08758
	P24534	Elongation factor 1-beta OS=Homo sapiens OX=9606 GN=EEF1B2 PE=1 SV=3	7		[R].GALDAELK.[A]	1	1	Q8N1N4
	P05160	Coagulation factor XIII B chain OS=Homo sapiens OX=9606 GN=F13B PE=1 SV=3	7		[K].QAPHQTLAAR.[F]	1	4	Q9UQV4
	O43240	Kallikrein-10 OS=Homo sapiens OX=9606 GN=KLK10 PE=1 SV=3	7		[K].QAPHQTLAAR.[F]	1	4	Q9UQV4
	Q99650	Oncostatin-M-specific receptor subunit beta OS=Homo sapiens OX=9606 GN=OSMR PE=1 SV=1	7		[K].QAGPASVPLR.[T]	1	1	P30101
	P04080	Cystatin-B OS=Homo sapiens OX=9606 GN=CSTB PE=1 SV=2	7		[K].QAGPASVPLR.[T]	1	1	P30101
	P30626	Sorcin OS=Homo sapiens OX=9606 GN=SRI PE=1 SV=1	7		[K].IITHPNFNGNTLDNDIMLIK.[L]	1	1	P00761
	O60869	Endothelial differentiation-related factor 1 OS=Homo sapiens OX=9606 GN=EDF1 PE=1 SV=1	7		[R].GAQAAIVVYDITNEESFAR.[A]	1	1	P20339
	D6RBR1	Calpastatin (Fragment) OS=Homo sapiens OX=9606 GN=CAST PE=1 SV=1	7		[R].GAQAAIVVYDITNTDTFAR.[A]	1	5	P51148
	Q9Y281	Cofilin-2 OS=Homo sapiens OX=9606 GN=CFL2 PE=1 SV=1	7		[R].QAGLGNHLSGSER.[L]	1	5	Q15582
	P16152	Carbonyl reductase [NADPH] 1 OS=Homo sapiens OX=9606 GN=CBR1 PE=1 SV=3	7		[R].GAQTLYVPNCDHR.[G]	1	3	P24592
	P21802	Fibroblast growth factor receptor 2 OS=Homo sapiens OX=9606 GN=FGFR2 PE=1 SV=1	7		[R].GAQTLYVPNCDHR.[G]	1	3	P24592
	Q14574	Desmocollin-3 OS=Homo sapiens OX=9606 GN=DSC3 PE=1 SV=3	7		[K].GAQTQTEEEMTR.[Y]	1	1	Q12841
	Q15274	Nicotinate-nucleotide pyrophosphorylase [carboxylating] OS=Homo sapiens OX=9606 GN=QPRT PE=1 SV=3	7		[R].GASGIQGLAR.[F]	2	3	Q13938; K7ES72
	Q92854	Semaphorin-4D OS=Homo sapiens OX=9606 GN=SEMA4D PE=1 SV=1	7		[K].IITHPNFNGNTLDNDIMLIK.[L]	1	1	P00761
	P31949	Protein S100-A11 OS=Homo sapiens OX=9606 GN=S100A11 PE=1 SV=2	7		[R].GASGIQGLAR.[F]	2	3	Q13938; K7ES72
	P08294	Extracellular superoxide dismutase [Cu-Zn] OS=Homo sapiens OX=9606 GN=SOD3 PE=1 SV=2	7		[R].QAGLGNHLSGSER.[L]	1	5	Q15582
	P16035	Metalloproteinase inhibitor 2 OS=Homo sapiens OX=9606 GN=TIMP2 PE=1 SV=2	7		[R].QAGEVVCEAIK.[N]	1	8	P29218
	P10809	60 kDa heat shock protein, mitochondrial OS=Homo sapiens OX=9606 GN=HSPD1 PE=1 SV=2	7		[R].QAFQIGSPWR.[T]	1	4	P00352
	Q9UMX5	Neudesin OS=Homo sapiens OX=9606 GN=NENF PE=1 SV=1	7		[R].GASQAGAPQGR.[V]	1	1	P06396
	Q16543	Hsp90 co-chaperone Cdc37 OS=Homo sapiens OX=9606 GN=CDC37 PE=1 SV=1	7		[KR].GASQAGMTGYGMPR.[Q]	1	3	P37802
	Q03405	Urokinase plasminogen activator surface receptor OS=Homo sapiens OX=9606 GN=PLAUR PE=1 SV=1	7		[K].IFGFMEEER.[K]	1	1	P22897
	Q92598	Heat shock protein 105 kDa OS=Homo sapiens OX=9606 GN=HSPH1 PE=1 SV=1	7		[K].QAGPQDTVVYTR.[T]	1	1	O95171
	P28062	Proteasome subunit beta type-8 OS=Homo sapiens OX=9606 GN=PSMB8 PE=1 SV=3	7		[R].QALAQISLPR.[I]	1	1	P05164
	P10599	Thioredoxin OS=Homo sapiens OX=9606 GN=TXN PE=1 SV=3	7		[R].QALAQISLPR.[I]	1	1	P05164
	P30419	Glycylpeptide N-tetradecanoyltransferase 1 OS=Homo sapiens OX=9606 GN=NMT1 PE=1 SV=2	7		[K].QALNTDYLDSDYQR.[G]	1	1	O94919
	P50552	Vasodilator-stimulated phosphoprotein OS=Homo sapiens OX=9606 GN=VASP PE=1 SV=3	7		[R].GALISDQWVLTAAHCFR.[D]	2	8	P06681; B4E1Z4
	O15400	Syntaxin-7 OS=Homo sapiens OX=9606 GN=STX7 PE=1 SV=4	7		[R].GALLSMDALDLTDK.[L]	1	2	Q9ULZ3
	Q6P1N9	Putative deoxyribonuclease TATDN1 OS=Homo sapiens OX=9606 GN=TATDN1 PE=1 SV=2	7		[R].GALLVFAEHR.[Y]	1	3	Q9UHL4
	Q96QA5	Gasdermin-A OS=Homo sapiens OX=9606 GN=GSDMA PE=1 SV=4	7		[K].GALPLDTVTFYK.[V]	1	1	P30040
	Q13421	Mesothelin OS=Homo sapiens OX=9606 GN=MSLN PE=1 SV=2	7		[R].GALQNIIPASTGAAK.[A]	1	2	P04406
	P63244	Receptor of activated protein C kinase 1 OS=Homo sapiens OX=9606 GN=RACK1 PE=1 SV=3	7		[R].GALQNIIPASTGAAK.[A]	1	2	P04406
	P29218	Inositol monophosphatase 1 OS=Homo sapiens OX=9606 GN=IMPA1 PE=1 SV=1	7		[K].QALNTDYLDSDYQR.[G]	1	1	O94919
	Q9UBR2	Cathepsin Z OS=Homo sapiens OX=9606 GN=CTSZ PE=1 SV=1	7		[K].GAEAANVTGPDGVPVEGSR.[Y]	1	2	P16989
	Q8NHP8	Putative phospholipase B-like 2 OS=Homo sapiens OX=9606 GN=PLBD2 PE=1 SV=2	7		[K].QALHEAVEMDR.[A]	1	2	P05186
	O15335	Chondroadherin OS=Homo sapiens OX=9606 GN=CHAD PE=1 SV=2	7		[R].GALSLQGSIMTVGEK.[V]	1	4	Q8IWL2
	Q15056	Eukaryotic translation initiation factor 4H OS=Homo sapiens OX=9606 GN=EIF4H PE=1 SV=5	7		[R].GALSLQGSIMTVGEK.[V]	1	4	Q8IWL2
	P08311	Cathepsin G OS=Homo sapiens OX=9606 GN=CTSG PE=1 SV=2	7		[K].QALHEAVEMDR.[A]	1	2	P05186
	P32942	Intercellular adhesion molecule 3 OS=Homo sapiens OX=9606 GN=ICAM3 PE=1 SV=2	7		[K].IITHPNFNGNTLDNDIMLIK.[L]	1	1	P00761
	Q96GX9	Methylthioribulose-1-phosphate dehydratase OS=Homo sapiens OX=9606 GN=APIP PE=1 SV=1	8		[R].QALAQISLPR.[I]	1	1	P05164
	A0A140T902	Tenascin-X OS=Homo sapiens OX=9606 GN=TNXB PE=1 SV=1	8		[K].GANQCVQAAR.[L]	1	1	Q9H477
	A0A087WTF6	Neural cell adhesion molecule 1 OS=Homo sapiens OX=9606 GN=NCAM1 PE=1 SV=1	8		[K].GANQCVQAAR.[L]	1	1	Q9H477
	Q5SR44	Complement receptor type 1 OS=Homo sapiens OX=9606 GN=CR1 PE=1 SV=1	8		[R].GAPCSDAAGR.[Q]	1	1	Q01459
	O75635	Serpin B7 OS=Homo sapiens OX=9606 GN=SERPINB7 PE=1 SV=1	8		[R].GALSLQGSIMTVGEK.[V]	1	4	Q8IWL2
	P28838	Cytosol aminopeptidase OS=Homo sapiens OX=9606 GN=LAP3 PE=1 SV=3	8		[R].QASIELPSMAVASTK.[S]	1	3	P33241
	P48740	Mannan-binding lectin serine protease 1 OS=Homo sapiens OX=9606 GN=MASP1 PE=1 SV=3	8		[K].GADINAPDK.[H]	1	1	P58546
	Q13561	Dynactin subunit 2 OS=Homo sapiens OX=9606 GN=DCTN2 PE=1 SV=4	8		[R].GADFQCFQQAR.[A]	1	3	P39060
	Q9H444	Charged multivesicular body protein 4b OS=Homo sapiens OX=9606 GN=CHMP4B PE=1 SV=1	8		[R].QDAQDLYEAGEKK.[W]	1	2	P09525
	P34059	N-acetylgalactosamine-6-sulfatase OS=Homo sapiens OX=9606 GN=GALNS PE=1 SV=1	8		[K].FWYQMILPPHFDK.[S]	1	1	P27487
	E9PHK0	Tetranectin OS=Homo sapiens OX=9606 GN=CLEC3B PE=1 SV=1	8		[R].QDAQDLYEAGEK.[K]	1	2	P09525
	O00241	Signal-regulatory protein beta-1 OS=Homo sapiens OX=9606 GN=SIRPB1 PE=1 SV=5	8		[R].QDAQDLYEAGEK.[K]	1	2	P09525
	J3QL71	Secernin-2 OS=Homo sapiens OX=9606 GN=SCRN2 PE=1 SV=1	8		[R].QDAQDLYEAGEK.[K]	1	2	P09525
	O00625	Pirin OS=Homo sapiens OX=9606 GN=PIR PE=1 SV=1	8		[R].FYALSASFEPFSNK.[G]	1	1	P27797
	P09382	Galectin-1 OS=Homo sapiens OX=9606 GN=LGALS1 PE=1 SV=2	8		[K].QDACQGDSGGVFAVR.[D]	1	5	B4DPQ0
	M0R165	Epidermal growth factor receptor substrate 15-like 1 OS=Homo sapiens OX=9606 GN=EPS15L1 PE=1 SV=1	8		[K].FYEEVHDLER.[K]	2	25	F8VV59; E9PKT8
	P27482	Calmodulin-like protein 3 OS=Homo sapiens OX=9606 GN=CALML3 PE=1 SV=2	8		[R].QCVYDLCAQK.[G]	1	2	Q9Y6R7
	Q86X29	Lipolysis-stimulated lipoprotein receptor OS=Homo sapiens OX=9606 GN=LSR PE=1 SV=4	8		[R].QCTHAGGLPQDWR.[G]	1	1	P98088
	Q10471	Polypeptide N-acetylgalactosaminyltransferase 2 OS=Homo sapiens OX=9606 GN=GALNT2 PE=1 SV=1	8		[R].QCTHAGGLPQDWR.[G]	1	1	P98088
	P01876	Immunoglobulin heavy constant alpha 1 OS=Homo sapiens OX=9606 GN=IGHA1 PE=1 SV=2	8		[K].QCSILHGPTFAACR.[S]	1	1	Q9HC84
	Q96L35	EPH receptor B4, isoform CRA_b OS=Homo sapiens OX=9606 GN=EPHB4 PE=1 SV=1	8		[K].QCQTLQVSVADAEQR.[G]	1	1	P19013
	Q8WYR4	Radial spoke head 1 homolog OS=Homo sapiens OX=9606 GN=RSPH1 PE=1 SV=1	8		[K].FYGPEGPYGVFAGR.[D]	1	1	O00264
	Q9HB07	UPF0160 protein MYG1, mitochondrial OS=Homo sapiens OX=9606 GN=C12orf10 PE=1 SV=2	8		[K].QCHPALDGQR.[G]	1	1	P22692
	Q9NQ48	Leucine zipper transcription factor-like protein 1 OS=Homo sapiens OX=9606 GN=LZTFL1 PE=1 SV=1	8		[R].QCEEFIYGGCEGNQNR.[F]	1	4	P10646
	Q92692	Nectin-2 OS=Homo sapiens OX=9606 GN=NECTIN2 PE=1 SV=1	8		[K].QCASLQAAIADAEQR.[G]	1	1	P48668
	P20618	Proteasome subunit beta type-1 OS=Homo sapiens OX=9606 GN=PSMB1 PE=1 SV=2	8		[R].QDAQDLYEAGEKK.[W]	1	2	P09525
	P00738	Haptoglobin OS=Homo sapiens OX=9606 GN=HP PE=1 SV=1	8		[K].QDAQILYK.[A]	1	3	P12429
	P39060	Collagen alpha-1(XVIII) chain OS=Homo sapiens OX=9606 GN=COL18A1 PE=1 SV=5	8		[R].FWPAIDDGLR.[R]	1	1	Q8IV08
	Q5TD07	Ribosyldihydronicotinamide dehydrogenase [quinone] OS=Homo sapiens OX=9606 GN=NQO2 PE=1 SV=1	8		[R].QDEHGYISR.[C]	1	1	P04792
	P21291	Cysteine and glycine-rich protein 1 OS=Homo sapiens OX=9606 GN=CSRP1 PE=1 SV=3	8		[R].QDIAFAYQR.[R]	1	14	P07355
	P10768	S-formylglutathione hydrolase OS=Homo sapiens OX=9606 GN=ESD PE=1 SV=2	8		[R].QDLAAPPQSDR.[T]	1	1	Q5TD94
	P00533	Epidermal growth factor receptor OS=Homo sapiens OX=9606 GN=EGFR PE=1 SV=2	8		[K].LLTEFNK.[S]	2	3	P48594; P29508
	Q9H098	Protein FAM107B OS=Homo sapiens OX=9606 GN=FAM107B PE=1 SV=1	8		[K].FVSTTYSGVTR.[-]	1	1	P04264
	B1AN48	Small proline-rich protein 3 (Fragment) OS=Homo sapiens OX=9606 GN=SPRR3 PE=1 SV=8	8		[K].QDGFTDTGAYWR.[S]	1	3	P12821
	Q9BUT1	3-hydroxybutyrate dehydrogenase type 2 OS=Homo sapiens OX=9606 GN=BDH2 PE=1 SV=2	8		[R].FVTAVGTQGAISK.[E]	1	6	Q5T7F0
	G3V2U7	Acylphosphatase OS=Homo sapiens OX=9606 GN=ACYP1 PE=1 SV=1	8		[K].QDGFTDTGAYWR.[S]	1	3	P12821
	E9PK25	Cofilin-1 OS=Homo sapiens OX=9606 GN=CFL1 PE=1 SV=1	8		[R].QDGEGALAAPEAEPAGK.[V]	1	1	Q5RHP9
	Q15599	Na(+)/H(+) exchange regulatory cofactor NHE-RF2 OS=Homo sapiens OX=9606 GN=SLC9A3R2 PE=1 SV=2	8		[K].QCANLQNAIADAEQR.[G]	1	2	P13647
	P55263	Adenosine kinase OS=Homo sapiens OX=9606 GN=ADK PE=1 SV=2	8		[R].QDGEGALAAPEAEPAGK.[V]	1	1	Q5RHP9
	Q08ET2	Sialic acid-binding Ig-like lectin 14 OS=Homo sapiens OX=9606 GN=SIGLEC14 PE=1 SV=1	8		[R].IFGGLDMLAEK.[L]	1	1	Q92688
	Q8N8Z6	Discoidin, CUB and LCCL domain-containing protein 1 OS=Homo sapiens OX=9606 GN=DCBLD1 PE=1 SV=2	8		[K].QDGECGTLSK.[G]	1	1	Q5D862
	Q9BW91	ADP-ribose pyrophosphatase, mitochondrial OS=Homo sapiens OX=9606 GN=NUDT9 PE=1 SV=1	8		[K].QDFESTDESEDIESLIPK.[G]	1	1	Q8WVV4
	Q9H2G2	STE20-like serine/threonine-protein kinase OS=Homo sapiens OX=9606 GN=SLK PE=1 SV=1	8		[R].QDEHGYISR.[C]	1	1	P04792
	O75363	Breast carcinoma-amplified sequence 1 OS=Homo sapiens OX=9606 GN=BCAS1 PE=1 SV=2	8		[R].FVYAGSNSGVVQAPLAFCGK.[H]	1	1	Q92854
	Q96PD2	Discoidin, CUB and LCCL domain-containing protein 2 OS=Homo sapiens OX=9606 GN=DCBLD2 PE=1 SV=1	8		[R].FVYHLSDLCK.[K]	1	3	P01591
	P21796	Voltage-dependent anion-selective channel protein 1 OS=Homo sapiens OX=9606 GN=VDAC1 PE=1 SV=2	8		[R].QDEHGYISR.[C]	1	1	P04792
	P50990	T-complex protein 1 subunit theta OS=Homo sapiens OX=9606 GN=CCT8 PE=1 SV=4	8		[R].FVYTPAMESVCGYFHR.[S]	1	3	P01033
	O00299	Chloride intracellular channel protein 1 OS=Homo sapiens OX=9606 GN=CLIC1 PE=1 SV=4	8		[R].QDGEGALAAPEAEPAGK.[V]	1	1	Q5RHP9
	O95497	Pantetheinase OS=Homo sapiens OX=9606 GN=VNN1 PE=1 SV=2	8		[R].GASWIDTADGSANHR.[A]	1	9	Q8NBJ7
	P49913	Cathelicidin antimicrobial peptide OS=Homo sapiens OX=9606 GN=CAMP PE=1 SV=1	8		[K].QCANLQNAIADAEQR.[G]	1	2	P13647
	P51688	N-sulphoglucosamine sulphohydrolase OS=Homo sapiens OX=9606 GN=SGSH PE=1 SV=1	8		[K].QCANLQAAIADAEQR.[G]	2	2	P04259; P02538
	P48163	NADP-dependent malic enzyme OS=Homo sapiens OX=9606 GN=ME1 PE=1 SV=1	8		[K].GAAAMIPGPQTVATEIR.[S]	2	5	H7C2K6; A0A0C4DH22
	P22352	Glutathione peroxidase 3 OS=Homo sapiens OX=9606 GN=GPX3 PE=1 SV=2	8		[R].GAAATTTTTEHR.[F]	1	3	F6UYG0
	E5RJR5	S-phase kinase-associated protein 1 OS=Homo sapiens OX=9606 GN=SKP1 PE=1 SV=1	8		[R].GAAEPEAQLSNHLAEEGPAEGSGEAAR.[V]	1	1	Q96NY7
	Q8NCW5	NAD(P)H-hydrate epimerase OS=Homo sapiens OX=9606 GN=NAXE PE=1 SV=2	8		[R].GAAEPEAQLSNHLAEEGPAEGSGEAAR.[V]	1	1	Q96NY7
	P60900	Proteasome subunit alpha type-6 OS=Homo sapiens OX=9606 GN=PSMA6 PE=1 SV=1	8		[R].GAAGALLVYDITR.[RA]	1	5	P61019
	Q92945	Far upstream element-binding protein 2 OS=Homo sapiens OX=9606 GN=KHSRP PE=1 SV=4	8		[R].GAAGALMVYDITR.[R]	1	2	X6RFL8
	P19012	Keratin, type I cytoskeletal 15 OS=Homo sapiens OX=9606 GN=KRT15 PE=1 SV=3	8		[K].QATVGDINTERPGMLDFTGK.[A]	1	3	B8ZWD1
	I3L4C2	Brain-specific angiogenesis inhibitor 1-associated protein 2 OS=Homo sapiens OX=9606 GN=BAIAP2 PE=1 SV=1	8		[K].QATVGDINTERPGMLDFTGK.[A]	1	3	B8ZWD1
	P05089	Arginase-1 OS=Homo sapiens OX=9606 GN=ARG1 PE=1 SV=2	8		[K].QATVGDINTERPGMLDFTGK.[A]	1	3	B8ZWD1
	P50452	Serpin B8 OS=Homo sapiens OX=9606 GN=SERPINB8 PE=1 SV=2	8		[K].GACHGQTGMFPR.[N]	1	1	P62993
	P12277	Creatine kinase B-type OS=Homo sapiens OX=9606 GN=CKB PE=1 SV=1	8		[K].QATVGDINTERPGMLDFTGK.[A]	1	3	B8ZWD1
	Q9H477	Ribokinase OS=Homo sapiens OX=9606 GN=RBKS PE=1 SV=1	8		[R].QATLTISSAR.[V]	1	1	P10721
	P01040	Cystatin-A OS=Homo sapiens OX=9606 GN=CSTA PE=1 SV=1	8		[K].GACPVFECGNVVLR.[T]	1	2	E5RHN3
	Q15907	Ras-related protein Rab-11B OS=Homo sapiens OX=9606 GN=RAB11B PE=1 SV=4	8		[K].GADDAADADTAIINAEGGQNNSEEK.[K]	1	4	Q9BY67
	P10696	Alkaline phosphatase, germ cell type OS=Homo sapiens OX=9606 GN=ALPG PE=2 SV=4	8		[K].QASNGVLIR.[I]	1	1	P15144
	P52597	Heterogeneous nuclear ribonucleoprotein F OS=Homo sapiens OX=9606 GN=HNRNPF PE=1 SV=3	8		[K].GADFLVTEVENGGSLGSK.[K]	1	4	P14618
	Q9H910	Jupiter microtubule associated homolog 2 OS=Homo sapiens OX=9606 GN=JPT2 PE=1 SV=1	8		[K].GADFLVTEVENGGSLGSK.[K]	1	4	P14618
	P27824	Calnexin OS=Homo sapiens OX=9606 GN=CANX PE=1 SV=2	8		[R].QAVDQIK.[S]	1	2	P15311
	P09603	Macrophage colony-stimulating factor 1 OS=Homo sapiens OX=9606 GN=CSF1 PE=1 SV=2	8		[R].FYYLIASETPGK.[N]	1	1	P29622
	F6SYF8	Dickkopf-related protein 3 OS=Homo sapiens OX=9606 GN=DKK3 PE=1 SV=1	8		[R].QAVDTAVDGVFIR.[S]	1	2	P19827
	H9KV31	Neural cell adhesion molecule 2 OS=Homo sapiens OX=9606 GN=NCAM2 PE=1 SV=2	8		[R].QAVDTAVDGVFIR.[S]	1	2	P19827
	D6RBV2	Vesicular integral-membrane protein VIP36 OS=Homo sapiens OX=9606 GN=LMAN2 PE=1 SV=1	8		[K].QCANLQAAIADAEQR.[G]	2	2	P04259; P02538
	P22692	Insulin-like growth factor-binding protein 4 OS=Homo sapiens OX=9606 GN=IGFBP4 PE=1 SV=2	8		[K].QCANLQAAIADAEQR.[G]	2	2	P04259; P02538
	Q9UGM5	Fetuin-B OS=Homo sapiens OX=9606 GN=FETUB PE=1 SV=2	8		[K].FYPEDVSEELIQDITQR.[L]	1	2	P26038
	Q8NFZ8	Cell adhesion molecule 4 OS=Homo sapiens OX=9606 GN=CADM4 PE=1 SV=1	8		[K].FYPEDVSEELIQDITQR.[L]	1	2	P26038
	Q86SQ4	Adhesion G-protein coupled receptor G6 OS=Homo sapiens OX=9606 GN=ADGRG6 PE=1 SV=3	8		[K].FYQAEMEELDFISAVEK.[S]	1	5	P35237
	O75083	WD repeat-containing protein 1 OS=Homo sapiens OX=9606 GN=WDR1 PE=1 SV=4	8		[K].FYQTSVESTDFANAPEESR.[K]	1	3	P48594
	P07360	Complement component C8 gamma chain OS=Homo sapiens OX=9606 GN=C8G PE=1 SV=3	8		[K].FYQTSVESTDFANAPEESR.[K]	1	3	P48594
	P49641	Alpha-mannosidase 2x OS=Homo sapiens OX=9606 GN=MAN2A2 PE=2 SV=3	8		[K].FYQTSVESVDFANAPEESR.[K]	1	1	P29508
	P05787	Keratin, type II cytoskeletal 8 OS=Homo sapiens OX=9606 GN=KRT8 PE=1 SV=7	8		[K].QCANLQNAIADAEQR.[G]	1	2	P13647
	P05455	Lupus La protein OS=Homo sapiens OX=9606 GN=SSB PE=1 SV=2	8		[K].FYQTSVESVDFANAPEESR.[K]	1	1	P29508
	P32119	Peroxiredoxin-2 OS=Homo sapiens OX=9606 GN=PRDX2 PE=1 SV=5	8		[K].FYSVNVDYSK.[L]	1	1	O00483
	Q15293	Reticulocalbin-1 OS=Homo sapiens OX=9606 GN=RCN1 PE=1 SV=1	8		[R].QCAHAGGQPR.[N]	1	1	Q9HC84
	Q9NPH3	Interleukin-1 receptor accessory protein OS=Homo sapiens OX=9606 GN=IL1RAP PE=1 SV=2	8		[R].QCAHAGGQPR.[N]	1	1	Q9HC84
	P25789	Proteasome subunit alpha type-4 OS=Homo sapiens OX=9606 GN=PSMA4 PE=1 SV=1	8		[K].QAYTQFGGK.[R]	1	10	P25789
	A0A2R8YDT1	Glutamine synthetase OS=Homo sapiens OX=9606 GN=GLUL PE=1 SV=1	9		[K].QAWFIENEEQEYVQTVK.[S]	1	3	P04083
	Q9UHL4	Dipeptidyl peptidase 2 OS=Homo sapiens OX=9606 GN=DPP7 PE=1 SV=3	9		[R].QAVQELVSLYYEEAR.[S]	1	1	P54802
	P35247	Pulmonary surfactant-associated protein D OS=Homo sapiens OX=9606 GN=SFTPD PE=1 SV=3	9		[R].QAVQELVSLYYEEAR.[S]	1	1	P54802
	P21757	Macrophage scavenger receptor types I and II OS=Homo sapiens OX=9606 GN=MSR1 PE=1 SV=1	9		[R].FYTIEILK.[V]	1	1	P12273
	P20933	N(4)-(beta-N-acetylglucosaminyl)-L-asparaginase OS=Homo sapiens OX=9606 GN=AGA PE=1 SV=2	9		[K].FYSQAIELNPSNAIYYGNR.[S]	1	2	H0YDU8
	O15231	Zinc finger protein 185 OS=Homo sapiens OX=9606 GN=ZNF185 PE=1 SV=3	9		[K].GFGFVDFNSEEDAK.[A]	1	2	P19338
	Q9NWV4	CXXC motif containing zinc binding protein OS=Homo sapiens OX=9606 GN=CZIB PE=1 SV=1	9		[K].QSLGELIGTLNAAK.[V]	1	1	P60174
	Q16775	Hydroxyacylglutathione hydrolase, mitochondrial OS=Homo sapiens OX=9606 GN=HAGH PE=1 SV=2	9		[R].FAELAQIYAQR.[G]	1	2	Q9NQR4
	O75976	Carboxypeptidase D OS=Homo sapiens OX=9606 GN=CPD PE=1 SV=2	9		[R].SESELIDELSEDFDRSECK.[E]	2	14	P20810; E7EVY3
	D3YTG3	Target of Nesh-SH3 OS=Homo sapiens OX=9606 GN=ABI3BP PE=1 SV=1	9		[R].SESELIDELSEDFDRSECK.[E]	2	14	P20810; E7EVY3
	B7Z6Z4	Myosin light polypeptide 6 OS=Homo sapiens OX=9606 GN=MYL6 PE=1 SV=1	9		[R].SESELIDELSEDFDR.[S]	2	14	P20810; E7EVY3
	P18669	Phosphoglycerate mutase 1 OS=Homo sapiens OX=9606 GN=PGAM1 PE=1 SV=2	9		[K].LGALGGNTQEVTLQPGEYITK.[V]	1	2	A0A0C4DGN4
	P31947	14-3-3 protein sigma OS=Homo sapiens OX=9606 GN=SFN PE=1 SV=1	9		[R].SESEEEVLLVSSSR.[H]	1	1	O95989
	P00742	Coagulation factor X OS=Homo sapiens OX=9606 GN=F10 PE=1 SV=2	9		[K].SEQLGGDVESYDKIR.[A]	1	1	Q9HC84
	P40394	Alcohol dehydrogenase class 4 mu/sigma chain OS=Homo sapiens OX=9606 GN=ADH7 PE=1 SV=2	9		[K].SEQLGGDVESYDK.[I]	1	1	Q9HC84
	Q5T013	Putative hydroxypyruvate isomerase OS=Homo sapiens OX=9606 GN=HYI PE=1 SV=2	9		[K].EMDPVTQLYTMTSTLEYK.[T]	1	3	Q13740
	P22304	Iduronate 2-sulfatase OS=Homo sapiens OX=9606 GN=IDS PE=1 SV=1	9		[K].SEQLGGDVESYDK.[I]	1	1	Q9HC84
	Q9Y2T3	Guanine deaminase OS=Homo sapiens OX=9606 GN=GDA PE=1 SV=1	9		[R].EMDQTMAANAQK.[N]	1	2	P30085
	Q9UMF0	Intercellular adhesion molecule 5 OS=Homo sapiens OX=9606 GN=ICAM5 PE=1 SV=3	9		[R].EMDQTMAANAQK.[N]	1	2	P30085
	Q9Y4L1	Hypoxia up-regulated protein 1 OS=Homo sapiens OX=9606 GN=HYOU1 PE=1 SV=1	9		[R].EMEAELEDER.[K]	1	1	P35579
	O00233	26S proteasome non-ATPase regulatory subunit 9 OS=Homo sapiens OX=9606 GN=PSMD9 PE=1 SV=3	9		[R].SEPTQALELTEDDIKEDGIVPLR.[Y]	1	2	K7ER96
	P15289	Arylsulfatase A OS=Homo sapiens OX=9606 GN=ARSA PE=1 SV=3	9		[K].SEPIPESNDGPVK.[V]	1	1	P30101
	P05546	Heparin cofactor 2 OS=Homo sapiens OX=9606 GN=SERPIND1 PE=1 SV=3	9		[K].EMECAGTYDGSIDACK.[G]	1	3	P05156
	P05109	Protein S100-A8 OS=Homo sapiens OX=9606 GN=S100A8 PE=1 SV=1	9		[K].EMECAGTYDGSIDACK.[G]	1	3	P05156
	Q9NY97	N-acetyllactosaminide beta-1,3-N-acetylglucosaminyltransferase 2 OS=Homo sapiens OX=9606 GN=B3GNT2 PE=1 SV=2	9		[R].EMEENFAVEAANYQDTIGR.[L]	1	3	P08670
	Q5JRA6	Transport and Golgi organization protein 1 homolog OS=Homo sapiens OX=9606 GN=MIA3 PE=1 SV=1	9		[R].SETDLLDIR.[S]	1	2	P50995
	Q04917	14-3-3 protein eta OS=Homo sapiens OX=9606 GN=YWHAH PE=1 SV=4	9		[R].EMEENFAVEAANYQDTIGR.[L]	1	3	P08670
	Q5VY30	Retinol-binding protein OS=Homo sapiens OX=9606 GN=RBP4 PE=1 SV=2	9		[K].SETSGSFEDALLAIVK.[C]	1	2	P09525
	J3KP36	WASH complex subunit 2C OS=Homo sapiens OX=9606 GN=WASHC2C PE=1 SV=3	9		[R].SETSITLSWSPPR.[Q]	2	3	G8JL96; Q13332
	P11226	Mannose-binding protein C OS=Homo sapiens OX=9606 GN=MBL2 PE=1 SV=2	9		[K].SFCSMAGPNLIAIGSSESAQK.[A]	1	2	O94760
	Q9H0W9	Ester hydrolase C11orf54 OS=Homo sapiens OX=9606 GN=C11orf54 PE=1 SV=1	9		[K].SFCSMAGPNLIAIGSSESAQK.[A]	1	2	O94760
	O95171	Sciellin OS=Homo sapiens OX=9606 GN=SCEL PE=1 SV=2	9		[R].SFCDLTDEWR.[S]	1	5	P48551
	Q8NC51	Plasminogen activator inhibitor 1 RNA-binding protein OS=Homo sapiens OX=9606 GN=SERBP1 PE=1 SV=2	9		[R].SEYGAALAWEK.[G]	1	1	P13671
	P12273	Prolactin-inducible protein OS=Homo sapiens OX=9606 GN=PIP PE=1 SV=1	9		[R].ELVSCSNCTDYQAR.[R]	1	2	Q5T5C7
	P50502	Hsc70-interacting protein OS=Homo sapiens OX=9606 GN=ST13 PE=1 SV=2	9		[R].SEWSELQSQER.[S]	1	2	Q05209
	P12814	Alpha-actinin-1 OS=Homo sapiens OX=9606 GN=ACTN1 PE=1 SV=2	9		[R].SEWSELQSQER.[S]	1	2	Q05209
	P40121	Macrophage-capping protein OS=Homo sapiens OX=9606 GN=CAPG PE=1 SV=2	9		[R].EIVYPFQGDSTVTK.[S]	1	1	Q6UXB3
	I3L397	Eukaryotic translation initiation factor 5A (Fragment) OS=Homo sapiens OX=9606 GN=EIF5A PE=1 SV=8	9		[K].LGAILTPNDGR.[C]	1	4	A0A494C0X7
	P43251	Biotinidase OS=Homo sapiens OX=9606 GN=BTD PE=1 SV=2	9		[K].SEVILNCAANGYPSPHYR.[W]	1	1	Q9UQ52
	Q96HD1	Cysteine-rich with EGF-like domain protein 1 OS=Homo sapiens OX=9606 GN=CRELD1 PE=1 SV=3	9		[R].EIYCPAPPQIDNGIIQGER.[D]	1	7	H7BY55
	Q01459	Di-N-acetylchitobiase OS=Homo sapiens OX=9606 GN=CTBS PE=1 SV=1	9		[R].EIYCPAPPQIDNGIIQGER.[D]	1	7	H7BY55
	P06702	Protein S100-A9 OS=Homo sapiens OX=9606 GN=S100A9 PE=1 SV=1	9		[R].EIYCPAPPQIDNGIIQGER.[D]	1	7	H7BY55
	A0A087WTT1	Polyadenylate-binding protein OS=Homo sapiens OX=9606 GN=PABPC1 PE=1 SV=1	9		[R].EIYCPAPPQIDNGIIQGER.[D]	1	7	H7BY55
	P23396	40S ribosomal protein S3 OS=Homo sapiens OX=9606 GN=RPS3 PE=1 SV=2	9		[R].EIYCPAPPQIDNGIIQGER.[D]	1	7	H7BY55
	P61981	14-3-3 protein gamma OS=Homo sapiens OX=9606 GN=YWHAG PE=1 SV=2	9		[R].EIYCPAPPQIDNGIIQGERDHYGYR.[Q]	1	7	H7BY55
	P54725	UV excision repair protein RAD23 homolog A OS=Homo sapiens OX=9606 GN=RAD23A PE=1 SV=1	9		[K].SEVEEWSDMYTVTSQLMLK.[V]	1	8	Q9BY67
	P49747	Cartilage oligomeric matrix protein OS=Homo sapiens OX=9606 GN=COMP PE=1 SV=2	9		[R].SETSITLSWSPPR.[Q]	2	3	G8JL96; Q13332
	P61978	Heterogeneous nuclear ribonucleoprotein K OS=Homo sapiens OX=9606 GN=HNRNPK PE=1 SV=1	9		[K].SEPIPESNDGPVK.[V]	1	1	P30101
	H0Y7A7	Calmodulin-2 (Fragment) OS=Homo sapiens OX=9606 GN=CALM2 PE=1 SV=1	9		[K].SEMEVQDAELK.[A]	1	1	Q9UQ80
	Q9NZT1	Calmodulin-like protein 5 OS=Homo sapiens OX=9606 GN=CALML5 PE=1 SV=2	9		[K].LGALGGNTQEVTLQPGEYITK.[V]	1	2	A0A0C4DGN4
	P27918	Properdin OS=Homo sapiens OX=9606 GN=CFP PE=1 SV=2	9		[K].EMTVTYIEASGK.[S]	1	1	P13686
	P30622	CAP-Gly domain-containing linker protein 1 OS=Homo sapiens OX=9606 GN=CLIP1 PE=1 SV=2	9		[K].EMTVTYIEASGK.[S]	1	1	P13686
	P22314	Ubiquitin-like modifier-activating enzyme 1 OS=Homo sapiens OX=9606 GN=UBA1 PE=1 SV=3	9		[R].SEGSSVNLSPPLEQCVPDR.[G]	1	3	P00734
	Q8NBJ7	Inactive C-alpha-formylglycine-generating enzyme 2 OS=Homo sapiens OX=9606 GN=SUMF2 PE=1 SV=2	9		[R].ENADSLQASLRPHADELK.[A]	1	1	P06727
	P17931	Galectin-3 OS=Homo sapiens OX=9606 GN=LGALS3 PE=1 SV=5	9		[R].ENADSLQASLRPHADELK.[A]	1	1	P06727
	P00338	L-lactate dehydrogenase A chain OS=Homo sapiens OX=9606 GN=LDHA PE=1 SV=2	9		[R].SEGSSVNLSPPLEQCVPDR.[G]	1	3	P00734
	P12081	Histidine--tRNA ligase, cytoplasmic OS=Homo sapiens OX=9606 GN=HARS PE=1 SV=2	9		[K].LGAHQLDSYSEDAK.[-V]	1	2	Q16651
	Q8WUM4	Programmed cell death 6-interacting protein OS=Homo sapiens OX=9606 GN=PDCD6IP PE=1 SV=1	9		[K].SEGEASLYEDR.[I]	1	1	Q96NG3
	Q6JBY9	CapZ-interacting protein OS=Homo sapiens OX=9606 GN=RCSD1 PE=1 SV=1	9		[K].ENAEVGTTSNGYK.[A]	1	2	Q02487
	P20061	Transcobalamin-1 OS=Homo sapiens OX=9606 GN=TCN1 PE=1 SV=2	9		[K].ENAEVGTTSNGYK.[A]	1	2	Q02487
	P00746	Complement factor D OS=Homo sapiens OX=9606 GN=CFD PE=1 SV=5	9		[K].ENAGEDPGLAR.[Q]	1	1	P81605
	P06748	Nucleophosmin OS=Homo sapiens OX=9606 GN=NPM1 PE=1 SV=2	9		[K].ENAGEDPGLAR.[Q]	1	1	P81605
	P02792	Ferritin light chain OS=Homo sapiens OX=9606 GN=FTL PE=1 SV=2	9		[K].ENALSSGTLQEEQR.[T]	1	2	H0YMW2
	Q02790	Peptidyl-prolyl cis-trans isomerase FKBP4 OS=Homo sapiens OX=9606 GN=FKBP4 PE=1 SV=3	9		[K].SEFVVPDLELPSWLTTGNYR.[I]	1	1	P17900
	P02794	Ferritin heavy chain OS=Homo sapiens OX=9606 GN=FTH1 PE=1 SV=2	9		[R].ENDPIEGLDGK.[I]	1	2	Q9NQ38
	P09497	Clathrin light chain B OS=Homo sapiens OX=9606 GN=CLTB PE=1 SV=1	9		[K].SEEWADNHLPLTDAELAR.[I]	1	2	O60664
	P13646	Keratin, type I cytoskeletal 13 OS=Homo sapiens OX=9606 GN=KRT13 PE=1 SV=4	9		[R].ENDPIQGPDGK.[VM]	1	2	Q9NQ38
	P21695	Glycerol-3-phosphate dehydrogenase [NAD(+)], cytoplasmic OS=Homo sapiens OX=9606 GN=GPD1 PE=1 SV=4	9		[K].EMTVTYIEASGK.[S]	1	1	P13686
	P52209	6-phosphogluconate dehydrogenase, decarboxylating OS=Homo sapiens OX=9606 GN=PGD PE=1 SV=3	9		[K].SEGTYCCGPVPVR.[A]	1	1	P21980
	P33151	Cadherin-5 OS=Homo sapiens OX=9606 GN=CDH5 PE=1 SV=5	9		[K].SEHPGLSIGDTAK.[K]	1	2	P26583
	Q9Y5Z4	Heme-binding protein 2 OS=Homo sapiens OX=9606 GN=HEBP2 PE=1 SV=1	9		[R].EMSGSPASGIPVK.[V]	4	9	A0A140TA32; P0C0L4; A0A140TA29; P0C0L5
	P15090	Fatty acid-binding protein, adipocyte OS=Homo sapiens OX=9606 GN=FABP4 PE=1 SV=3	9		[K].EMGQVEISSCTVDR.[D]	1	5	P19438
	Q01469	Fatty acid-binding protein 5 OS=Homo sapiens OX=9606 GN=FABP5 PE=1 SV=3	9		[K].SELTQQLNALFQDK.[L]	1	1	P06727
	O14818	Proteasome subunit alpha type-7 OS=Homo sapiens OX=9606 GN=PSMA7 PE=1 SV=1	9		[R].EMLNLYIENEGK.[M]	1	2	P34932
	Q9C075	Keratin, type I cytoskeletal 23 OS=Homo sapiens OX=9606 GN=KRT23 PE=1 SV=2	9		[R].ILNNGHAFNVEFDDSQDK.[A]	1	3	P00918
	Q13449	Limbic system-associated membrane protein OS=Homo sapiens OX=9606 GN=LSAMP PE=1 SV=2	10		[R].SELNQVDQVGYVTYDILQCPED.[-]	1	1	P14780
	P63104	14-3-3 protein zeta/delta OS=Homo sapiens OX=9606 GN=YWHAZ PE=1 SV=1	10		[R].SELHIENLNMEADPGQYR.[C]	1	3	A0A087X2B5
	Q06481	Amyloid-like protein 2 OS=Homo sapiens OX=9606 GN=APLP2 PE=1 SV=2	10		[K].EMNPPDNIK.[D]	1	1	Q14116
	B4DPQ0	Complement C1r subcomponent OS=Homo sapiens OX=9606 GN=C1R PE=1 SV=1	10		[K].SELEEQLTPVAEETR.[A]	1	4	P02649
	J3QSU6	Tenascin OS=Homo sapiens OX=9606 GN=TNC PE=1 SV=1	10		[R].SFDGFSSAQK.[N]	1	1	Q9Y5Z4
	P08865	40S ribosomal protein SA OS=Homo sapiens OX=9606 GN=RPSA PE=1 SV=4	10		[K].LGALGGNTQEVTLQPGEYITK.[V]	1	2	A0A0C4DGN4
	P31025	Lipocalin-1 OS=Homo sapiens OX=9606 GN=LCN1 PE=1 SV=1	10		[R].LLNNWDVCADMVGTFTDTEDPAK.[F]	1	2	Q5VY30
	P41208	Centrin-2 OS=Homo sapiens OX=9606 GN=CETN2 PE=1 SV=1	10		[K].LGAHQLDSYSEDAK.[-V]	1	2	Q16651
	Q9Y624	Junctional adhesion molecule A OS=Homo sapiens OX=9606 GN=F11R PE=1 SV=1	10		[R].SEIDLLDIR.[T]	1	2	P12429
	P07900	Heat shock protein HSP 90-alpha OS=Homo sapiens OX=9606 GN=HSP90AA1 PE=1 SV=5	10		[R].SEIDLFNIR.[K]	1	3	P08758
	H0Y2Y8	Zyxin (Fragment) OS=Homo sapiens OX=9606 GN=ZYX PE=1 SV=1	10		[R].SEKDGAATGVDAICTHR.[L]	1	1	Q8WXI7
	O43278	Kunitz-type protease inhibitor 1 OS=Homo sapiens OX=9606 GN=SPINT1 PE=1 SV=2	10		[K].EMQPTHPIR.[L]	3	7	P63104; P31946; P27348
	Q92820	Gamma-glutamyl hydrolase OS=Homo sapiens OX=9606 GN=GGH PE=1 SV=2	10		[K].EMQPTHPIR.[L]	3	7	P63104; P31946; P27348
	P29508	Serpin B3 OS=Homo sapiens OX=9606 GN=SERPINB3 PE=1 SV=2	10		[R].EMSGSPASGIPVK.[V]	4	9	A0A140TA32; P0C0L4; A0A140TA29; P0C0L5
	P05413	Fatty acid-binding protein, heart OS=Homo sapiens OX=9606 GN=FABP3 PE=1 SV=4	10		[R].SEIDMNDIK.[A]	1	1	P04083
	Q8NFY4	Semaphorin-6D OS=Homo sapiens OX=9606 GN=SEMA6D PE=1 SV=1	10		[R].ENDPVHGADGK.[F]	1	1	Q9NQ38
	Q10588	ADP-ribosyl cyclase/cyclic ADP-ribose hydrolase 2 OS=Homo sapiens OX=9606 GN=BST1 PE=1 SV=2	10		[R].SFDSMISTNCTEELENAGVEVLK.[F]	1	1	P00390
	Q6P5S2	Protein LEG1 homolog OS=Homo sapiens OX=9606 GN=LEG1 PE=1 SV=2	10		[K].SFEGNNNYDTPELR.[T]	1	5	Q5T7F0
	A0A1B0GW68	Acid ceramidase OS=Homo sapiens OX=9606 GN=ASAH1 PE=1 SV=1	10		[R].ELSNTAAYQSVR.[I]	1	1	Q9HAT2
	Q9Y2E5	Epididymis-specific alpha-mannosidase OS=Homo sapiens OX=9606 GN=MAN2B2 PE=1 SV=4	10		[R].ELSPEEAHR.[A]	1	3	O60437
	P30040	Endoplasmic reticulum resident protein 29 OS=Homo sapiens OX=9606 GN=ERP29 PE=1 SV=4	10		[R].ELSPESLQAMATLPVKPDFTETR.[E]	1	1	Q5RHP9
	P09972	Fructose-bisphosphate aldolase C OS=Homo sapiens OX=9606 GN=ALDOC PE=1 SV=2	10		[R].ILNNGHAFNVEFDDSQDK.[A]	1	3	P00918
	G3V3E8	NPC intracellular cholesterol transporter 2 OS=Homo sapiens OX=9606 GN=NPC2 PE=1 SV=1	10		[R].SFYANNHCIGTDLNR.[N]	1	2	Q96IY4
	Q14116	Interleukin-18 OS=Homo sapiens OX=9606 GN=IL18 PE=1 SV=1	10		[R].SFYANNHCIGTDLNR.[N]	1	2	Q96IY4
	O95834	Echinoderm microtubule-associated protein-like 2 OS=Homo sapiens OX=9606 GN=EML2 PE=1 SV=1	10		[K].ELSSFIDK.[G]	1	2	D6RF35
	P20700	Lamin-B1 OS=Homo sapiens OX=9606 GN=LMNB1 PE=1 SV=2	10		[R].SFWELIGEAAK.[S]	1	1	Q9HCY8
	P12830	Cadherin-1 OS=Homo sapiens OX=9606 GN=CDH1 PE=1 SV=3	10		[K].SFVYGGCLGNK.[N]	2	5	O43278; H3BR01
	P00568	Adenylate kinase isoenzyme 1 OS=Homo sapiens OX=9606 GN=AK1 PE=1 SV=3	10		[R].ILNNGHAFNVEFDDSQDK.[A]	1	3	P00918
	Q9HAT2	Sialate O-acetylesterase OS=Homo sapiens OX=9606 GN=SIAE PE=1 SV=1	10		[K].ELSYYSLEDLNNK.[Y]	1	1	P01031
	P55290	Cadherin-13 OS=Homo sapiens OX=9606 GN=CDH13 PE=1 SV=1	10		[R].ILNNGHAFNVEFDDSQDK.[A]	1	3	P00918
	P51149	Ras-related protein Rab-7a OS=Homo sapiens OX=9606 GN=RAB7A PE=1 SV=1	10		[K].SFVLNLGK.[D]	1	1	P09382
	Q9BRF8	Serine/threonine-protein phosphatase CPPED1 OS=Homo sapiens OX=9606 GN=CPPED1 PE=1 SV=3	10		[K].EITALAPSTMK.[I]	2	8	P60709; P68133
	P07737	Profilin-1 OS=Homo sapiens OX=9606 GN=PFN1 PE=1 SV=2	10		[K].EITALAPSTMK.[I]	2	8	P60709; P68133
	P48595	Serpin B10 OS=Homo sapiens OX=9606 GN=SERPINB10 PE=1 SV=1	10		[K].EITALAPSTMK.[I]	2	8	P60709; P68133
	P42357	Histidine ammonia-lyase OS=Homo sapiens OX=9606 GN=HAL PE=1 SV=1	10		[K].SFVASNDEGVATVGLVSSTGPGGDR.[V]	1	2	O15031
	Q9Y4D7	Plexin-D1 OS=Homo sapiens OX=9606 GN=PLXND1 PE=1 SV=3	10		[R].ELSNTAAYQSVR.[I]	1	1	Q9HAT2
	Q9H1U4	Multiple epidermal growth factor-like domains protein 9 OS=Homo sapiens OX=9606 GN=MEGF9 PE=2 SV=3	10		[R].EITENLMATGDLDQDGR.[I]	1	2	P13796
	Q9Y5Y6	Suppressor of tumorigenicity 14 protein OS=Homo sapiens OX=9606 GN=ST14 PE=1 SV=2	10		[K].ELSLAGNELGDEGAR.[L]	1	2	P13489
	A0A494C0F5	V-set and immunoglobulin domain-containing protein 4 OS=Homo sapiens OX=9606 GN=VSIG4 PE=1 SV=1	10		[K].ELSHLPSLYDYSAYR.[R]	1	1	P10643
	P62993	Growth factor receptor-bound protein 2 OS=Homo sapiens OX=9606 GN=GRB2 PE=1 SV=1	10		[R].ELSDFISYLQR.[E]	1	1	P30101
	Q06830	Peroxiredoxin-1 OS=Homo sapiens OX=9606 GN=PRDX1 PE=1 SV=1	10		[K].EISDGDVIISGNK.[N]	1	4	P00533
	J3KMZ9	Low-density lipoprotein receptor (Fragment) OS=Homo sapiens OX=9606 GN=LDLR PE=1 SV=1	10		[R].SGAGTEDSACIPWAYYSTVDQVK.[D]	1	3	P00450
	O75342	Arachidonate 12-lipoxygenase, 12R-type OS=Homo sapiens OX=9606 GN=ALOX12B PE=1 SV=1	10		[R].SGAGTEDSACIPWAYYSTVDQVK.[D]	1	3	P00450
	Q6P6B1	Glutamate-rich protein 5 OS=Homo sapiens OX=9606 GN=ERICH5 PE=2 SV=1	10		[K].SGAEEQTSKDSPNK.[V]	1	1	O43493
	Q16719	Kynureninase OS=Homo sapiens OX=9606 GN=KYNU PE=1 SV=1	10		[K].SGAEEQTSKDSPNK.[V]	1	1	O43493
	O75436	Vacuolar protein sorting-associated protein 26A OS=Homo sapiens OX=9606 GN=VPS26A PE=1 SV=2	10		[R].LGAPQQPGPGPPPSR.[R]	1	1	Q96CX2
	O75368	SH3 domain-binding glutamic acid-rich-like protein OS=Homo sapiens OX=9606 GN=SH3BGRL PE=1 SV=1	10		[K].ELSDQATASPIVAR.[T]	1	1	Q5JSH3
	P25325	3-mercaptopyruvate sulfurtransferase OS=Homo sapiens OX=9606 GN=MPST PE=1 SV=3	10		[R].ELSEALGQIFDSQR.[G]	1	5	Q08380
	P23284	Peptidyl-prolyl cis-trans isomerase B OS=Homo sapiens OX=9606 GN=PPIB PE=1 SV=2	10		[K].LKQNLEEQLDR.[L]	1	1	Q8WZA0
	Q8IWV2	Contactin-4 OS=Homo sapiens OX=9606 GN=CNTN4 PE=1 SV=1	10		[K].SGAEEQGPIDGPSK.[S]	1	1	O43493
	Q8WVQ1	Soluble calcium-activated nucleotidase 1 OS=Homo sapiens OX=9606 GN=CANT1 PE=1 SV=1	10		[R].ELSELVYTDVLDR.[S]	1	1	Q8WU39
	P10586	Receptor-type tyrosine-protein phosphatase F OS=Homo sapiens OX=9606 GN=PTPRF PE=1 SV=2	10		[K].SGAEEQGPIDGPSK.[S]	1	1	O43493
	Q96S96	Phosphatidylethanolamine-binding protein 4 OS=Homo sapiens OX=9606 GN=PEBP4 PE=1 SV=3	10		[K].SGAEAQTPEDSPNR.[S]	1	1	O43493
	P27695	DNA-(apurinic or apyrimidinic site) lyase OS=Homo sapiens OX=9606 GN=APEX1 PE=1 SV=2	11		[K].EISEVFPDQFIHLGGDEVEFK.[C]	1	3	P07686
	A0A140TA68	Receptor-type tyrosine-protein phosphatase C (Fragment) OS=Homo sapiens OX=9606 GN=PTPRC PE=1 SV=1	11		[K].ELSGESDELGISQDEQLSK.[S]	1	5	Q96B97
	A0A087WVC6	Receptor-type tyrosine-protein phosphatase eta OS=Homo sapiens OX=9606 GN=PTPRJ PE=1 SV=1	11		[K].ELSHLPSLYDYSAYR.[R]	1	1	P10643
	P28827	Receptor-type tyrosine-protein phosphatase mu OS=Homo sapiens OX=9606 GN=PTPRM PE=1 SV=2	11		[K].ELSLAGNELGDEGAR.[L]	1	2	P13489
	P07996	Thrombospondin-1 OS=Homo sapiens OX=9606 GN=THBS1 PE=1 SV=2	11		[R].EITENLMATGDLDQDGR.[I]	1	2	P13796
	P08697	Alpha-2-antiplasmin OS=Homo sapiens OX=9606 GN=SERPINF2 PE=1 SV=3	11		[K].EITGIGPSTTTETETIAK.[Y]	1	2	O75436
	P09486	SPARC OS=Homo sapiens OX=9606 GN=SPARC PE=1 SV=1	11		[K].SFVASNDEGVATVGLVSSTGPGGDR.[V]	1	2	O15031
	P04004	Vitronectin OS=Homo sapiens OX=9606 GN=VTN PE=1 SV=1	11		[K].ELTYQNTDLSEIK.[E]	1	1	Q32MZ4
	Q03154	Aminoacylase-1 OS=Homo sapiens OX=9606 GN=ACY1 PE=1 SV=1	11		[R].SFQTGLFTAAR.[Q]	1	6	P07225
	Q96C23	Aldose 1-epimerase OS=Homo sapiens OX=9606 GN=GALM PE=1 SV=1	11		[R].ELTYSNFHPLLVSGR.[L]	1	1	O60449
	P15586	N-acetylglucosamine-6-sulfatase OS=Homo sapiens OX=9606 GN=GNS PE=1 SV=3	11		[K].ELTYTEATFDK.[L]	1	1	Q3MJ16
	P25786	Proteasome subunit alpha type-1 OS=Homo sapiens OX=9606 GN=PSMA1 PE=1 SV=1	11		[R].SFPDFPTPGVVFR.[D]	1	5	P07741
	A0A0G2JIW1	Heat shock 70 kDa protein 1B OS=Homo sapiens OX=9606 GN=HSPA1B PE=1 SV=1	11		[K].SFLVWVNEEDHLR.[V]	1	1	P06732
	P31150	Rab GDP dissociation inhibitor alpha OS=Homo sapiens OX=9606 GN=GDI1 PE=1 SV=2	11		[K].ELVDDSVNNVR.[K]	1	6	P22061
	Q9Y490	Talin-1 OS=Homo sapiens OX=9606 GN=TLN1 PE=1 SV=3	11		[R].SFGMTPVLPAFAGHVPEAVTR.[V]	1	2	P54802
	Q7Z7M0	Multiple epidermal growth factor-like domains protein 8 OS=Homo sapiens OX=9606 GN=MEGF8 PE=1 SV=2	11		[K].ELVDYFLNVATAQGR.[Y]	1	1	O00754
	P16278	Beta-galactosidase OS=Homo sapiens OX=9606 GN=GLB1 PE=1 SV=2	11		[R].SFFPENWLWR.[V]	4	10	A0A140TA32; P0C0L4; A0A140TA29; P0C0L5
	P03973	Antileukoproteinase OS=Homo sapiens OX=9606 GN=SLPI PE=1 SV=2	11		[R].SFFPENWLWR.[V]	4	10	A0A140TA32; P0C0L4; A0A140TA29; P0C0L5
	A0A087WT12	Glutathione peroxidase OS=Homo sapiens OX=9606 GN=GPX4 PE=1 SV=1	11		[K].EIVEVKEENIEDATEK.[G]	1	4	Q5JSL0
	Q9Y266	Nuclear migration protein nudC OS=Homo sapiens OX=9606 GN=NUDC PE=1 SV=1	11		[R].EIVHIQAGQCGNQIGAK.[FLA]	2	23	P07437; P68371
	P12111	Collagen alpha-3(VI) chain OS=Homo sapiens OX=9606 GN=COL6A3 PE=1 SV=5	11		[K].EIVLADVIDNDSWR.[L]	1	3	E9PBS1
	P30044	Peroxiredoxin-5, mitochondrial OS=Homo sapiens OX=9606 GN=PRDX5 PE=1 SV=4	11		[K].SFETFSHR.[R]	1	3	P30838
	P13489	Ribonuclease inhibitor OS=Homo sapiens OX=9606 GN=RNH1 PE=1 SV=2	11		[K].SFEGNNNYDTPELR.[T]	1	5	Q5T7F0
	P52566	Rho GDP-dissociation inhibitor 2 OS=Homo sapiens OX=9606 GN=ARHGDIB PE=1 SV=3	11		[R].ELVLAGNR.[L]	1	1	P35858
	P30086	Phosphatidylethanolamine-binding protein 1 OS=Homo sapiens OX=9606 GN=PEBP1 PE=1 SV=3	11		[R].SFSEVELHNMK.[L]	1	1	Q14118
	Q13835	Plakophilin-1 OS=Homo sapiens OX=9606 GN=PKP1 PE=1 SV=2	11		[K].ELTVSNNDINEAGVR.[V]	1	4	P13489
	O00273	DNA fragmentation factor subunit alpha OS=Homo sapiens OX=9606 GN=DFFA PE=1 SV=1	11		[K].ELTVSNNDINEAGVR.[V]	1	4	P13489
	E9PLK3	Aminopeptidase OS=Homo sapiens OX=9606 GN=NPEPPS PE=1 SV=1	11		[K].ELTTEIDNNIEQISSYK.[S]	1	1	P13645
	Q6P4A8	Phospholipase B-like 1 OS=Homo sapiens OX=9606 GN=PLBD1 PE=1 SV=2	11		[R].SFTILLSNTENQEK.[K]	1	1	Q02487
	P61626	Lysozyme C OS=Homo sapiens OX=9606 GN=LYZ PE=1 SV=1	11		[R].SFTLASSETGVGAPISGPGIPGR.[F]	1	1	P36222
	Q9UGT4	Sushi domain-containing protein 2 OS=Homo sapiens OX=9606 GN=SUSD2 PE=1 SV=1	11		[R].ELTITWAPLSR.[E]	1	1	Q12860
	P16070	CD44 antigen OS=Homo sapiens OX=9606 GN=CD44 PE=1 SV=3	11		[R].ELTITWAPLSR.[E]	1	1	Q12860
	A0MZ66	Shootin-1 OS=Homo sapiens OX=9606 GN=SHTN1 PE=1 SV=4	11		[R].ELTNDGELILTMTADDVVCTR.[V]	1	1	P29373
	P06276	Cholinesterase OS=Homo sapiens OX=9606 GN=BCHE PE=1 SV=1	11		[R].ELTPQVVSAAR.[I]	1	1	P18206
	Q9BW04	Specifically androgen-regulated gene protein OS=Homo sapiens OX=9606 GN=SARG PE=1 SV=2	11		[R].ELTPQVVSAAR.[I]	1	1	P18206
	Q9UQ80	Proliferation-associated protein 2G4 OS=Homo sapiens OX=9606 GN=PA2G4 PE=1 SV=3	11		[R].EITQDTNDITYADLNLPK.[G]	1	1	P78324
	P08571	Monocyte differentiation antigen CD14 OS=Homo sapiens OX=9606 GN=CD14 PE=1 SV=2	11		[K].SFEGNNNYDTPELR.[T]	1	5	Q5T7F0
	O94919	Endonuclease domain-containing 1 protein OS=Homo sapiens OX=9606 GN=ENDOD1 PE=1 SV=2	11		[R].SFTLASSETGVGAPISGPGIPGR.[F]	1	1	P36222
	P07357	Complement component C8 alpha chain OS=Homo sapiens OX=9606 GN=C8A PE=1 SV=2	11		[K].ELTSELKENFIR.[F]	1	2	P80188
	Q53FA7	Quinone oxidoreductase PIG3 OS=Homo sapiens OX=9606 GN=TP53I3 PE=1 SV=2	11		[R].SFSTASAITPSVSR.[T]	1	3	P13647
	Q14019	Coactosin-like protein OS=Homo sapiens OX=9606 GN=COTL1 PE=1 SV=3	11		[K].ELTSETVSTK.[K]	1	3	A0A0A0MRQ7
	P14618	Pyruvate kinase PKM OS=Homo sapiens OX=9606 GN=PKM PE=1 SV=4	11		[K].ELTTEIDNNIEQISSYK.[S]	1	1	P13645
	P02749	Beta-2-glycoprotein 1 OS=Homo sapiens OX=9606 GN=APOH PE=1 SV=3	11		[K].ELTTEIDNNIEQISSYK.[S]	1	1	P13645
	Q8WVV4	Protein POF1B OS=Homo sapiens OX=9606 GN=POF1B PE=1 SV=3	11		[R].SFSTASAITPSVSR.[T]	1	3	P13647
	Q9UM47	Neurogenic locus notch homolog protein 3 OS=Homo sapiens OX=9606 GN=NOTCH3 PE=1 SV=2	11		[K].ELTTEIDNNIEQISSYK.[S]	1	1	P13645
	P05556	Integrin beta-1 OS=Homo sapiens OX=9606 GN=ITGB1 PE=1 SV=2	11		[K].ELTTEIDNNIEQISSYK.[S]	1	1	P13645
	Q06323	Proteasome activator complex subunit 1 OS=Homo sapiens OX=9606 GN=PSME1 PE=1 SV=1	11		[K].SFTASCPVSAFVPK.[E]	1	1	Q6P587
	P54727	UV excision repair protein RAD23 homolog B OS=Homo sapiens OX=9606 GN=RAD23B PE=1 SV=1	11		[K].SGAGTELSVR.[AEG]	3	9	O00241; Q5TFQ8; P78324
	P04114	Apolipoprotein B-100 OS=Homo sapiens OX=9606 GN=APOB PE=1 SV=2	11		[R].ILNPAAIPEGQFIDSR.[K]	1	1	P12883
	O75223	Gamma-glutamylcyclotransferase OS=Homo sapiens OX=9606 GN=GGCT PE=1 SV=1	11		[K].SEETLDEGPPK.[Y]	1	1	Q00688
	P03951	Coagulation factor XI OS=Homo sapiens OX=9606 GN=F11 PE=1 SV=1	12		[K].EPFPTIYVDSQK.[E]	1	5	O43776
	P43121	Cell surface glycoprotein MUC18 OS=Homo sapiens OX=9606 GN=MCAM PE=1 SV=2	12		[R].SDDTAVYYCAR.[-]	1	2	A0A0C4DH31
	Q8N2S1	Latent-transforming growth factor beta-binding protein 4 OS=Homo sapiens OX=9606 GN=LTBP4 PE=1 SV=2	12		[R].EPGCGCCSVCAR.[L]	1	1	P18065
	P55072	Transitional endoplasmic reticulum ATPase OS=Homo sapiens OX=9606 GN=VCP PE=1 SV=4	12		[R].EPGCGCCSVCAR.[L]	1	1	P18065
	P48960	CD97 antigen OS=Homo sapiens OX=9606 GN=CD97 PE=1 SV=4	12		[K].EPGEVGTHNDNQER.[K]	1	1	Q14515
	P05186	Alkaline phosphatase, tissue-nonspecific isozyme OS=Homo sapiens OX=9606 GN=ALPL PE=1 SV=4	12		[K].SDDSVIQLLNPNR.[Q]	1	7	Q9BY67
	P09668	Pro-cathepsin H OS=Homo sapiens OX=9606 GN=CTSH PE=1 SV=4	12		[R].EPGLCTWQSLR.[S]	1	3	P01033
	P46109	Crk-like protein OS=Homo sapiens OX=9606 GN=CRKL PE=1 SV=1	12		[R].EPGLCTWQSLR.[S]	1	3	P01033
	P18065	Insulin-like growth factor-binding protein 2 OS=Homo sapiens OX=9606 GN=IGFBP2 PE=1 SV=2	12		[K].SDDSVIQLLNPNR.[Q]	1	7	Q9BY67
	A0A0G2JRA1	Mucin-4 (Fragment) OS=Homo sapiens OX=9606 GN=MUC4 PE=1 SV=1	12		[R].SDASGTNDFR.[E]	1	1	Q92626
	E7EX17	Eukaryotic translation initiation factor 4B OS=Homo sapiens OX=9606 GN=EIF4B PE=1 SV=1	12		[R].EPGQALGDSSANAEDR.[T]	1	1	A0A2R8Y4Z1
	P46108	Adapter molecule crk OS=Homo sapiens OX=9606 GN=CRK PE=1 SV=2	12		[K].EPHVEQITR.[K]	1	1	Q8WY91
	P16949	Stathmin OS=Homo sapiens OX=9606 GN=STMN1 PE=1 SV=3	12		[K].LLPAQLPAEK.[E]	1	1	Q16610
	P00367	Glutamate dehydrogenase 1, mitochondrial OS=Homo sapiens OX=9606 GN=GLUD1 PE=1 SV=2	12		[K].EPLGPALAHELR.[Y]	1	1	Q13228
	Q7Z7M9	Polypeptide N-acetylgalactosaminyltransferase 5 OS=Homo sapiens OX=9606 GN=GALNT5 PE=1 SV=1	12		[K].EPLGPALAHELR.[Y]	1	1	Q13228
	P00441	Superoxide dismutase [Cu-Zn] OS=Homo sapiens OX=9606 GN=SOD1 PE=1 SV=2	12		[R].SDALQLGLGK.[H]	1	2	P00749
	Q9UKY7	Protein CDV3 homolog OS=Homo sapiens OX=9606 GN=CDV3 PE=1 SV=1	12		[K].EPISVSSEQVLK.[F]	1	1	P00918
	Q6UX71	Plexin domain-containing protein 2 OS=Homo sapiens OX=9606 GN=PLXDC2 PE=1 SV=1	12		[K].EPFNLFYIEK.[D]	1	1	Q08554
	P40926	Malate dehydrogenase, mitochondrial OS=Homo sapiens OX=9606 GN=MDH2 PE=1 SV=3	12		[R].IGAEVYHNLK.[N]	1	3	P06733
	Q13308	Inactive tyrosine-protein kinase 7 OS=Homo sapiens OX=9606 GN=PTK7 PE=1 SV=2	12		[R].EPFHSILSVLK.[G]	1	2	Q8NCW5
	O60664	Perilipin-3 OS=Homo sapiens OX=9606 GN=PLIN3 PE=1 SV=3	12		[R].SDDTAVYYCAR.[-]	1	2	A0A0C4DH31
	Q02383	Semenogelin-2 OS=Homo sapiens OX=9606 GN=SEMG2 PE=1 SV=1	12		[R].EPAAQAPVK.[L]	1	2	P01880
	Q9NYL9	Tropomodulin-3 OS=Homo sapiens OX=9606 GN=TMOD3 PE=1 SV=1	12		[K].EPALNEANLSNLK.[A]	1	1	Q06323
	P25774	Cathepsin S OS=Homo sapiens OX=9606 GN=CTSS PE=1 SV=3	12		[K].SDLEIELLK.[R]	1	8	Q9H098
	Q13231	Chitotriosidase-1 OS=Homo sapiens OX=9606 GN=CHIT1 PE=1 SV=1	12		[K].EPANVGVTK.[A]	1	1	Q9BW30
	Q5VT79	Annexin A8-like protein 1 OS=Homo sapiens OX=9606 GN=ANXA8L1 PE=2 SV=2	12		[K].LLNVGFQEALK.[D]	1	1	P15291
	P22626	Heterogeneous nuclear ribonucleoproteins A2/B1 OS=Homo sapiens OX=9606 GN=HNRNPA2B1 PE=1 SV=2	12		[R].EPAVGEPAEVTTTVLVR.[R]	1	2	P05362
	P01019	Angiotensinogen OS=Homo sapiens OX=9606 GN=AGT PE=1 SV=1	12		[R].EPAVGEPAEVTTTVLVR.[R]	1	2	P05362
	O00151	PDZ and LIM domain protein 1 OS=Homo sapiens OX=9606 GN=PDLIM1 PE=1 SV=4	12		[K].SDIDEIVLVGGSTR.[I]	1	1	P11021
	P25705	ATP synthase subunit alpha, mitochondrial OS=Homo sapiens OX=9606 GN=ATP5F1A PE=1 SV=1	12		[K].EPAVLELEGK.[K]	1	1	Q01518
	E7EUF1	Ectonucleotide pyrophosphatase/phosphodiesterase family member 2 OS=Homo sapiens OX=9606 GN=ENPP2 PE=1 SV=1	12		[R].SDLAVPSELALLK.[A]	1	1	Q08380
	P00748	Coagulation factor XII OS=Homo sapiens OX=9606 GN=F12 PE=1 SV=3	12		[R].SDLAVPSELALLK.[A]	1	1	Q08380
	P02679	Fibrinogen gamma chain OS=Homo sapiens OX=9606 GN=FGG PE=1 SV=3	12		[R].SDGWLWCGTTTDYDTDK.[L]	1	1	P22897
	Q6UWP8	Suprabasin OS=Homo sapiens OX=9606 GN=SBSN PE=1 SV=2	12		[R].SDGSCAWYR.[G]	1	2	P16035
	Q96KP4	Cytosolic non-specific dipeptidase OS=Homo sapiens OX=9606 GN=CNDP2 PE=1 SV=2	12		[R].SDGLPWCSTTANYDTDDR.[F]	1	1	P14780
	Q14520	Hyaluronan-binding protein 2 OS=Homo sapiens OX=9606 GN=HABP2 PE=1 SV=1	12		[R].EPEDSAAPER.[Q]	1	1	Q96NY7
	P09172	Dopamine beta-hydroxylase OS=Homo sapiens OX=9606 GN=DBH PE=1 SV=3	12		[K].SDGAPASDSKPGSSEAAPSSK.[E]	1	1	P80723
	P16930	Fumarylacetoacetase OS=Homo sapiens OX=9606 GN=FAH PE=1 SV=2	12		[K].EPEEVATCVGR.[N]	1	1	P43121
	Q14118	Dystroglycan OS=Homo sapiens OX=9606 GN=DAG1 PE=1 SV=2	12		[K].EPESILQVLSQMEK.[I]	1	1	P17174
	P09960	Leukotriene A-4 hydrolase OS=Homo sapiens OX=9606 GN=LTA4H PE=1 SV=2	12		[R].EPITLQDPEAK.[Y]	1	5	Q6BCY4
	P00918	Carbonic anhydrase 2 OS=Homo sapiens OX=9606 GN=CA2 PE=1 SV=2	12		[R].EPLTPEEVQSVR.[E]	1	5	H3BV90
	P37802	Transgelin-2 OS=Homo sapiens OX=9606 GN=TAGLN2 PE=1 SV=3	12		[K].EPNSLHGGVR.[G]	1	2	Q96C23
	Q9NQR4	Omega-amidase NIT2 OS=Homo sapiens OX=9606 GN=NIT2 PE=1 SV=1	12		[R].EQAEAEVASLNR.[R]	1	4	A0A087WWU8
	Q9H5N1	Rab GTPase-binding effector protein 2 OS=Homo sapiens OX=9606 GN=RABEP2 PE=1 SV=2	13		[R].EQAEAEVASLNR.[R]	1	4	A0A087WWU8
	P80188	Neutrophil gelatinase-associated lipocalin OS=Homo sapiens OX=9606 GN=LCN2 PE=1 SV=2	13		[R].EQAEAEVASLNR.[R]	1	4	A0A087WWU8
	O75347	Tubulin-specific chaperone A OS=Homo sapiens OX=9606 GN=TBCA PE=1 SV=3	13		[K].SCNQGPYPLVQAVK.[R]	1	2	Q15782
	A0A0G2JNZ7	Epithelial discoidin domain-containing receptor 1 OS=Homo sapiens OX=9606 GN=DDR1 PE=1 SV=1	13		[R].SCLVRPLMNDEGLK.[V]	1	3	P30838
	P33241	Lymphocyte-specific protein 1 OS=Homo sapiens OX=9606 GN=LSP1 PE=1 SV=1	13		[R].SCLVRPLMNDEGLK.[V]	1	3	P30838
	C9JIZ6	Prosaposin OS=Homo sapiens OX=9606 GN=PSAP PE=1 SV=2	13		[R].SCHLAMAPNHAVVSR.[M]	1	3	E7EQB2
	P04792	Heat shock protein beta-1 OS=Homo sapiens OX=9606 GN=HSPB1 PE=1 SV=2	13		[R].SCHLAMAPNHAVVSR.[M]	1	3	E7EQB2
	P07858	Cathepsin B OS=Homo sapiens OX=9606 GN=CTSB PE=1 SV=3	13		[R].SCHLAMAPNHAVVSR.[M]	1	3	E7EQB2
	Q16270	Insulin-like growth factor-binding protein 7 OS=Homo sapiens OX=9606 GN=IGFBP7 PE=1 SV=1	13		[K].EQAFLTYHMK.[D]	1	1	P22897
	Q12765	Secernin-1 OS=Homo sapiens OX=9606 GN=SCRN1 PE=1 SV=2	13		[R].SCHLAMAPNHAVVSR.[M]	1	3	E7EQB2
	A0A0A0MTS2	Glucose-6-phosphate isomerase (Fragment) OS=Homo sapiens OX=9606 GN=GPI PE=1 SV=1	13		[R].EQAGGDATENFEDVGHSTDAR.[E]	1	1	P00167
	K7ES25	Xaa-Pro dipeptidase (Fragment) OS=Homo sapiens OX=9606 GN=PEPD PE=1 SV=3	13		[R].EQAGGDATENFEDVGHSTDAR.[E]	1	1	P00167
	P51884	Lumican OS=Homo sapiens OX=9606 GN=LUM PE=1 SV=2	13		[R].SCHLAMAPNHAVVSR.[M]	1	3	E7EQB2
	P35555	Fibrillin-1 OS=Homo sapiens OX=9606 GN=FBN1 PE=1 SV=4	13		[K].SCESNSPFPVHPGTAECCTK.[E]	1	4	D6RF35
	F6TLX2	Glyoxalase domain-containing protein 4 OS=Homo sapiens OX=9606 GN=GLOD4 PE=1 SV=1	13		[K].EQAPHCICANGR.[Q]	1	1	P01023
	Q6BCY4	NADH-cytochrome b5 reductase 2 OS=Homo sapiens OX=9606 GN=CYB5R2 PE=1 SV=1	13		[K].SCESNSPFPVHPGTAECCTK.[E]	1	4	D6RF35
	P21980	Protein-glutamine gamma-glutamyltransferase 2 OS=Homo sapiens OX=9606 GN=TGM2 PE=1 SV=2	13		[K].EQADFAIEALAK.[A]	2	3	P35579; Q7Z406
	P04217	Alpha-1B-glycoprotein OS=Homo sapiens OX=9606 GN=A1BG PE=1 SV=4	13		[K].EPVGEGEALLGMDLLR.[L]	1	4	J3QL71
	P11142	Heat shock cognate 71 kDa protein OS=Homo sapiens OX=9606 GN=HSPA8 PE=1 SV=1	13		[K].EPVETAVDNNSK.[V]	1	5	H3BV90
	P68104	Elongation factor 1-alpha 1 OS=Homo sapiens OX=9606 GN=EEF1A1 PE=1 SV=1	13		[K].EPVELGQPNTLICHIDK.[F]	1	3	P20036
	P04406	Glyceraldehyde-3-phosphate dehydrogenase OS=Homo sapiens OX=9606 GN=GAPDH PE=1 SV=3	13		[K].EPNSLHGGVR.[G]	1	2	Q96C23
	Q16706	Alpha-mannosidase 2 OS=Homo sapiens OX=9606 GN=MAN2A1 PE=1 SV=2	13		[K].SDAAVLTIPACDFQATHPVMDLK.[A]	1	2	P40189
	P19021	Peptidyl-glycine alpha-amidating monooxygenase OS=Homo sapiens OX=9606 GN=PAM PE=1 SV=2	13		[R].SCVGETTESTQCEDEELEHLR.[L]	1	1	P10643
	P07988	Pulmonary surfactant-associated protein B OS=Homo sapiens OX=9606 GN=SFTPB PE=1 SV=3	13		[R].EPQVYTLPPSR.[ED]	3	7	A0A286YEY4; P01857; A0A286YES1
	P23470	Receptor-type tyrosine-protein phosphatase gamma OS=Homo sapiens OX=9606 GN=PTPRG PE=1 SV=4	13		[R].EPQVYTLPPSR.[ED]	3	7	A0A286YEY4; P01857; A0A286YES1
	P05154	Plasma serine protease inhibitor OS=Homo sapiens OX=9606 GN=SERPINA5 PE=1 SV=3	13		[R].SCVGETTESTQCEDEELEHLR.[L]	1	1	P10643
	K7ELL7	Glucosidase 2 subunit beta OS=Homo sapiens OX=9606 GN=PRKCSH PE=1 SV=1	13		[R].EPQVYTLPPSRDELTK.[N]	1	3	P01857
	Q96CX2	BTB/POZ domain-containing protein KCTD12 OS=Homo sapiens OX=9606 GN=KCTD12 PE=1 SV=1	13		[R].EPQVYTLPPSRDELTK.[N]	1	3	P01857
	Q8IWL2	Pulmonary surfactant-associated protein A1 OS=Homo sapiens OX=9606 GN=SFTPA1 PE=1 SV=2	13		[K].EPAAPVSIQR.[S]	1	3	Q14847
	P15121	Aldo-keto reductase family 1 member B1 OS=Homo sapiens OX=9606 GN=AKR1B1 PE=1 SV=3	13		[R].EPQVYTLPPSREEMTK.[N]	2	4	A0A286YEY4; A0A286YES1
	Q13867	Bleomycin hydrolase OS=Homo sapiens OX=9606 GN=BLMH PE=1 SV=1	13		[K].SCVEEPEPEPEAAEGDGDK.[K]	1	1	P51858
	P36955	Pigment epithelium-derived factor OS=Homo sapiens OX=9606 GN=SERPINF1 PE=1 SV=4	13		[R].EPSSSPSPLAPAR.[Q]	1	1	Q5TD94
	Q9NQ38	Serine protease inhibitor Kazal-type 5 OS=Homo sapiens OX=9606 GN=SPINK5 PE=1 SV=2	13		[R].EPTMYVGSTSVQTSR.[L]	1	3	P09871
	P19827	Inter-alpha-trypsin inhibitor heavy chain H1 OS=Homo sapiens OX=9606 GN=ITIH1 PE=1 SV=3	13		[R].EPTMYVGSTSVQTSR.[L]	1	3	P09871
	P09211	Glutathione S-transferase P OS=Homo sapiens OX=9606 GN=GSTP1 PE=1 SV=2	13		[K].SCVEEPEPEPEAAEGDGDK.[K]	1	1	P51858
	Q15075	Early endosome antigen 1 OS=Homo sapiens OX=9606 GN=EEA1 PE=1 SV=2	13		[K].EPVDFEQWIEK.[D]	1	3	Q9Y547
	P02649	Apolipoprotein E OS=Homo sapiens OX=9606 GN=APOE PE=1 SV=1	13		[K].SCNQGPYPLVQAVK.[R]	1	2	Q15782
	P02766	Transthyretin OS=Homo sapiens OX=9606 GN=TTR PE=1 SV=1	13		[K].EPVELGQPNTLICHIDK.[F]	1	3	P20036
	P29622	Kallistatin OS=Homo sapiens OX=9606 GN=SERPINA4 PE=1 SV=3	13		[K].SCVEEPEPEPEAAEGDGDKK.[G]	1	1	P51858
	P10909	Clusterin OS=Homo sapiens OX=9606 GN=CLU PE=1 SV=1	13		[K].SEETLDEGPPK.[Y]	1	1	Q00688
	Q08554	Desmocollin-1 OS=Homo sapiens OX=9606 GN=DSC1 PE=1 SV=2	13		[R].SDLGPSYGGWQVLDATPQER.[S]	1	2	Q08188
	P06865	Beta-hexosaminidase subunit alpha OS=Homo sapiens OX=9606 GN=HEXA PE=1 SV=2	14		[K].SDLVNEEATGQFR.[V]	1	7	P06731
	A0A1B0GUU9	Immunoglobulin heavy constant mu (Fragment) OS=Homo sapiens OX=9606 GN=IGHM PE=1 SV=1	14		[R].SEAAHQGVITWNPPQR.[S]	1	7	A0A140TA68
	P10253	Lysosomal alpha-glucosidase OS=Homo sapiens OX=9606 GN=GAA PE=1 SV=4	14		[K].LLNQPNQWPLVK.[A]	1	1	P14923
	Q86YZ3	Hornerin OS=Homo sapiens OX=9606 GN=HRNR PE=1 SV=2	14		[R].SEAACLAAGPGIR.[C]	1	1	O75882
	P50995	Annexin A11 OS=Homo sapiens OX=9606 GN=ANXA11 PE=1 SV=1	14		[K].ENGLPLEYQEK.[L]	1	2	O75223
	Q08257	Quinone oxidoreductase OS=Homo sapiens OX=9606 GN=CRYZ PE=1 SV=1	14		[K].ENGLPLEYQEK.[L]	1	2	O75223
	O14745	Na(+)/H(+) exchange regulatory cofactor NHE-RF1 OS=Homo sapiens OX=9606 GN=SLC9A3R1 PE=1 SV=4	14		[R].SEAACLAAGPGIR.[C]	1	1	O75882
	P30041	Peroxiredoxin-6 OS=Homo sapiens OX=9606 GN=PRDX6 PE=1 SV=3	14		[R].SEAAAVQPVIGISQR.[V]	1	1	Q96FE7
	P29401	Transketolase OS=Homo sapiens OX=9606 GN=TKT PE=1 SV=3	14		[R].ENGQPQNCGGQWR.[T]	1	1	Q5D862
	P02675	Fibrinogen beta chain OS=Homo sapiens OX=9606 GN=FGB PE=1 SV=2	14		[R].SEAAAVQPVIGISQR.[V]	1	1	Q96FE7
	Q9BW30	Tubulin polymerization-promoting protein family member 3 OS=Homo sapiens OX=9606 GN=TPPP3 PE=1 SV=1	14		[R].SDYLNTFEFMDK.[L]	1	1	O75874
	P13611	Versican core protein OS=Homo sapiens OX=9606 GN=VCAN PE=1 SV=3	14		[R].ENGVYLIDVK.[F]	1	3	P21333
	P05091	Aldehyde dehydrogenase, mitochondrial OS=Homo sapiens OX=9606 GN=ALDH2 PE=1 SV=2	14		[K].SDVVYTDWK.[K]	1	1	P02763
	Q01518	Adenylyl cyclase-associated protein 1 OS=Homo sapiens OX=9606 GN=CAP1 PE=1 SV=5	14		[R].SDVMYTDWK.[K]	1	1	P19652
	P54802	Alpha-N-acetylglucosaminidase OS=Homo sapiens OX=9606 GN=NAGLU PE=1 SV=2	14		[R].SDVLVEYQGEGR.[N]	1	4	P15586
	P46531	Neurogenic locus notch homolog protein 1 OS=Homo sapiens OX=9606 GN=NOTCH1 PE=1 SV=4	14		[R].SDVLVEYQGEGR.[N]	1	4	P15586
	Q92859	Neogenin OS=Homo sapiens OX=9606 GN=NEO1 PE=1 SV=2	14		[-].SDVLELTDDNFESR.[I]	1	1	H7BZJ3
	Q04695	Keratin, type I cytoskeletal 17 OS=Homo sapiens OX=9606 GN=KRT17 PE=1 SV=2	14		[-].SDVLELTDDNFESR.[I]	1	1	H7BZJ3
	O43852	Calumenin OS=Homo sapiens OX=9606 GN=CALU PE=1 SV=2	14		[R].SEAAHQGVITWNPPQR.[S]	1	7	A0A140TA68
	A0A494C0X7	Integrin beta OS=Homo sapiens OX=9606 GN=ITGB2 PE=1 SV=1	14		[R].ENLLEEQGSIALR.[Q]	1	3	A0A0D9SF54
	P35858	Insulin-like growth factor-binding protein complex acid labile subunit OS=Homo sapiens OX=9606 GN=IGFALS PE=1 SV=1	14		[R].SEADSDKNATILELR.[S]	1	1	P15924
	Q96C19	EF-hand domain-containing protein D2 OS=Homo sapiens OX=9606 GN=EFHD2 PE=1 SV=1	14		[K].SEDCFILDHGK.[D]	1	3	P06396
	Q14126	Desmoglein-2 OS=Homo sapiens OX=9606 GN=DSG2 PE=1 SV=2	14		[R].SEETKENEGFTVTAEGK.[G]	1	2	P01024
	P07384	Calpain-1 catalytic subunit OS=Homo sapiens OX=9606 GN=CAPN1 PE=1 SV=1	14		[R].SEETKENEGFTVTAEGK.[G]	1	2	P01024
	P14384	Carboxypeptidase M OS=Homo sapiens OX=9606 GN=CPM PE=1 SV=2	14		[K].SEEITTGSAWFSFLESHNK.[L]	1	1	Q15121
	Q9ULI3	Protein HEG homolog 1 OS=Homo sapiens OX=9606 GN=HEG1 PE=1 SV=3	14		[R].SEEFLIAGK.[L]	1	2	P01033
	P27797	Calreticulin OS=Homo sapiens OX=9606 GN=CALR PE=1 SV=1	14		[K].ENEGFTVTAEGK.[G]	1	2	P01024
	P46940	Ras GTPase-activating-like protein IQGAP1 OS=Homo sapiens OX=9606 GN=IQGAP1 PE=1 SV=1	14		[K].SEEEVAAR.[R]	1	3	E7EQB2
	P31944	Caspase-14 OS=Homo sapiens OX=9606 GN=CASP14 PE=1 SV=2	15		[R].ENELTYYCCK.[K]	1	4	A0A2U3TZL5
	P02533	Keratin, type I cytoskeletal 14 OS=Homo sapiens OX=9606 GN=KRT14 PE=1 SV=4	15		[K].SEEEQSSSSVK.[K]	1	8	B4DY08
	P07225	Vitamin K-dependent protein S OS=Homo sapiens OX=9606 GN=PROS1 PE=1 SV=1	15		[K].SEEEQSSSSVK.[K]	1	8	B4DY08
	P09871	Complement C1s subcomponent OS=Homo sapiens OX=9606 GN=C1S PE=1 SV=1	15		[K].ENFLFLTPDCK.[S]	1	1	P01042
	A0A2R8Y5S7	Radixin OS=Homo sapiens OX=9606 GN=RDX PE=1 SV=1	15		[R].SEDTAVYYCAR.[-]	4	5	P01742; A0A0C4DH29; A0A0B4J2H0; P01743
	Q9H4A9	Dipeptidase 2 OS=Homo sapiens OX=9606 GN=DPEP2 PE=1 SV=3	15		[R].SEDTAVYYCAR.[-]	4	5	P01742; A0A0C4DH29; A0A0B4J2H0; P01743
	P02750	Leucine-rich alpha-2-glycoprotein OS=Homo sapiens OX=9606 GN=LRG1 PE=1 SV=2	15		[R].SEDFGVNEDLADSDAR.[A]	1	1	P04083
	P05543	Thyroxine-binding globulin OS=Homo sapiens OX=9606 GN=SERPINA7 PE=1 SV=2	15		[R].SEDFGVNEDLADSDAR.[A]	1	1	P04083
	P11047	Laminin subunit gamma-1 OS=Homo sapiens OX=9606 GN=LAMC1 PE=1 SV=3	15		[K].ENFPNFLSACDK.[K]	1	2	P31151
	O94760	N(G),N(G)-dimethylarginine dimethylaminohydrolase 1 OS=Homo sapiens OX=9606 GN=DDAH1 PE=1 SV=3	15		[R].SEDFGVNEDLADSDAR.[A]	1	1	P04083
	P17174	Aspartate aminotransferase, cytoplasmic OS=Homo sapiens OX=9606 GN=GOT1 PE=1 SV=3	15		[K].SEDCFILDHGK.[D]	1	3	P06396
	Q9NZK5	Adenosine deaminase 2 OS=Homo sapiens OX=9606 GN=ADA2 PE=1 SV=2	15		[R].SEAGAGPGPK.[AQ]	1	2	K7EQZ3
	Q12841	Follistatin-related protein 1 OS=Homo sapiens OX=9606 GN=FSTL1 PE=1 SV=1	15		[K].SDVGFLPPFPTLDPEEK.[C]	1	1	P43652
	P80723	Brain acid soluble protein 1 OS=Homo sapiens OX=9606 GN=BASP1 PE=1 SV=2	15		[K].SDVEAIFSK.[Y]	2	20	B4DY08; A0A0G2JPF8
	A0A1B0GVD5	Cathepsin D OS=Homo sapiens OX=9606 GN=CTSD PE=1 SV=1	15		[R].SDVDLYQVR.[T]	1	6	O00233
	P06576	ATP synthase subunit beta, mitochondrial OS=Homo sapiens OX=9606 GN=ATP5F1B PE=1 SV=3	15		[R].ENTQQHITAR.[R]	1	1	P08311
	P13639	Elongation factor 2 OS=Homo sapiens OX=9606 GN=EEF2 PE=1 SV=4	15		[K].SDPPQCHTDQDCLGER.[K]	1	1	Q8WWY7
	Q02487	Desmocollin-2 OS=Homo sapiens OX=9606 GN=DSC2 PE=1 SV=1	15		[K].ENVAVESEK.[N]	1	3	A0A2R8Y4Z8
	Q5KU26	Collectin-12 OS=Homo sapiens OX=9606 GN=COLEC12 PE=1 SV=3	15		[K].SDPPQCHTDQDCLGER.[K]	1	1	Q8WWY7
	P04279	Semenogelin-1 OS=Homo sapiens OX=9606 GN=SEMG1 PE=1 SV=2	15		[R].SDPNRETDDTLVLSFVGQTR.[V]	1	2	Q16531
	P40925	Malate dehydrogenase, cytoplasmic OS=Homo sapiens OX=9606 GN=MDH1 PE=1 SV=4	15		[R].ENVPENSRPATGYPLPPQIFNESQYR.[G]	1	1	O75368
	P02748	Complement component C9 OS=Homo sapiens OX=9606 GN=C9 PE=1 SV=2	15		[R].ENVPENSRPATGYPLPPQIFNESQYR.[G]	1	1	O75368
	P00390	Glutathione reductase, mitochondrial OS=Homo sapiens OX=9606 GN=GSR PE=1 SV=2	16		[R].ENVPENSRPATGYPLPPQIFNESQYR.[G]	1	1	O75368
	P04003	C4b-binding protein alpha chain OS=Homo sapiens OX=9606 GN=C4BPA PE=1 SV=2	16		[K].SDMMEENIDTSAQAVAETK.[Q]	1	6	Q5JSL0
	H7BY55	Complement decay-accelerating factor OS=Homo sapiens OX=9606 GN=CD55 PE=1 SV=2	16		[K].ENVTPEVLDR.[S]	1	1	Q6P6B1
	Q14247	Src substrate cortactin OS=Homo sapiens OX=9606 GN=CTTN PE=1 SV=2	16		[K].ENYNQEWWSLR.[L]	1	4	P12821
	P53634	Dipeptidyl peptidase 1 OS=Homo sapiens OX=9606 GN=CTSC PE=1 SV=2	16		[K].ENYNQEWWSLR.[L]	1	4	P12821
	A0A494C0G5	Agrin OS=Homo sapiens OX=9606 GN=AGRN PE=1 SV=1	16		[R].ENYNQYDLNR.[N]	1	2	P14384
	P14550	Aldo-keto reductase family 1 member A1 OS=Homo sapiens OX=9606 GN=AKR1A1 PE=1 SV=3	16		[R].ENYNQYDLNR.[N]	1	2	P14384
	O60449	Lymphocyte antigen 75 OS=Homo sapiens OX=9606 GN=LY75 PE=1 SV=3	16		[K].SDMMEENIDTSAQAVAETK.[Q]	1	6	Q5JSL0
	O00533	Neural cell adhesion molecule L1-like protein OS=Homo sapiens OX=9606 GN=CHL1 PE=1 SV=4	16		[R].EPAAAAAALLGGEEI.[-]	1	2	F6SYF8
	P34932	Heat shock 70 kDa protein 4 OS=Homo sapiens OX=9606 GN=HSPA4 PE=1 SV=4	16		[K].SDLVNEEATGQFR.[V]	1	7	P06731
	P04196	Histidine-rich glycoprotein OS=Homo sapiens OX=9606 GN=HRG PE=1 SV=1	16		[R].SDPVTLNVLYGPDGPTISPSK.[A]	1	1	P40199
	O43493	Trans-Golgi network integral membrane protein 2 OS=Homo sapiens OX=9606 GN=TGOLN2 PE=1 SV=3	16		[K].SDQQGEALDSSQK.[K]	1	1	Q32MZ4
	P62937	Peptidyl-prolyl cis-trans isomerase A OS=Homo sapiens OX=9606 GN=PPIA PE=1 SV=2	16		[R].ENSLLFDPLSSSSSNK.[E]	1	1	P15144
	Q8TDL5	BPI fold-containing family B member 1 OS=Homo sapiens OX=9606 GN=BPIFB1 PE=1 SV=1	16		[K].SDQQGEALDSSQK.[K]	1	1	Q32MZ4
	P50395	Rab GDP dissociation inhibitor beta OS=Homo sapiens OX=9606 GN=GDI2 PE=1 SV=2	16		[R].ENNAVYAFLGLTAPPGSK.[E]	1	1	O75368
	P07476	Involucrin OS=Homo sapiens OX=9606 GN=IVL PE=1 SV=2	16		[R].SDTSLTWNSVK.[G]	1	3	E7EQB2
	Q99497	Protein/nucleic acid deglycase DJ-1 OS=Homo sapiens OX=9606 GN=PARK7 PE=1 SV=2	16		[R].ENNAVYAFLGLTAPPGSK.[E]	1	1	O75368
	P19823	Inter-alpha-trypsin inhibitor heavy chain H2 OS=Homo sapiens OX=9606 GN=ITIH2 PE=1 SV=2	17		[R].ENNAVYAFLGLTAPPGSK.[E]	1	1	O75368
	P78417	Glutathione S-transferase omega-1 OS=Homo sapiens OX=9606 GN=GSTO1 PE=1 SV=2	17		[R].SDTSLTWNSVK.[G]	1	3	E7EQB2
	P02760	Protein AMBP OS=Homo sapiens OX=9606 GN=AMBP PE=1 SV=1	17		[K].ENPLTQAVPK.[C]	1	1	P10643
	P19320	Vascular cell adhesion protein 1 OS=Homo sapiens OX=9606 GN=VCAM1 PE=1 SV=1	17		[K].ENPVLDVVSNPEQTAGEER.[G]	1	3	A6NNK5
	P80303	Nucleobindin-2 OS=Homo sapiens OX=9606 GN=NUCB2 PE=1 SV=3	17		[R].SDTSLTWNSVK.[G]	1	3	E7EQB2
	P36222	Chitinase-3-like protein 1 OS=Homo sapiens OX=9606 GN=CHI3L1 PE=1 SV=2	17		[R].SDLGPSYGGWQVLDATPQER.[S]	1	2	Q08188
	Q15582	Transforming growth factor-beta-induced protein ig-h3 OS=Homo sapiens OX=9606 GN=TGFBI PE=1 SV=1	17		[K].ENPVVVGEK.[I]	1	1	Q6FIF0
	Q9UGM3	Deleted in malignant brain tumors 1 protein OS=Homo sapiens OX=9606 GN=DMBT1 PE=1 SV=2	17		[R].ENQEGAANVNVR.[G]	1	1	Q8N0X7
	P23141	Liver carboxylesterase 1 OS=Homo sapiens OX=9606 GN=CES1 PE=1 SV=2	17		[R].SDTSGHFQR.[L]	1	1	P50995
	E9PMS6	LIM domain only protein 7 OS=Homo sapiens OX=9606 GN=LMO7 PE=1 SV=1	17		[K].ENQLEVLEVSWLHGLK.[A]	1	1	P02750
	P16284	Platelet endothelial cell adhesion molecule OS=Homo sapiens OX=9606 GN=PECAM1 PE=1 SV=2	17		[R].SDTSGHFER.[L]	1	1	P20073
	Q92896	Golgi apparatus protein 1 OS=Homo sapiens OX=9606 GN=GLG1 PE=1 SV=2	17		[K].SDTSGDYEITLLK.[I]	1	2	P12429
	P00352	Retinal dehydrogenase 1 OS=Homo sapiens OX=9606 GN=ALDH1A1 PE=1 SV=2	17		[R].SDSVILNVLYGPDAPTISPLNTSYR.[S]	1	2	P06731
	P23526	Adenosylhomocysteinase OS=Homo sapiens OX=9606 GN=AHCY PE=1 SV=4	17		[-].SDSLVVCEVDPELTEK.[L]	1	1	M0QXZ6
	Q14847	LIM and SH3 domain protein 1 OS=Homo sapiens OX=9606 GN=LASP1 PE=1 SV=2	17		[K].SDSGTYICTAGIDK.[V]	1	1	P16284
	P06733	Alpha-enolase OS=Homo sapiens OX=9606 GN=ENO1 PE=1 SV=2	17		[K].ILNVGDIGGNETVTLR.[Q]	1	1	P22735
	P19013	Keratin, type II cytoskeletal 4 OS=Homo sapiens OX=9606 GN=KRT4 PE=1 SV=4	17		[K].EIRPALELLEPIEQK.[F]	1	1	P50395
	O00754	Lysosomal alpha-mannosidase OS=Homo sapiens OX=9606 GN=MAN2B1 PE=1 SV=3	17		[K].EIRPALELLEPIEQK.[F]	1	1	P50395
	Q9UNZ2	NSFL1 cofactor p47 OS=Homo sapiens OX=9606 GN=NSFL1C PE=1 SV=2	17		[K].SGAGTELSVR.[AEG]	3	9	O00241; Q5TFQ8; P78324
	O15031	Plexin-B2 OS=Homo sapiens OX=9606 GN=PLXNB2 PE=1 SV=3	17		[K].SLAELGGHLDQQVEEFR.[R]	1	1	P06727
	P62258	14-3-3 protein epsilon OS=Homo sapiens OX=9606 GN=YWHAE PE=1 SV=1	17		[K].ELDLVSHHVR.[T]	1	7	P80303
	P04075	Fructose-bisphosphate aldolase A OS=Homo sapiens OX=9606 GN=ALDOA PE=1 SV=2	18		[K].SLAELGGHLDQQVEEFR.[R]	1	1	P06727
	Q14515	SPARC-like protein 1 OS=Homo sapiens OX=9606 GN=SPARCL1 PE=1 SV=2	18		[K].SLAEGYFDAAGR.[L]	1	3	F8WDS9
	P22735	Protein-glutamine gamma-glutamyltransferase K OS=Homo sapiens OX=9606 GN=TGM1 PE=1 SV=4	18		[R].SLAASSALGVAGISYGQVR.[G]	1	1	A0A2R8Y4Z1
	O60462	Neuropilin-2 OS=Homo sapiens OX=9606 GN=NRP2 PE=1 SV=3	18		[R].SKPAVQYQWDR.[Q]	1	3	F8WDW9
	P40189	Interleukin-6 receptor subunit beta OS=Homo sapiens OX=9606 GN=IL6ST PE=1 SV=2	18		[K].SKLPGIVAEGR.[D]	1	1	P01008
	Q13740	CD166 antigen OS=Homo sapiens OX=9606 GN=ALCAM PE=1 SV=2	18		[K].ELDQWVEQLNECK.[Q]	1	2	P62714
	Q6KB66	Keratin, type II cytoskeletal 80 OS=Homo sapiens OX=9606 GN=KRT80 PE=1 SV=2	18		[K].LLNDEDPVVVTK.[A]	1	5	P14923
	Q5D862	Filaggrin-2 OS=Homo sapiens OX=9606 GN=FLG2 PE=1 SV=1	18		[K].ELDSTGTPTGK.[E]	1	1	P33151
	P35237	Serpin B6 OS=Homo sapiens OX=9606 GN=SERPINB6 PE=1 SV=3	18		[R].SKESVPEFPLSPPK.[K]	1	2	P16949
	P28799	Progranulin OS=Homo sapiens OX=9606 GN=GRN PE=1 SV=2	18		[K].SKELTTEIDNNIEQISSYK.[S]	1	1	P13645
	H0YDU8	Serine/threonine-protein phosphatase (Fragment) OS=Homo sapiens OX=9606 GN=PPP5C PE=1 SV=1	18		[K].SKELTTEIDNNIEQISSYK.[S]	1	1	P13645
	A8K2U0	Alpha-2-macroglobulin-like protein 1 OS=Homo sapiens OX=9606 GN=A2ML1 PE=1 SV=3	18		[K].ELEAFIADLDK.[T]	1	1	Q9H4X1
	P03952	Plasma kallikrein OS=Homo sapiens OX=9606 GN=KLKB1 PE=1 SV=1	18		[K].SKELTTEIDNNIEQISSYK.[S]	1	1	P13645
	P05155	Plasma protease C1 inhibitor OS=Homo sapiens OX=9606 GN=SERPING1 PE=1 SV=2	18		[K].ELEALDEVFTK.[V]	1	1	Q9UMX5
	P02647	Apolipoprotein A-I OS=Homo sapiens OX=9606 GN=APOA1 PE=1 SV=1	18		[K].ELEASEELDTICPK.[A]	1	1	O76003
	P14317	Hematopoietic lineage cell-specific protein OS=Homo sapiens OX=9606 GN=HCLS1 PE=1 SV=3	18		[R].ELDLNSVLLK.[L]	1	5	D6RHI9
	P08779	Keratin, type I cytoskeletal 16 OS=Homo sapiens OX=9606 GN=KRT16 PE=1 SV=4	18		[R].ELEDATETADAMNR.[E]	1	1	P35579
	Q16610	Extracellular matrix protein 1 OS=Homo sapiens OX=9606 GN=ECM1 PE=1 SV=2	18		[K].SLAELGGHLDQQVEEFRR.[R]	1	1	P06727
	P60174	Triosephosphate isomerase OS=Homo sapiens OX=9606 GN=TPI1 PE=1 SV=3	18		[R].SIAGISYGQVR.[G]	1	1	Q9ULI3
	A0A0A0MT16	ATP-binding cassette sub-family A member 13 OS=Homo sapiens OX=9606 GN=ABCA13 PE=1 SV=1	19		[R].EIAVEHNNLGK.[A]	1	1	Q8NFY4
	Q08188	Protein-glutamine gamma-glutamyltransferase E OS=Homo sapiens OX=9606 GN=TGM3 PE=1 SV=4	19		[R].SLASDITDEQKK.[V]	1	3	Q5TD07
	F8W809	Thioredoxin reductase 1, cytoplasmic OS=Homo sapiens OX=9606 GN=TXNRD1 PE=1 SV=1	19		[R].ELCQGLGQPGSVLR.[V]	1	2	P13489
	P08670	Vimentin OS=Homo sapiens OX=9606 GN=VIM PE=1 SV=4	19		[R].ELCQGLGQPGSVLR.[V]	1	2	P13489
	A0A087WXM8	Basal cell adhesion molecule OS=Homo sapiens OX=9606 GN=BCAM PE=1 SV=1	19		[R].ELCSACHNER.[L]	1	1	O00391
	P14735	Insulin-degrading enzyme OS=Homo sapiens OX=9606 GN=IDE PE=1 SV=4	19		[R].ELCSACHNER.[L]	1	1	O00391
	Q8IZF2	Adhesion G protein-coupled receptor F5 OS=Homo sapiens OX=9606 GN=ADGRF5 PE=1 SV=3	19		[R].SLASDITDEQK.[K]	1	3	Q5TD07
	P02671	Fibrinogen alpha chain OS=Homo sapiens OX=9606 GN=FGA PE=1 SV=2	19		[R].EIDCLSPEAQK.[L]	1	2	Q32MZ4
	P00558	Phosphoglycerate kinase 1 OS=Homo sapiens OX=9606 GN=PGK1 PE=1 SV=3	19		[K].ELDDISQEIAQLQR.[E]	1	3	M0R165
	Q8NBJ4	Golgi membrane protein 1 OS=Homo sapiens OX=9606 GN=GOLM1 PE=1 SV=1	19		[R].SIAQYWLGCPAPGHL.[-]	1	1	P04004
	P07686	Beta-hexosaminidase subunit beta OS=Homo sapiens OX=9606 GN=HEXB PE=1 SV=3	19		[K].SLAQAEAEK.[Q]	1	1	Q15149
	P19338	Nucleolin OS=Homo sapiens OX=9606 GN=NCL PE=1 SV=3	19		[R].SLAPYAQDTQEK.[L]	1	1	P06727
	Q8N1N4	Keratin, type II cytoskeletal 78 OS=Homo sapiens OX=9606 GN=KRT78 PE=1 SV=2	19		[R].EIDESLIFYK.[K]	2	4	H3BMA1; Q13421
	Q5T7F0	Neuropilin OS=Homo sapiens OX=9606 GN=NRP1 PE=1 SV=1	20		[R].SLAPTAAAK.[R]	1	2	P19823
	G3V180	Dipeptidyl peptidase 3 OS=Homo sapiens OX=9606 GN=DPP3 PE=1 SV=1	20		[R].SIAGISYGQVR.[G]	1	1	Q9ULI3
	P26927	Hepatocyte growth factor-like protein OS=Homo sapiens OX=9606 GN=MST1 PE=1 SV=2	20		[R].ELDESLQVAER.[L]	1	3	P10909
	P09525	Annexin A4 OS=Homo sapiens OX=9606 GN=ANXA4 PE=1 SV=4	20		[R].ELDESLQVAER.[L]	1	3	P10909
	P30101	Protein disulfide-isomerase A3 OS=Homo sapiens OX=9606 GN=PDIA3 PE=1 SV=4	20		[K].SLAELGGHLDQQVEEFRR.[R]	1	1	P06727
	P51858	Hepatoma-derived growth factor OS=Homo sapiens OX=9606 GN=HDGF PE=1 SV=1	20		[R].ELEDATETADAMNR.[E]	1	1	P35579
	P30740	Leukocyte elastase inhibitor OS=Homo sapiens OX=9606 GN=SERPINB1 PE=1 SV=1	20		[K].SKELTTEIDNNIEQISSYK.[S]	1	1	P13645
	P37837	Transaldolase OS=Homo sapiens OX=9606 GN=TALDO1 PE=1 SV=2	20		[K].SKEFQLFSSPHGK.[D]	1	1	P02787
	P15144	Aminopeptidase N OS=Homo sapiens OX=9606 GN=ANPEP PE=1 SV=4	20		[K].EIETYHNLLEGGQEDFESSGAGK.[I]	1	2	P35527
	B7ZKJ8	ITIH4 protein OS=Homo sapiens OX=9606 GN=ITIH4 PE=1 SV=1	20		[K].EIETYHNLLEGGQEDFESSGAGK.[I]	1	2	P35527
	P30838	Aldehyde dehydrogenase, dimeric NADP-preferring OS=Homo sapiens OX=9606 GN=ALDH3A1 PE=1 SV=3	20		[K].EIETYHNLLEGGQEDFESSGAGK.[I]	1	2	P35527
	Q02413	Desmoglein-1 OS=Homo sapiens OX=9606 GN=DSG1 PE=1 SV=2	21		[K].EIETYHNLLEGGQEDFESSGAGK.[I]	1	2	P35527
	P09467	Fructose-1,6-bisphosphatase 1 OS=Homo sapiens OX=9606 GN=FBP1 PE=1 SV=5	21		[K].EIETYHNLLEGGQEDFESSGAGK.[I]	1	2	P35527
	P15311	Ezrin OS=Homo sapiens OX=9606 GN=EZR PE=1 SV=4	21		[KE].SHPEVSIEHLGQVVQCSR.[E]	1	1	P98088
	P11717	Cation-independent mannose-6-phosphate receptor OS=Homo sapiens OX=9606 GN=IGF2R PE=1 SV=3	21		[KE].SHPEVSIEHLGQVVQCSR.[E]	1	1	P98088
	Q9UQ52	Contactin-6 OS=Homo sapiens OX=9606 GN=CNTN6 PE=1 SV=1	21		[K].SHIMPAEFSSCPLNSDEEVNK.[W]	1	6	Q9H0W9
	P48637	Glutathione synthetase OS=Homo sapiens OX=9606 GN=GSS PE=1 SV=1	21		[K].SHIMPAEFSSCPLNSDEEVNK.[W]	1	6	Q9H0W9
	Q7Z794	Keratin, type II cytoskeletal 1b OS=Homo sapiens OX=9606 GN=KRT77 PE=2 SV=3	22		[K].SHIMPAEFSSCPLNSDEEVNK.[W]	1	6	Q9H0W9
	P13667	Protein disulfide-isomerase A4 OS=Homo sapiens OX=9606 GN=PDIA4 PE=1 SV=2	22		[K].SHLIIAQVAK.[N]	1	1	P43251
	O75874	Isocitrate dehydrogenase [NADP] cytoplasmic OS=Homo sapiens OX=9606 GN=IDH1 PE=1 SV=2	22		[R].ELFSPLHALNFGIGGDTTR.[H]	1	1	P68402
	P12429	Annexin A3 OS=Homo sapiens OX=9606 GN=ANXA3 PE=1 SV=3	22		[K].ELGATECINPQDYK.[K]	1	5	P00326
	O43707	Alpha-actinin-4 OS=Homo sapiens OX=9606 GN=ACTN4 PE=1 SV=2	22		[K].SHGQDYLVGNK.[L]	2	2	P08263; P09210
	O00391	Sulfhydryl oxidase 1 OS=Homo sapiens OX=9606 GN=QSOX1 PE=1 SV=3	22		[K].ELGDHVTNLR.[K]	1	3	P02794
	Q08380	Galectin-3-binding protein OS=Homo sapiens OX=9606 GN=LGALS3BP PE=1 SV=1	22		[K].SHGQDYLVGNK.[L]	2	2	P08263; P09210
	Q02818	Nucleobindin-1 OS=Homo sapiens OX=9606 GN=NUCB1 PE=1 SV=4	22		[R].SHGGIDVK.[V]	1	1	Q8NHP8
	P05156	Complement factor I OS=Homo sapiens OX=9606 GN=CFI PE=1 SV=2	23		[R].SHSSGSVLPLGELEGR.[R]	1	1	P09603
	Q16531	DNA damage-binding protein 1 OS=Homo sapiens OX=9606 GN=DDB1 PE=1 SV=1	23		[R].SHSSGSVLPLGELEGR.[R]	1	1	P09603
	Q0VD83	Apolipoprotein B receptor OS=Homo sapiens OX=9606 GN=APOBR PE=1 SV=3	23		[R].SHYTCEVTWQTPDGNQVVR.[D]	1	3	A0A494C0F5
	P22079	Lactoperoxidase OS=Homo sapiens OX=9606 GN=LPO PE=1 SV=2	23		[R].ELESQISELQEDLESER.[A]	1	1	P35579
	O75369	Filamin-B OS=Homo sapiens OX=9606 GN=FLNB PE=1 SV=2	23		[K].SKEESHEQSAEQGK.[S-]	1	6	Q14515
	P01011	Alpha-1-antichymotrypsin OS=Homo sapiens OX=9606 GN=SERPINA3 PE=1 SV=2	23		[R].SKEEAEALYHSK.[Y]	1	1	P35908
	P12821	Angiotensin-converting enzyme OS=Homo sapiens OX=9606 GN=ACE PE=1 SV=1	23		[R].SKEEAEALYHSK.[Y]	1	1	P35908
	P27816	Microtubule-associated protein 4 OS=Homo sapiens OX=9606 GN=MAP4 PE=1 SV=3	24		[K].LINDYVK.[N]	1	2	P01011
	O75882	Attractin OS=Homo sapiens OX=9606 GN=ATRN PE=1 SV=2	24		[R].SKDVAVIAESIR.[M]	1	3	Q9NZK5
	P13796	Plastin-2 OS=Homo sapiens OX=9606 GN=LCP1 PE=1 SV=6	24		[K].SKDHEELSLVASEAVR.[A]	1	2	Q96IY4
	P13645	Keratin, type I cytoskeletal 10 OS=Homo sapiens OX=9606 GN=KRT10 PE=1 SV=6	24		[R].SKDEAEALYQTK.[Y]	1	1	Q7Z794
	P00734	Prothrombin OS=Homo sapiens OX=9606 GN=F2 PE=1 SV=2	24		[K].SKAEAESLYQSK.[Y]	1	1	P04264
	P05362	Intercellular adhesion molecule 1 OS=Homo sapiens OX=9606 GN=ICAM1 PE=1 SV=2	24		[R].ELAVALAQK.[N]	1	3	Q13421
	P04083	Annexin A1 OS=Homo sapiens OX=9606 GN=ANXA1 PE=1 SV=2	24		[K].ELEEIVQPIISK.[L]	1	1	P11021
	Q96NY7	Chloride intracellular channel protein 6 OS=Homo sapiens OX=9606 GN=CLIC6 PE=2 SV=3	24		[R].EIEEVLTPEMLMR.[W]	1	1	P29622
	P08758	Annexin A5 OS=Homo sapiens OX=9606 GN=ANXA5 PE=1 SV=2	24		[K].SKAEAESLYQSK.[Y]	1	1	P04264
	P08133	Annexin A6 OS=Homo sapiens OX=9606 GN=ANXA6 PE=1 SV=3	25		[R].EIEGSQVTFDVAWSPK.[N]	1	1	Q01459
	Q9NQ79	Cartilage acidic protein 1 OS=Homo sapiens OX=9606 GN=CRTAC1 PE=1 SV=2	25		[KR].SKAEAEALYQTK.[IFLV]	2	7	Q3SY84; P19013
	P31948	Stress-induced-phosphoprotein 1 OS=Homo sapiens OX=9606 GN=STIP1 PE=1 SV=1	25		[K].EIEIDIEPTDK.[V]	1	5	E9PL57
	P14780	Matrix metalloproteinase-9 OS=Homo sapiens OX=9606 GN=MMP9 PE=1 SV=3	25		[K].EIEIDIEPTDKVER.[I]	1	5	E9PL57
	O00462	Beta-mannosidase OS=Homo sapiens OX=9606 GN=MANBA PE=1 SV=3	26		[K].EIEIDIEPTDKVER.[I]	1	5	E9PL57
	P01031	Complement C5 OS=Homo sapiens OX=9606 GN=C5 PE=1 SV=4	26		[R].SHYTCEVTWQTPDGNQVVR.[D]	1	3	A0A494C0F5
	P25311	Zinc-alpha-2-glycoprotein OS=Homo sapiens OX=9606 GN=AZGP1 PE=1 SV=2	26		[R].EIEELYNNPQNPER.[S]	1	4	O43451
	P06396	Gelsolin OS=Homo sapiens OX=9606 GN=GSN PE=1 SV=1	26		[R].EIGELYLPK.[F]	1	2	P01011
	P07355	Annexin A2 OS=Homo sapiens OX=9606 GN=ANXA2 PE=1 SV=2	26		[K].IGDKLDIICPR.[A]	1	1	P98172
	P01042	Kininogen-1 OS=Homo sapiens OX=9606 GN=KNG1 PE=1 SV=2	26		[R].SLDADEFR.[Q]	2	3	Q13938; K7ES72
	Q9P2E9	Ribosome-binding protein 1 OS=Homo sapiens OX=9606 GN=RRBP1 PE=1 SV=5	26		[R].SIEVFGQFNGK.[R]	1	1	P02748
	P08603	Complement factor H OS=Homo sapiens OX=9606 GN=CFH PE=1 SV=4	26		[R].SLETENSALQLQVTER.[E]	1	4	P20700
	P13647	Keratin, type II cytoskeletal 5 OS=Homo sapiens OX=9606 GN=KRT5 PE=1 SV=3	26		[R].SLETENAGLR.[L]	1	2	P02545
	P05164	Myeloperoxidase OS=Homo sapiens OX=9606 GN=MPO PE=1 SV=1	27		[R].SLETENAGLR.[L]	1	2	P02545
	P07237	Protein disulfide-isomerase OS=Homo sapiens OX=9606 GN=P4HB PE=1 SV=3	27		[R].SIESTLDDLFR.[N]	1	4	A0A494C0G5
	Q32MZ4	Leucine-rich repeat flightless-interacting protein 1 OS=Homo sapiens OX=9606 GN=LRRFIP1 PE=1 SV=2	27		[K].SLEPLASPAVPFPGGQGK.[A]	1	2	Q9Y2G1
	P14923	Junction plakoglobin OS=Homo sapiens OX=9606 GN=JUP PE=1 SV=3	27		[K].SLEPFTLEILAR.[S]	1	22	A0A0G2JRA1
	P36871	Phosphoglucomutase-1 OS=Homo sapiens OX=9606 GN=PGM1 PE=1 SV=3	27		[K].SLEPFTLEILAR.[S]	1	22	A0A0G2JRA1
	Q9HBR0	Putative sodium-coupled neutral amino acid transporter 10 OS=Homo sapiens OX=9606 GN=SLC38A10 PE=1 SV=2	28		[R].SLEPDTFQGLER.[L]	1	2	Q86UN3
	P11021	Endoplasmic reticulum chaperone BiP OS=Homo sapiens OX=9606 GN=HSPA5 PE=1 SV=2	28		[R].SLEPDTFQGLER.[L]	1	2	Q86UN3
	P10643	Complement component C7 OS=Homo sapiens OX=9606 GN=C7 PE=1 SV=2	28		[K].SLENITALR.[K]	1	1	Q5RHP9
	P02790	Hemopexin OS=Homo sapiens OX=9606 GN=HPX PE=1 SV=2	28		[R].SLEEAIQFINQR.[E]	1	5	P30838
	P43652	Afamin OS=Homo sapiens OX=9606 GN=AFM PE=1 SV=1	28		[R].SLEEAIQFINQR.[E]	1	5	P30838
	P02768	Serum albumin OS=Homo sapiens OX=9606 GN=ALB PE=1 SV=2	29		[R].SLEEAIQFINQR.[E]	1	5	P30838
	P13671	Complement component C6 OS=Homo sapiens OX=9606 GN=C6 PE=1 SV=3	30		[K].EKPGPEDK.[L]	1	1	P15328
	P27487	Dipeptidyl peptidase 4 OS=Homo sapiens OX=9606 GN=DPP4 PE=1 SV=2	30		[R].SLEEAEAYSR.[S]	1	1	Q6KB66
	P06727	Apolipoprotein A-IV OS=Homo sapiens OX=9606 GN=APOA4 PE=1 SV=3	30		[R].EKPLALYMFSSNDK.[V-G]	1	5	P30838
	Q12860	Contactin-1 OS=Homo sapiens OX=9606 GN=CNTN1 PE=1 SV=1	30		[R].EKAEGDVAALNR.[R]	1	4	A0A2R8Y5V9
	P04040	Catalase OS=Homo sapiens OX=9606 GN=CAT PE=1 SV=3	30		[R].EKPPCLAELER.[I]	1	2	Q92563
	P18206	Vinculin OS=Homo sapiens OX=9606 GN=VCL PE=1 SV=4	31		[R].LGDLYEEEMR.[E]	1	2	P08670
	P98160	Basement membrane-specific heparan sulfate proteoglycan core protein OS=Homo sapiens OX=9606 GN=HSPG2 PE=1 SV=4	31		[K].IGDPLLEDTR.[M]	1	1	P49189
	A0A0D9SF54	Spectrin alpha chain, non-erythrocytic 1 OS=Homo sapiens OX=9606 GN=SPTAN1 PE=1 SV=1	31		[R].EHSNIYLQNGPDR.[I]	1	1	D6RE86
	P01008	Antithrombin-III OS=Homo sapiens OX=9606 GN=SERPINC1 PE=1 SV=1	31		[K].SLGDDISSETSGDFR.[K]	1	3	P12429
	P00747	Plasminogen OS=Homo sapiens OX=9606 GN=PLG PE=1 SV=2	31		[R].EHSNIYLQNGPDR.[I]	1	1	D6RE86
	P35527	Keratin, type I cytoskeletal 9 OS=Homo sapiens OX=9606 GN=KRT9 PE=1 SV=3	31		[K].SLGDDISSETSGDFR.[K]	1	3	P12429
	K7EKI0	Envoplakin OS=Homo sapiens OX=9606 GN=EVPL PE=1 SV=1	32		[K].SLFWENSHLLVNSFADNTR.[R]	1	2	Q10588
	P02545	Prelamin-A/C OS=Homo sapiens OX=9606 GN=LMNA PE=1 SV=1	32		[K].EHSSLAFWK.[T]	1	2	P02749
	D6RF35	Vitamin D-binding protein OS=Homo sapiens OX=9606 GN=GC PE=1 SV=1	33		[K].LNQALLDLHALGSAR.[T]	1	1	P02792
	F5GZZ9	Scavenger receptor cysteine-rich type 1 protein M130 OS=Homo sapiens OX=9606 GN=CD163 PE=1 SV=1	33		[R].EHVAHLLFLR.[D]	1	1	P19652
	Q13228	Methanethiol oxidase OS=Homo sapiens OX=9606 GN=SELENBP1 PE=1 SV=2	34		[R].SLFSEEAANEEK.[S]	1	1	Q9HD15
	B4E1Z4	cDNA FLJ55673, highly similar to Complement factor B OS=Homo sapiens OX=9606 PE=1 SV=1	36		[R].SIFDFSALK.[E]	1	2	P36871
	Q5RHP9	Glutamate-rich protein 3 OS=Homo sapiens OX=9606 GN=ERICH3 PE=2 SV=1	38		[R].SIEYSPQLEDAGSR.[E]	1	2	P98160
	Q8WXI7	Mucin-16 OS=Homo sapiens OX=9606 GN=MUC16 PE=1 SV=3	38		[R].EHVMNEVDTNK.[D]	1	4	P80303
	P35908	Keratin, type II cytoskeletal 2 epidermal OS=Homo sapiens OX=9606 GN=KRT2 PE=1 SV=2	39		[R].EHVMNEVDTNK.[D]	1	4	P80303
	P20930	Filaggrin OS=Homo sapiens OX=9606 GN=FLG PE=1 SV=3	39		[K].SLEYLDLSFNQIAR.[L]	1	1	P51884
	P26038	Moesin OS=Homo sapiens OX=9606 GN=MSN PE=1 SV=3	40		[K].SLEYLDLSFNQIAR.[L]	1	1	P51884
	P01833	Polymeric immunoglobulin receptor OS=Homo sapiens OX=9606 GN=PIGR PE=1 SV=4	40		[R].EHVMNEVDTNKDR.[L]	1	4	P80303
	P01023	Alpha-2-macroglobulin OS=Homo sapiens OX=9606 GN=A2M PE=1 SV=3	44		[K].SLEVTFTPVIEDIGK.[V]	1	2	P19320
	O60437	Periplakin OS=Homo sapiens OX=9606 GN=PPL PE=1 SV=4	47		[K].EHYVDLK.[D]	2	5	P15531; Q32Q12
	Q15149	Plectin OS=Homo sapiens OX=9606 GN=PLEC PE=1 SV=3	49		[K].SLEDQVEMLR.[T]	1	2	K7ELL7
	P35579	Myosin-9 OS=Homo sapiens OX=9606 GN=MYH9 PE=1 SV=4	49		[K].LLNDEDPVVVTK.[A]	1	5	P14923
	P00450	Ceruloplasmin OS=Homo sapiens OX=9606 GN=CP PE=1 SV=1	50		[K].SIEDMTEEAFQK.[H]	1	2	P14735
	P02751	Fibronectin OS=Homo sapiens OX=9606 GN=FN1 PE=1 SV=4	52		[R].EIAGIVLDVGSK.[V]	1	8	A6NHJ8
	Q07954	Prolow-density lipoprotein receptor-related protein 1 OS=Homo sapiens OX=9606 GN=LRP1 PE=1 SV=2	54		[K].SLDPENSETELER.[I]	1	1	A0MZ66
	P02787	Serotransferrin OS=Homo sapiens OX=9606 GN=TF PE=1 SV=3	54		[K].SIDNGIFVQLVQANSPASLVGLR.[F]	1	2	G5EA09
	P22897	Macrophage mannose receptor 1 OS=Homo sapiens OX=9606 GN=MRC1 PE=1 SV=1	55		[R].ELALGSNK.[L]	1	2	P13489
	E7EQB2	Lactotransferrin (Fragment) OS=Homo sapiens OX=9606 GN=LTF PE=1 SV=1	55		[K].SLDLFNCEVTNLNDYR.[E]	2	3	P39687; Q92688
	P04264	Keratin, type II cytoskeletal 1 OS=Homo sapiens OX=9606 GN=KRT1 PE=1 SV=6	56		[K].SLDLFNCEVTNLNDYR.[E]	2	3	P39687; Q92688
	Q9HC84	Mucin-5B OS=Homo sapiens OX=9606 GN=MUC5B PE=1 SV=3	59		[K].ELALPGELTQSR.[S]	1	2	O75436
	Q09666	Neuroblast differentiation-associated protein AHNAK OS=Homo sapiens OX=9606 GN=AHNAK PE=1 SV=2	59		[R].SLDLDSIIDAVR.[T]	1	1	Q7Z794
	P21333	Filamin-A OS=Homo sapiens OX=9606 GN=FLNA PE=1 SV=4	64		[R].SLDLDSIIAEVK.[A]	1	1	P04264
	Q9Y6R7	IgGFc-binding protein OS=Homo sapiens OX=9606 GN=FCGBP PE=1 SV=3	67		[K].ELANTIK.[N]	1	1	P80511
	P98088	Mucin-5AC OS=Homo sapiens OX=9606 GN=MUC5AC PE=1 SV=4	68		[R].ELAPLQELIEK.[L]	1	2	Q7L9L4
	P01024	Complement C3 OS=Homo sapiens OX=9606 GN=C3 PE=1 SV=2	80		[R].SLDLDSIIAEVK.[A]	1	1	P04264
	P15924	Desmoplakin OS=Homo sapiens OX=9606 GN=DSP PE=1 SV=3	110		[R].SLDFTELDVAAEKIDR.[F]	1	1	P01019
					[R].SLDFTELDVAAEK.[I]	1	1	P01019
					[R].SLDFTELDVAAEK.[I]	1	1	P01019
					[R].SLDASHNLLR.[A]	1	1	Q8WUT4
					[R].SLDADEFRQGLAK.[L]	2	3	Q13938; K7ES72
					[K].ELAEQLGLSTGEK.[E]	1	3	O75821
					[R].ELAEQELEK.[Q]	1	1	Q15149
					[K].EIAENALGK.[H]	1	1	P31942
					[K].SLDPENSETELER.[I]	1	1	A0MZ66
					[K].SLEDLQLTHNK.[I]	1	1	P51884
					[K].SLEDLQLTHNK.[I]	1	1	P51884
					[K].SLECLHPGTK.[F]	1	6	P05156
					[K].ELAAQTIK.[K]	1	1	P19827
					[R].ELACEGYPIELR.[C]	1	1	O94910
					[K].SLEAQAEK.[Y]	4	9	Q6ZN40; H0YK48; P09493; P06753
					[K].ELACQEITVPLCK.[G]	1	1	Q9H461
					[R].SIEALLEAGQAR.[D]	1	3	Q9P2E9
					[R].LGDLYEEEMR.[E]	1	2	P08670
					[K].ELADESQTLK.[E]	1	1	Q9UNZ2
					[R].EIADGLCLEVEGK.[M]	1	5	Q5W0H4
					[K].SLEAASEK.[YR]	2	11	A0A2R8Y5V9; K7ENT6
					[K].SLDVNQDSELK.[F]	1	1	Q99584
					[K].EIAEAYLGK.[TA-]	2	9	P11142; E9PK54
					[K].EIAEAYLGK.[TA-]	2	9	P11142; E9PK54
					[K].SIDVACHPGYALPK.[A]	2	3	A0A0D9SG88; P08603
					[K].SIDVACHPGYALPK.[A]	2	3	A0A0D9SG88; P08603
					[R].ELAEDGYSGVEVR.[V]	1	10	P23396
					[R].EIADGLCLEVEGK.[M]	1	5	Q5W0H4
					[R].SHFVLIAGEPLR.[E]	1	1	O00625
					[R].ELGEYGFHEYTEVK.[T]	1	1	P00352
					[R].ELGEYGFHEYTEVK.[T]	1	1	P00352
					[K].ELNMIIMLPDETTDLR.[T]	1	4	P35237
					[K].ELNSPILFAFSHLESSDGEAGR.[D]	1	1	P48960
					[K].ELNSPILFAFSHLESSDGEAGR.[D]	1	1	P48960
					[K].ELNYFAK.[A]	1	1	P00558
					[R].ELPAAVAPAGPASLAR.[W]	1	3	M0R261
					[K].EIPAWVPFDPAAQITK.[Q]	1	2	P25311
					[K].EIPAWVPFDPAAQITK.[Q]	1	2	P25311
					[R].SGEWTEDEVLRR.[F]	1	1	Q13938
					[K].ELPEHTVK.[L]	1	3	D6RF35
					[R].SGEWTEDEVLRR.[F]	1	1	Q13938
					[R].SGEWTEDEVLR.[R]	1	1	Q13938
					[K].ELPGFLQSGK.[D]	1	1	P25815
					[R].SGEWTEDEVLR.[R]	1	1	Q13938
					[K].EIPGGALVLVASYDDPGTK.[M]	1	1	Q96BQ1
					[R].LGAQDDSLSQIDK.[L]	1	4	O75635
					[R].SGELGAVIEGLLR.[V]	1	1	Q9UMF0
					[K].SGELEQEEER.[L]	1	2	P10645
					[K].ELNMIIMLPDETTDLR.[T]	1	4	P35237
					[R].SGEIAIDDIR.[I]	1	1	O60462
					[K].EINLAPDSSSVVVSGLMVATK.[Y]	1	2	P02751
					[K].ELNHMLSDTGNR.[K]	1	1	Q96FQ6
					[R].SGGGFSSGSAGIINYQR.[R]	1	1	P04264
					[R].SGGGFSSGSAGIINYQR.[R]	1	1	P04264
					[R].SGGGFSSGSAGIINYQR.[R]	1	1	P04264
					[R].EILVEESNVQR.[V]	1	4	P60510
					[K].SGGAVEPLGTR.[I]	1	3	H7C0E5
					[K].EILVGDVGQTVDDPYATFVK.[M]	1	7	E9PK25
					[R].SGFSSVSVSR.[S]	1	1	P02538
					[R].EIMENYNIALR.[W]	2	3	B1AKG0; P08603
					[R].EIMENYNIALR.[W]	2	3	B1AKG0; P08603
					[R].EIMENYNIALR.[W]	2	3	B1AKG0; P08603
					[R].EIMENYNIALR.[W]	2	3	B1AKG0; P08603
					[R].SGFSSVSVSR.[S]	1	1	P02538
					[R].SGFSSISVSR.[S]	2	2	P04259; P48668
					[R].SGFSSISVSR.[S]	2	2	P04259; P48668
					[K].SGFSLDNGELR.[S]	1	2	Q9UNZ2
					[K].SGFSLDNGELR.[S]	1	2	Q9UNZ2
					[K].SGFSLDNGELR.[S]	1	2	Q9UNZ2
					[K].SGFIEEDELGFILK.[G]	1	4	P20472
					[R].ELPPDQAEYCIAR.[M]	2	6	P12814; O43707
					[K].SGEHDFGAAFDGDGDR.[N]	1	2	P36871
					[K].SGEHDFGAAFDGDGDR.[N]	1	2	P36871
					[K].SGAQATWTELPWPHEK.[V]	1	1	P02790
					[R].ELQGLLKPLFR.[N]	1	1	Q8WXI7
					[K].SGAQATWTELPWPHEK.[V]	1	1	P02790
					[K].ELQNAHNGVNQASK.[E]	1	1	Q6UWP8
					[K].SGAQATWTELPWPHEK.[V]	1	1	P02790
					[K].EIQNAVNGVK.[Q]	1	8	P10909
					[K].EIQNAVNGVK.[Q]	1	8	P10909
					[K].EIQNAVNGVK.[Q]	1	8	P10909
					[K].EIQNAVNGVK.[Q]	1	8	P10909
					[K].LGAPQTHLGLK.[NS]	1	6	Q96C19
					[R].ELQQAVLHMEQR.[K]	1	1	Q02818
					[R].ELQQAVLHMEQR.[K]	1	1	Q02818
					[K].SGAQATWTELPWPHEK.[V]	1	1	P02790
					[R].SGAQASSTPLSPTR.[I]	1	2	P02545
					[R].SGALQIESSEETDQGKYECVATNSAGVR.[Y]	1	2	G8JL96
					[R].LGAPQQPGPGPPPSR.[R]	1	1	Q96CX2
					[K].SGAGVPAVILR.[R]	1	4	Q92542
					[K].ELQEMDKDDESLIK.[Y]	1	5	P52566
					[R].ELQELVQYPVEHPDK.[F]	1	1	P55072
					[R].ELQEESGLTVDALHK.[V]	1	1	P36639
					[R].ELQEESGLTVDALHK.[V]	1	1	P36639
					[R].SGDLPYDGR.[L]	1	2	Q86X29
					[R].SGDGVVTVDDLRGVYSGR.[A]	2	3	Q13938; K7ES72
					[R].IINEPTAAAIAYGLDR.[TR]	1	3	A0A0G2JIW1
					[R].SGDGVVTVDDLRGVYSGR.[A]	2	3	Q13938; K7ES72
					[R].SGDGVVTVDDLR.[G]	2	3	Q13938; K7ES72
					[R].SGDGVVTVDDLR.[G]	2	3	Q13938; K7ES72
					[K].ELPSLQHPNEQK.[E]	1	1	Q16610
					[K].SGDAAIVDMVPGKPMCVESFSDYPPLGR.[F]	1	3	P68104
					[K].SGGGGDIHQGFQSLLTEVNK.[T]	1	5	P35237
					[K].SGCNHPDLDVQYR.[S]	1	2	Q03405
					[K].EIPVLVTQISSTNHPVK.[V]	1	1	Q6UX71
					[R].ELPVTFFAHLQK.[L]	1	1	Q8N386
					[K].ELPWPPTFEK.[D]	1	3	G3V180
					[K].ELQAAGK.[S]	1	3	A0A0A0MTS2
					[K].SGCNHPDLDVQYR.[S]	1	2	Q03405
					[K].ELQAHGADELLK.[R]	1	3	O15144
					[R].ELQCPVGVPCQQTPR.[G]	1	2	Q9UM47
					[K].ELQDLALQGAK.[E]	1	2	P10645
					[K].EIPVLVTQISSTNHPVK.[V]	1	1	Q6UX71
					[K].SGGGGDIHQGFQSLLTEVNK.[T]	1	5	P35237
					[R].EILSVDCSTNNPSQAK.[L]	1	2	P10909
					[R].EILSVDCSTNNPSQAK.[L]	1	2	P10909
					[R].SGVPVSLVK.[A]	1	1	Q8TDL5
					[K].SGTSASLAISGLR.[S]	1	1	P01700
					[K].EIKIEISELNR.[V]	1	1	P35908
					[K].SGTSASLAISGLR.[S]	1	1	P01700
					[K].ELKREPAVGEPAEVTTTVLVR.[R]	1	2	P05362
					[R].SGTDVDAANLR.[E]	1	3	P42574
					[R].IINEPTAAAIAYGLDK.[-KRG]	4	9	P54652; P11142; P11021; P34931
					[K].ELLALDSVDPEGR.[A]	1	1	O95817
					[R].SGTDVDAANLR.[E]	1	3	P42574
					[R].ELLALIQLER.[E]	1	1	Q16610
					[K].SGTASVVCLLNNFYPR.[E]	1	1	P01834
					[K].SGTASVVCLLNNFYPR.[E]	1	1	P01834
					[K].EIIDLVLDR.[I]	1	9	F5H5D3
					[K].EIIDLVLDR.[I]	1	9	F5H5D3
					[K].SGTASVVCLLNNFYPR.[E]	1	1	P01834
					[K].SGTASEMGTER.[A]	1	1	Q9ULI3
					[R].SGSYSYLEER.[K]	1	4	O14974
					[R].ELHLDHNQISR.[V]	1	2	A0A3B3IRN5
					[K].EIHKPGYLANDR.[L]	1	5	A0A2R8Y5S7
					[K].SGVTHAAEER.[N]	1	1	P23470
					[K].ELHHLQEQNVSNAFLDK.[G]	1	3	P00450
					[R].ELGEYGLQAYTEVK.[T]	1	1	P05091
					[R].SHEGETAYIR.[V]	1	3	J3KTL2
					[K].SHEAEVLK.[Q]	1	2	P16949
					[K].SHCIAEVENDEMPADLPSLAADFVESK.[D]	1	6	P02768
					[K].SHCIAEVENDEMPADLPSLAADFVESK.[D]	1	6	P02768
					[K].ELGLDEGVDSLK.[A]	1	1	Q8WXX5
					[R].IINEPTAAAIAYGLDK.[-KRG]	4	9	P54652; P11142; P11021; P34931
					[K].SHALQLNNR.[Q]	4	11	A0A140TA32; P0C0L4; A0A140TA29; P0C0L5
					[K].ELLDTVTAPQK.[N]	1	2	P36955
					[K].ELGNDAYK.[K]	1	1	P31948
					[K].SHAASDAPENLTLLAETADAR.[G]	1	1	Q9ULI3
					[K].SGYHQSASEHGLVVIAPDTSPR.[G]	1	3	P10768
					[K].SGYHQSASEHGLVVIAPDTSPR.[G]	1	3	P10768
					[K].ELGSLPLPLSTSEQR.[Q]	1	2	Q86Y82
					[K].SGYFLSISDSK.[C]	1	2	Q86SQ4
					[-K].SGVYQHVTGEMMGGHAIR.[I]	1	2	P07858
					[-K].SGVYQHVTGEMMGGHAIR.[I]	1	2	P07858
[truncated: 22,309 more rows]

## Sheet: Quantitative Analysis
Supplementary Table 2
	Quantitative Protein Information
		Test 1 Replicates			Test 2 Replicates
	Protein ID	Abundance: 129N, Sample, Pt_5666	Abundance: 129C, Sample, Pt_5666	Protein Abundance Ratio	Abundance: 132N, Sample, Pt_5666	Abundance: 132C, Sample, Pt_5666	Protein Abundance Ratio
	P81605	119	403	0.295285	261.8	437.8	0.59799
	P20962	72.2	93.1	0.77551	50.9	523.4	0.0972488
	P31025				50.2	267.5	0.187664
	O75347	454.5	582.5	0.780258	350.4	1811.9	0.193388
	P06702	1641.4	1812.6	0.90555	1374.5	6709.8	0.20485
	P26447	130.2	260.2	0.500384	185	803.5	0.230243
	Q09666	125.4	183.2	0.684498	141.4	569	0.248506
	P11684	231.7	499.7	0.463678	500	1853.4	0.269774
	P05109	1054.8	1069.9	0.985887	885.3	3272.5	0.270527
	B8ZWD1	776.2	873.3	0.888813	569.5	1922.1	0.296291
	B4DLR8	71.2	90.2	0.789357	82.7	274.9	0.300837
	C9JIZ6	105.2	165.6	0.635266	212.6	693.8	0.306428
	P31947	155.6	209.1	0.744142	103.1	324.9	0.317328
	Q9H910	106.4	137.8	0.772134	84.8	256.3	0.330862
	Q5STX8	65.3	83	0.786747	60	179.9	0.333519
	P58546	259.9	342.7	0.758389	183.5	549.1	0.334183
	A6NMQ3	225.1	237.5	0.947789	150.1	401.2	0.374128
	P19957	115.7	114.4	1.01136	65.4	154.2	0.424125
	P04080	480.7	530.5	0.906126	368.6	853.9	0.431666
	H3BMA1	83.7	90.7	0.922822	67.3	150.5	0.447176
	P30626	80	101.6	0.787402	75.3	163.7	0.459988
	P37802	363.7	615.3	0.591094	516.1	1079	0.478313
	P31949	955.4	1273.2	0.750393	1305.7	2654.2	0.491937
	P68104	141.6	161.2	0.878412	162.6	328.2	0.49543
	Q9P2E9	69.4	54.8	1.26642	61.3	122.5	0.500408
	Q13421	1483.8	1626.2	0.912434	1264.8	2518.3	0.502244
	Q86X29	58.9	77.4	0.760982	53.3	101.8	0.523576
	P20930	101.2	101	1.00198	89.8	169.8	0.528857
	Q9UKY7	98.7	77.8	1.26864	60.2	112.8	0.533688
	P02792	338.9	324.2	1.04534	365.8	685.2	0.533859
	P31151	61.7	56.8	1.08627	66.4	122.5	0.542041
	J3KPA1	92.2	83.7	1.10155	85.3	157.2	0.542621
	P30530	127.3	165.8	0.767793	85.7	156.1	0.549007
	P30044	3441.6	4736.4	0.726628	2887	5142.6	0.561389
	P69905	471.5	435.1	1.08366	265.8	471.4	0.563852
	Q9Y4L1	121.4	123.4	0.983793	101.4	178.3	0.568704
	O75368	1350.7	1330.9	1.01488	974.7	1711.2	0.5696
	B7Z6Z4	149.6	194.1	0.770737	144.2	251.9	0.572449
	Q96QA5	58.9	87.8	0.670843	106.9	185.9	0.57504
	C9JFR7	290.7	291.5	0.997256	207	356.2	0.581134
	P09525	326.1	244.8	1.33211	370.4	637.2	0.581293
	F8W031	147	138.5	1.06137	109.5	186.8	0.586188
	H0Y7A7	1237.1	1417	0.873042	1060.5	1806.5	0.587047
	P02042	404.4	303.6	1.33202	234.8	395.1	0.59428
	P39687	218.9	257.5	0.850097	163.2	273	0.597802
	Q5D862	53.5	84.2	0.635392	85.3	142.1	0.600281
	A0A2U3TZL5	81.4	78.9	1.03169	57.6	94.2	0.611465
	P27816	386.2	392.5	0.983949	343.2	560.7	0.612092
	P61604	337.1	363.4	0.927628	252.7	412.1	0.613201
	E7EUF1	66.8	76.4	0.874346	59.1	95.8	0.61691
	Q15370	199.8	286.1	0.698357	193.4	311	0.621865
	P68871	566.6	450.3	1.25827	323.9	520.5	0.622286
	Q9NYL9	73.1	139.3	0.524767	85.3	135.7	0.628592
	P80723	353.8	338.6	1.04489	259.7	412.6	0.629423
	P34932	117.6	127.3	0.923802	146.4	231.8	0.631579
	Q9Y5Z4	243	304.6	0.797768	256.5	404.4	0.634273
	P61978	85	100.6	0.84493	73.9	115.5	0.639827
	P61956	68.1	76.1	0.894875	61.5	96.1	0.639958
	Q9Y624	326.5	363.6	0.897965	246.6	382.9	0.644032
	O43583	149.2	168.3	0.886512	144.1	222.2	0.648515
	O75874	777.7	718.1	1.083	658.4	1014.5	0.64899
	P00568	241.2	324.2	0.743985	284.2	437.9	0.649007
	P20036	130	109.4	1.1883	97.9	150.7	0.649635
	Q03405	66.5	70.5	0.943262	54.3	83.2	0.652644
	P17900	124.4	190.8	0.651992	128	196.1	0.652728
	P68036	123.1	174.7	0.704637	148.5	227.4	0.653034
	Q02818	455.3	503.1	0.904989	362.5	554.3	0.653978
	P14621	123.2	109.1	1.12924	84.9	128.6	0.660187
	P04054	75.8	80	0.9475	56.8	86	0.660465
	Q9Y266				55.2	83.5	0.661078
	P24534	345.4	399	0.865664	294.5	444.9	0.661947
	F5H5D3	54.7	64.1	0.853354	63.6	95.8	0.663883
	P07737	695.4	978.3	0.710825	1200.5	1808	0.663993
	E7EQB2	785.9	1780.1	0.441492	947.7	1426	0.664586
	Q14247	235.8	250.4	0.941693	214.9	322.7	0.665944
	P43487	93.5	109.9	0.850773	78	116.8	0.667808
	O14950	68	81.1	0.838471	50.5	75.6	0.667989
	Q00688	61.5	66.4	0.926205	73	109.1	0.669111
	O00754	143.3	149.9	0.955971	107.6	160.6	0.669988
	P08670	293	361.3	0.81096	297.9	444.6	0.67004
	P63220	145.2	221.6	0.655235	189.3	278	0.680935
	Q15828	260.2	297.5	0.874622	210.2	308.1	0.682246
	P80303	201.3	243.9	0.825338	183.2	268.1	0.683327
	P21757	162.9	178.4	0.913117	145.8	213.1	0.684186
	A0A0G2JNU6	649.3	610	1.06443	455.7	664.1	0.686192
	P54727	604.4	611.9	0.987743	517.9	754.6	0.686324
	P13639				57	82.5	0.690909
	P54802	115.1	115.8	0.993955	91.5	132.4	0.691088
	D6RBR1	322.7	300.9	1.07245	267.5	386.8	0.691572
	P80188	1640.4	1831.6	0.89561	1692.3	2439.6	0.693679
	P52209				50.8	73.1	0.694938
	O00151	161	202.4	0.795455	172	247.2	0.695793
	Q9H2A7	88	99.1	0.887992	67.3	96.5	0.697409
	Q9UMX5	64.5	71	0.908451	59.6	85.2	0.699531
	A8MU27	158.8	135.7	1.17023	112.1	160	0.700625
	P00738	1879.7	1415.8	1.32766	1220.5	1738.6	0.702002
	Q14574	82.2	72.8	1.12912	56.7	80.6	0.703474
	P02750	2569.6	2454.7	1.04681	1769.4	2508.6	0.705334
	P20810	1363.7	1263.9	1.07896	1059.9	1502	0.705659
	P02679	94.9	81	1.1716	65.5	92.8	0.705819
	P07988	147.3	188.7	0.780604	166	234.2	0.708796
	A0A0U1RR20	371.3	340.1	1.09174	247.2	348	0.710345
	P07711	236.3	234.5	1.00768	167	234.9	0.710941
	E5RGN3	113.5	121	0.938017	94.9	132.9	0.714071
	Q9H3K6	105.6	130.3	0.810437	74.8	104.7	0.714422
	P98172	240.5	235.3	1.0221	220.4	308.4	0.714656
	P04279	151.7	63.7	2.38148	54.7	76.5	0.715033
	P02794	404.1	397	1.01788	421.9	587.8	0.717761
	P78324	396.5	365.1	1.086	312.3	434.2	0.719254
	Q99497	1434.1	1587.4	0.903427	1018.9	1414.6	0.720274
	Q9ULI3	356.8	371.1	0.961466	259.4	360.1	0.720355
	Q01518	80.1	84.4	0.949052	124.5	172.8	0.720486
	Q6UXB8	88.4	87.8	1.00683	65.8	91.3	0.720701
	P01023	538.7	415.7	1.29589	601.9	834.1	0.721616
	P17931	203.2	362.3	0.560861	233.3	323.3	0.721621
	Q5T123	87.4	79	1.10633	70.1	96.8	0.724174
	Q15691				53.6	74	0.724324
	E9PK25	1246.9	1388.3	0.898149	1105.4	1522.4	0.72609
	P62857	57.4	65.7	0.873668	55.2	76	0.726316
	Q9H098	245.2	247.9	0.989109	213.8	294.3	0.72647
	Q01459	220.9	207.2	1.06612	162.1	222.3	0.729195
	P02749	487.6	362.7	1.34436	315	431.9	0.729335
	P23470	170.6	156.5	1.0901	130.7	179.2	0.729353
	A0A2R8Y5V9	977.5	1021.1	0.957301	868	1189.8	0.729534
	P06576	74.6	95.4	0.781971	84.2	115.4	0.729636
	Q15848	193.7	179.8	1.07731	140.9	191.9	0.734237
	Q5TD07	104.1	94	1.10745	78.3	106.3	0.736595
	P35247	1114.5	1028.2	1.08393	1096.4	1485.1	0.738267
	G3V3E8	1601.4	1687.7	0.948865	1298.4	1757.6	0.738735
	P22352	457.6	426.5	1.07292	364.1	492.6	0.739139
	P05164	189.9	241.6	0.78601	145.6	196.5	0.740967
	P02748	158.5	185.7	0.853527	161.4	217.8	0.741047
	Q9BRA2	287.4	263	1.09278	191	257.7	0.741172
	O60234	136.9	206.1	0.664241	139.2	187.8	0.741214
	P40199	223.1	200.8	1.11106	145.9	196.4	0.742872
	G3V2U7	129.3	125	1.0344	109.6	147.5	0.743051
	Q08ET2				57.2	76.9	0.743823
	A0A0D9SF54				64.9	87.2	0.744266
	P10599	1705.8	1966.4	0.867474	1433.4	1923.6	0.745165
	F5GZZ9	1642.2	1527.9	1.07481	1252.3	1678.1	0.746261
	P08236	87.9	84.4	1.04147	73.1	97.8	0.747444
	E9PHK0	711.7	740.5	0.961107	610.9	816.9	0.747827
	P25774	131	120.6	1.08624	103.6	138.2	0.749638
	P04083	1180.2	1385	0.85213	1552.9	2070.2	0.750121
	P41208	420	412.7	1.01769	305.7	406.6	0.751845
	P60174	4286.5	4035.9	1.06209	3264.5	4338.5	0.752449
	O00533	90	75.6	1.19048	72.9	96.8	0.753099
	Q9UBR2	187.7	193	0.972539	141	187.1	0.753608
	Q9BRT3	78.9	109.9	0.717925	75.9	100.5	0.755224
	P20827	168.6	158.1	1.06641	121.6	161	0.75528
	P02671	194.5	178.5	1.08964	153.4	203	0.755665
	P32119	221	321.3	0.687831	179.1	236.7	0.756654
	Q15149	60.3	81.3	0.741697	65.7	86.6	0.758661
	A0A286YES1	158.2	137.8	1.14804	142.7	187.9	0.759447
	P06733	1593.9	1519	1.04931	966.9	1273	0.759544
	P61769	2686.7	2784.5	0.964877	2182.8	2873.1	0.759737
	P30040	85	105.7	0.804163	83	109.1	0.76077
	P15121	387.5	348.8	1.11095	435.4	572.3	0.76079
	P23284	638.4	546.6	1.16795	455.3	596.5	0.763286
	P02790	21896.5	20306	1.07833	16135.2	21138.3	0.763316
	P14151	307.1	289	1.06263	207.7	272	0.763603
	P22735	65.4	77.9	0.839538	83.9	109.6	0.765511
	P13671	487.2	587.3	0.829559	571	745.3	0.766134
	A0A087WTF6	102.6	145.4	0.70564	105.7	137.9	0.766497
	F6XZQ7	87.6	83.6	1.04785	67.1	87.5	0.766857
	P07686	572	550.1	1.03981	477.9	622.9	0.767218
	P01034	656.1	727	0.902476	661.6	862.2	0.767339
	P18206	147.1	155.1	0.94842	195.8	255	0.767843
	Q6P4A8	333.4	334.4	0.99701	298.2	388	0.768557
	Q08257	316.8	289	1.09619	262.2	340	0.771176
	O00462	372.9	377.4	0.988076	345	446.8	0.772158
	P40121	251.5	319	0.788401	319.8	414.1	0.772277
	Q16651	195	208.2	0.936599	156	202	0.772277
	Q96C19	521.8	624.1	0.836084	513.7	664	0.773645
	A0A140TA68	134.2	156.9	0.855322	116.7	150.5	0.775415
	P15328	641	641.5	0.999221	461.1	594.6	0.775479
	P19338	158.3	192.7	0.821484	128	164.7	0.777171
	Q9P121	592.6	622.9	0.951357	491.4	631.4	0.778271
	Q92484	74.9	71.1	1.05345	62.6	80.4	0.778607
	Q96DG6				67.2	86.2	0.779582
	Q12805	335.7	418.4	0.802342	309.4	396.8	0.779738
	P48960	259.5	265.8	0.976298	194.7	249.3	0.780987
	P01024	1652	1265	1.30593	1912.3	2447.7	0.781264
	Q16719	65.5	61.3	1.06852	52.3	66.9	0.781764
	P00441	2581.9	2369.3	1.08973	2063.4	2631.5	0.784116
	P21333	285.4	298.3	0.956755	307.3	391.9	0.784129
	P13796	200.2	248.4	0.805958	315.7	402.3	0.784738
	P27487	749.8	690.6	1.08572	573.2	730.2	0.78499
	P98160	63	69.2	0.910405	54.4	69.3	0.784993
	Q10588	606.8	558.3	1.08687	455.3	579.9	0.785135
	P14550	986.7	980.5	1.00632	827.8	1052.7	0.786359
	P01040	257.8	269.4	0.956941	205.8	260.6	0.789716
	Q14508	1852.4	1735.9	1.06711	1441.9	1824.7	0.790212
	Q8IWL2	1008.7	1077.7	0.935975	828.9	1048.7	0.790407
	P05362	1774.1	1869.2	0.949123	1550.2	1960.6	0.790676
	P00558	261.1	273.2	0.95571	246.2	311.2	0.791131
	P12821	639.9	622.6	1.02779	507.7	640.3	0.79291
	A0A087WVC6	190	184.4	1.03037	152.6	192.2	0.793965
	P16930	213.6	189	1.13016	180.7	227.4	0.794635
	P51884	684.8	847.2	0.80831	632.7	795.9	0.794949
	O75636	369.3	347.6	1.06243	311.8	391.9	0.795611
	Q9HBR0	274.8	278.7	0.986006	224.3	281.7	0.796237
	P09382	366.6	557.8	0.657225	433.7	543.7	0.797683
	P16949	755.9	746.3	1.01286	640.3	802.5	0.797882
	P30086	1783.3	1726.7	1.03278	1437.3	1800.8	0.798145
	H0YDU8	292.3	322.2	0.9072	336.1	421.1	0.798148
	K7ELL7	100.8	108.3	0.930748	104	130.2	0.798771
	A0A087WWU8	1339.8	1488.8	0.899919	1298.1	1625.1	0.798782
	Q9BY67	167.3	170.4	0.981808	131.4	164.3	0.799757
	P22079	72.8	115.1	0.632493	111.7	139.6	0.800143
	P15941	249.4	274.1	0.909887	210.6	263.1	0.800456
	P01911	80.6	66.8	1.20659	70.3	87.8	0.800683
	P16284	81.8	93.2	0.877682	68.4	85.3	0.801876
	P37837	2100.1	1999.1	1.05052	2144.8	2674	0.802094
	P53634	545.6	561.2	0.972202	460.4	573.9	0.80223
	Q969E4	136.8	140.3	0.975053	111.2	138.6	0.802309
	Q9H1U4	67	56.5	1.18584	51.2	63.8	0.802508
	Q9GZT8	89.7	85.6	1.0479	66.5	82.8	0.80314
	O43278	650.4	684.1	0.950738	539.8	670.8	0.804711
	P51397	89.9	77.7	1.15701	72.4	89.9	0.805339
	A0A087WXM8	433.1	465.2	0.930997	411.1	510.4	0.805447
	Q08380	2216	2367.2	0.936127	2471.1	3067.4	0.805601
	P07355	1215.4	1317.6	0.922435	1199.3	1487	0.806523
	P09668	2012.2	1890.3	1.06449	1690.8	2096.1	0.806641
	P68133	99.1	103.1	0.961203	101.6	125.9	0.80699
	Q8NBJ4	374	381.2	0.981112	361.5	447.7	0.80746
	P15586	431.6	415.1	1.03975	328.5	406.7	0.807721
	Q01105	112.6	139.6	0.80659	80.7	99.9	0.807808
	P09497	311.8	313.7	0.993943	289.6	358.5	0.80781
	Q13740	1154.3	1141.4	1.0113	975	1203.9	0.809868
	Q5RHP9	428.5	402.2	1.06539	357.8	441	0.811338
	Q16270	167.8	192.7	0.870784	142.3	175.3	0.811751
	Q9BW30	4309.6	4786.4	0.900384	4264.5	5247.2	0.812719
	Q13938	7623.7	7381.5	1.03281	7317.6	9002.7	0.812823
	O00241	113.6	158	0.718987	115.1	141.6	0.812853
	P02741	104.3	94.2	1.10722	114.8	141.2	0.813031
	A0A494C0F5	472.4	577.9	0.817442	409.1	503.1	0.813158
	Q7Z7M9	218.8	212.1	1.03159	201.4	247.4	0.814066
	P78417	1052.4	1208.3	0.870976	1051.3	1290.9	0.814393
	P03973	1260.8	1445.7	0.872103	1409.7	1730.3	0.814714
	P36871	999.2	968.4	1.03181	889.7	1092	0.814744
	A6NFX8	188.7	175.7	1.07399	149.4	182.9	0.81684
	P29401	365.9	444.8	0.822617	470.4	575.8	0.81695
	Q14019	326.2	450.9	0.723442	590.2	722.4	0.816999
	Q12841	228.8	219.3	1.04332	181.2	221.5	0.818059
	Q969H8	253.9	278.3	0.912325	238.2	291.1	0.818276
	A0A0A0MTS2	182.3	175.5	1.03875	126.1	154.1	0.8183
	Q9HAT2	74.7	62.9	1.1876	57.2	69.9	0.818312
	P20933	126.2	126.1	1.00079	103.4	126.3	0.818686
	P14618	397.3	455.4	0.87242	444.3	541.8	0.820044
	Q92520	238.6	204.9	1.16447	193.2	235.4	0.820731
	G3V180	260.1	248.8	1.04542	210.4	256.1	0.821554
	Q8NCW5	91.4	94.4	0.96822	91.2	111	0.821622
	H7BY55	1934	1785.2	1.08335	1530.6	1862.6	0.821755
	K7EKM5	80.5	71.8	1.12117	69.8	84.9	0.822144
	Q9NQR4	117	139.7	0.837509	208.5	253.5	0.822485
	P00390	730.9	692.6	1.0553	689	837.7	0.82249
	P31150	106.8	97.6	1.09426	75.7	92	0.822826
	P14384	210.7	235.4	0.895072	190.6	231.5	0.823326
	E9PNP3	229.9	229.3	1.00262	203.3	246.9	0.82341
	P41222	181.6	154.6	1.17464	121.8	147.6	0.825203
	P04406	135.9	170.2	0.798472	214.7	259.6	0.827042
	O75223	667.5	903.3	0.738957	751.6	907.1	0.828575
	Q13449	433.7	402.4	1.07778	336.7	405.9	0.829515
	A0A0A0MSA9	109.2	137.3	0.795339	99.8	120.2	0.830283
	F8W8Y1	130.9	132.4	0.988671	118.9	143.2	0.830307
	Q9Y5Y7	257.9	244.8	1.05351	208	250.5	0.830339
	O60449	70.6	58.1	1.21515	72.7	87.5	0.830857
	P11021	510.1	483.2	1.05567	452.2	543.2	0.832474
	Q9BY43	132.5	152.3	0.869993	136.7	164.1	0.833029
	Q5KU26	171.4	155	1.10581	131.1	157.3	0.833439
	P62942	56.5	61.5	0.918699	51.7	62	0.833871
	P40925	1318.3	1255.6	1.04994	1084.7	1300.6	0.834
	Q9UQV4	66.4	75.3	0.881806	53.5	64.1	0.834633
	P02647	806.9	661.7	1.21943	525.4	629.4	0.834763
	P20061	229.9	270.8	0.848966	284	339.9	0.83554
	F8W809	505.4	503.6	1.00357	433.4	517.9	0.836841
	P04040	1739.9	1658.3	1.04921	1604.9	1917.4	0.837019
	P27918	126.3	124.6	1.01364	111.7	133.3	0.837959
	P25325	135.4	150.1	0.902065	107.6	128.2	0.839314
	Q14847	368.2	418.5	0.879809	349.7	416.6	0.839414
	Q92820	453.7	444.1	1.02162	379.4	450.9	0.841428
	P15529	260.8	252.1	1.03451	219	259.9	0.842632
	Q15365				58	68.8	0.843023
	P12318	438.2	402.2	1.08951	357.9	424.4	0.843308
	P25786	101.6	120	0.846667	116.8	138.5	0.843321
	Q9H444	119.7	126.2	0.948494	125.1	148.2	0.84413
	Q9H0W9	247.6	244.5	1.01268	210.5	249.3	0.844364
	P08637	309.9	323.4	0.958256	275.3	326	0.844479
	P02545	250	259.6	0.96302	247.6	292.9	0.84534
	P01011	12833.4	12823.3	1.00079	10424.2	12325.1	0.84577
	P03950	108.2	86.4	1.25231	71.6	84.6	0.846336
	P16070	1623.9	1433.3	1.13298	1315.7	1554.3	0.84649
	P06276	352	333.1	1.05674	296.2	349.6	0.847254
	P14317	402.3	425.9	0.944588	375.1	442.7	0.847301
	Q13228	3778.1	3436.9	1.09928	3229.5	3806.7	0.848373
	Q5VY30	2252.4	3069.3	0.733848	2272.5	2675.5	0.849374
	P09172	122.9	130.8	0.939602	112.9	132.8	0.850151
	P05186	102.4	141.6	0.723164	98.8	116.2	0.850258
	Q9H4A9	106.9	122.5	0.872653	117	137.6	0.850291
	P01042	3333.9	3959.5	0.842	3205.1	3760.6	0.852284
	Q04760	100	121.8	0.821018	116	136.1	0.852314
	Q96C23	345.5	336.3	1.02736	270.3	317.1	0.852412
	Q9NQ79	734.9	774	0.949483	684.1	800.8	0.854271
	P05156	2353.2	2467	0.953871	2272.9	2658.1	0.855084
	Q32MZ4	445.3	413.5	1.0769	375.3	438.9	0.855092
	P04179	721	603.1	1.19549	632.5	739.5	0.855308
	O00391	125.5	219.4	0.572015	230.4	268.8	0.857143
	O43493	736.9	679.2	1.08495	555.7	647.8	0.857826
	P00747	609.8	756.5	0.806081	570.4	664.7	0.858131
	P00915	2421.1	2281.5	1.06119	1826.8	2125	0.859671
	P09211	2991.8	3704.6	0.807591	2796	3250.6	0.860149
	J3QTR3	2533.4	2378.1	1.0653	2053.1	2385.5	0.860658
	P07900	56.4	65	0.867692	101.9	118.1	0.862828
	Q9Y6R7	581.5	538.6	1.07965	798.4	925.2	0.862949
	P02766	2217.2	2202	1.0069	1688.9	1955	0.863887
	P02765	3438.1	4223.8	0.813983	3425.4	3964.7	0.863975
	P02760	696	768.4	0.905778	648.6	749.4	0.865492
	P06865	515.1	542.3	0.949843	499.7	577.3	0.865581
	P00918	761.5	724.2	1.05151	565.2	652.9	0.865676
	P40189	278.3	393.3	0.707602	369.2	425.9	0.86687
	O94760	1085.4	1112.4	0.975728	764.8	881.7	0.867415
	P01019	1537.8	1976	0.778239	1817.5	2095	0.867542
	P30838	1479.6	1368.2	1.08142	362.9	418.1	0.867974
	Q15056	109.6	117.4	0.93356	98.7	113.7	0.868074
	D6RF35	10294.3	9747.8	1.05606	9406	10833.4	0.868241
	P40394	133.4	119.4	1.11725	110.1	126.8	0.868297
	P13611	94.2	85.6	1.10047	68	78.2	0.869565
	Q9UGM3	53.1	106	0.500943	122.2	140.3	0.870991
	Q16610	246.7	280	0.881071	201	230.6	0.871639
	P0DOY2	240.5	206	1.16748	201.8	231.1	0.873215
	P23141	131.6	152.7	0.861821	157.6	180.3	0.874099
	P62937	5414.4	5254.6	1.03041	4858.7	5557	0.874339
	P07858	755.6	749.3	1.00841	492.9	562.6	0.876111
	P11279	234.1	238.2	0.982788	227.4	259.2	0.877315
	O00757	562.7	518.5	1.08525	474.9	541.2	0.877494
	A0A0G2JMH6	158.4	152.5	1.03869	126.9	144	0.88125
	P55263	164.7	176.5	0.933144	83.9	95.2	0.881303
	P98088	383.7	519.8	0.738169	588	666.7	0.881956
	Q07954	206.5	235.4	0.87723	217.2	245.7	0.884005
	O15031	132	136.8	0.964912	127.3	143.7	0.885873
	A0A286YEY4	569.8	495.8	1.14925	462.4	521.3	0.887013
	P20618	127.4	140.8	0.90483	132.9	149.8	0.887183
	P61626	1421.4	1920.8	0.740004	2182.4	2459.1	0.887479
	P29508	285.4	286.9	0.994772	378.1	426	0.887559
	P50395	371.1	452.7	0.819748	561.3	632.3	0.887712
	P35579	429.3	394.2	1.08904	418.2	470.3	0.88922
	P01780	71.4	72.2	0.98892	70.2	78.8	0.890863
	P13686	154.3	176.7	0.873231	138.2	155	0.891613
	P00352	226.3	379.8	0.59584	407	456.3	0.891957
	P17174	382.9	380.1	1.00737	311	348.6	0.89214
	P48637	457	521.6	0.87615	482.1	539.7	0.893274
	E5RHN3	159.8	136.9	1.16728	125.3	139.9	0.89564
	P08133	178.7	156.5	1.14185	140.3	156.6	0.895913
	B4DY08	325.9	342.1	0.952645	313.4	349.4	0.896966
	P07998	583.6	564.4	1.03402	488	543.7	0.897554
	P02144	64.1	66	0.971212	70.4	78.4	0.897959
	Q9BRF8	484.9	454.2	1.06759	388.3	432.3	0.898219
	P43652	1790.1	1399.4	1.27919	1566.7	1743.5	0.898595
	Q9NQ38				50.1	55.7	0.899461
	P52597	52.9	66.6	0.794294	55.8	62	0.9
	O95633	85.8	85.6	1.00234	73.2	81.3	0.900369
	P55290	177.7	218.9	0.811786	146.8	162.9	0.901166
	P11717	69.5	93.7	0.741729	86.8	96.3	0.90135
	P05155	6423.8	6844.7	0.938507	6388.1	7086.6	0.901434
	P04792	297.9	341.2	0.873095	297.1	329.3	0.902217
	P23526	92.1	87.3	1.05498	107.1	118.5	0.903797
	P00813				53.2	58.8	0.904762
	K7ES25	259.8	262.2	0.990847	239.1	264.1	0.905339
	P41236	66.3	77.6	0.854381	60.9	67.2	0.90625
	P26038	3665.9	4189.9	0.874937	4065.8	4481.8	0.90718
	Q8IZF2	442	543.6	0.813098	444.3	489.5	0.907661
	Q9NWV4	510.7	493.7	1.03443	421.4	463.9	0.908385
	P05154	146.3	147.4	0.992537	145.4	159.8	0.909887
	Q5T013	77.9	74.3	1.04845	68.7	75.5	0.909934
	P10909	612.5	674.5	0.90808	665.3	730.4	0.910871
	A0A182DWE9	64.3	74.1	0.867746	57.5	63.1	0.911252
	P30740	887.8	1041.4	0.852506	943.9	1035.8	0.911276
	O00233	87.9	78	1.12692	79.2	86.9	0.911392
	P36955	2500.2	2493.6	1.00265	2521.1	2765.5	0.911625
	P0DP03	88.6	76.2	1.16273	77.4	84.9	0.911661
	P01833	2615.1	3450.9	0.757802	3330.7	3652.2	0.911971
	P25311	9090.1	8176.2	1.11178	7181	7865.1	0.913021
	Q9UJU6	324.8	372.9	0.871011	312.9	342.3	0.91411
	A0MZ66	51.1	59.8	0.854515	71.3	77.9	0.915276
	P06748	297.8	338.1	0.880804	290.3	316.3	0.9178
	P36980	60.3	66.8	0.902695	52	56.5	0.920354
	P19012				50	54.3	0.92081
	Q5VT79	298.8	282	1.05957	396.6	430.7	0.920827
	Q9H477	78.1	117.6	0.664116	141	153.1	0.920967
	O75937	231.8	221.7	1.04556	282	306.2	0.920967
	K7ENT6	60.9	64	0.951562	53.8	58.3	0.922813
	P00450	14788.1	13904.5	1.06355	11258.1	12197.9	0.922954
	P43251	145.8	170.3	0.856136	131.8	142.6	0.924264
	Q8N8N7	90.5	100.2	0.903194	81.8	88.5	0.924294
	P09467	1572	1462.6	1.0748	1304.7	1411.4	0.924401
	P10155	66.2	56.5	1.17168	56.4	61	0.92459
	Q14118	101.9	138.9	0.733621	103.1	111.5	0.924664
	P25787	114.6	131.6	0.870821	133.9	144.8	0.924724
	P43121	117.1	118.7	0.986521	106.2	114.8	0.925087
	Q9UQ80	75.2	51.4	1.46304	83.2	89.9	0.925473
	P02768	20919	14166	1.4767	14107.6	15230.5	0.926273
	Q8N1Q1	80.8	75.2	1.07447	80.9	87.3	0.92669
	P54725	83.3	103.6	0.804054	84.8	91.5	0.926776
	Q16775	155.6	145.4	1.07015	139.6	150.6	0.926959
	A0A087WT12	491.6	559.2	0.879113	390.3	420.9	0.927299
	P02751	298.1	308.6	0.965975	313.5	337.8	0.928064
	P50502	290.8	332.7	0.874061	333.3	359	0.928412
	Q8TDL5				77.9	83.8	0.929594
	Q8WXI7	129.1	143.9	0.897151	175.6	188.6	0.931071
	B1AKG0	189.2	165.8	1.14113	154.1	165.4	0.931681
	P01031	103.3	109.3	0.945105	196.6	210.3	0.934855
	P09417				61.8	66.1	0.934947
	P62993	316.1	389.1	0.812388	349.9	373.6	0.936563
	P02787	17548.6	16286	1.07753	12952.8	13826.2	0.93683
	Q92692	61.6	90.3	0.682171	69	73.6	0.9375
	P12830	302.5	308.1	0.981824	301.3	320.9	0.938922
	O14745	220	298.4	0.737265	240.7	256.2	0.9395
	O00592	61	61	1	57.1	60.6	0.942244
	P31948	449.3	477	0.941929	490.7	520.5	0.942747
	P35237	751.3	799.4	0.93983	701.7	744	0.943145
	B4E1Z4	11037.1	10993.7	1.00395	11526.8	12214.5	0.943698
	Q9Y3C6	99.6	130.9	0.760886	151.4	160	0.94625
	P29622	187.2	209.6	0.89313	206.5	218.2	0.946379
	P22897	3710.8	4347.3	0.853587	4112.4	4336.3	0.948366
	P02743	656.7	594	1.10556	556	586.1	0.948644
	P08185	131.3	144.2	0.910541	151.5	159.6	0.949248
	P36222	538	492.6	1.09216	453.9	476.8	0.951971
	P35858	99.8	100.1	0.997003	87.6	92	0.952174
	Q9Y547	226.9	208.7	1.08721	162.9	171	0.952632
	P13760	114	108.7	1.04876	117.6	123.3	0.953771
	Q96S96	561.7	526.6	1.06665	541.5	567.2	0.95469
	Q53FA7	296.4	279	1.06237	249.8	261.6	0.954893
	Q12765	220.2	212.4	1.03672	178.8	187	0.95615
	P08758	1878	2450.9	0.766249	2499.2	2610.4	0.957401
	I3L397	1197.8	1227.9	0.975487	1013	1054.7	0.960463
	Q7Z5L0	69.1	88.9	0.777278	73.3	76.3	0.960682
	O00625				71.3	74.2	0.960916
	A0A494C0X0				76.5	79.6	0.961055
	P60900	251.5	266.2	0.944778	266.9	277.1	0.96319
	P13645	1742.2	4301.6	0.405012	4259.2	4419.7	0.963685
	P63104	442.1	664	0.665813	796	825.9	0.963797
	P46109	62.6	80.1	0.781523	65.4	67.8	0.964602
	Q13907	87.7	95.4	0.919287	65.2	67.5	0.965926
	Q9UGM5	100.8	118.3	0.852071	110	113.6	0.96831
	Q9NPH3	62.2	79.2	0.785354	59.8	61.7	0.969206
	Q16531	70.1	63.9	1.09703	66.1	68.2	0.969208
	P09486	143.3	137.9	1.03916	117	120.7	0.969345
	Q02985	67.1	59.6	1.12584	54.1	55.8	0.969534
	P15090	1508.3	2717.7	0.554991	2100.6	2165.8	0.969896
	P27824	55.4	74.3	0.745626	60.5	62.3	0.971108
	P01857	4107.7	3449.8	1.19071	3707	3815.6	0.971538
	H7C2N1	259.3	289.5	0.895682	212.3	218.4	0.97207
	P33151	78.1	79.6	0.981156	73.3	75.4	0.972149
	P04075	501.7	662.4	0.757397	1056.9	1086.7	0.972578
	P62258	1099.2	1543.9	0.711963	1847.1	1898.3	0.973028
	Q01469	334.5	430.8	0.776462	413.3	424.7	0.973158
	P29279	78.4	69.1	1.13459	65.2	66.9	0.974589
	P05543	662.7	624.4	1.06134	547.9	558.2	0.981548
	P25789	125.1	124.5	1.00482	137.8	140.2	0.982882
	Q9BUT1	214	298.1	0.71788	254.3	258.5	0.983752
	P19827	113.7	157.7	0.720989	158.3	160.9	0.983841
	P17050	57.8	55.7	1.0377	50.4	51.2	0.984375
	Q96PD2	144.4	146.4	0.986339	126.3	128.3	0.984412
	Q9HC84	375.4	501.1	0.749152	558.8	566.5	0.986408
	P62714	120.8	134.8	0.896142	117.2	118.1	0.992379
	Q06830	1564.1	2274.7	0.687607	1741.6	1754.5	0.992647
	H7BYY1	155	139.3	1.11271	134	134.9	0.993328
	Q5W0H4	551	617.3	0.892597	658.7	662.6	0.994114
	P06396	1176	1371.1	0.857705	1442.5	1451	0.994142
	P49908	137.7	160.7	0.856876	104	104.4	0.996169
	O95881	60	66	0.909091	53.7	53.9	0.996289
	Q14116	136.4	173.3	0.787074	128	128.4	0.996885
	Q9NZP8	112.3	134.7	0.833705	112.1	112	1.00089
	H0Y2Y8	86.1	88.4	0.973982	82.4	82.3	1.00122
	P04745	404.2	243.3	1.66132	405.8	405.3	1.00123
	A0A0G2JIW1	408.3	570	0.716316	924.9	922.9	1.00217
	P07237	975.6	1072.1	0.90999	929.4	925.4	1.00432
	A0A286YEY5	74.1	75.4	0.982759	68.1	67.5	1.00889
	Q6UX71	77.6	99.4	0.780684	89.5	88.7	1.00902
	P07384				59.4	58.8	1.0102
	Q5T7F0	94	106.5	0.882629	113.3	112	1.01161
	P00742	55.6	62	0.896774	54.4	53.7	1.01304
	P08603	3767.5	3944.4	0.955152	3631.1	3583.2	1.01337
	P01834	1634.5	1540.5	1.06102	1537.1	1513.3	1.01573
	P10768	182	198.8	0.915493	236.2	232.2	1.01723
	Q6BCY4	147.8	164.1	0.90067	153.4	150.2	1.0213
	A0A1B0GVD5	1338.8	1881.1	0.711711	1332.9	1303.1	1.02287
	F6SYF8	128.2	140.9	0.909865	101	98.4	1.02642
	P19823	209.5	250.6	0.835994	291.2	283.1	1.02861
	P05455				64.7	62.7	1.0319
	Q9NZK5	227.5	276.4	0.823082	203.5	197.1	1.03247
	Q03154	87.6	93.6	0.935897	128.7	124.2	1.03623
	Q13867	51.4	54.4	0.944853	104.4	100.5	1.03881
	P14780	209.5	234.2	0.894535	243.7	234.3	1.04012
	P25788	139	141.6	0.981638	159.8	152.8	1.04581
	Q6P5S2				101.7	97	1.04845
	Q9UNZ2	304.8	366.5	0.831651	256.7	244.6	1.04947
	Q7LBR1	67	58.4	1.14726	61.4	58.4	1.05137
	P52565	85.4	170.1	0.502058	120.4	114.4	1.05245
	Q0VD83	63.3	61.7	1.02593	56.2	53.3	1.05441
	P00746	104.6	89.5	1.16872	87.7	82.9	1.0579
	P30101	718.5	624	1.15144	804.9	757.4	1.06271
	Q96KP4	279.6	307.2	0.910156	400.9	377.1	1.06311
	O96009	189	171.9	1.09948	181.8	171	1.06316
	Q96NY7	197.6	235.9	0.837643	275.6	259.2	1.06327
	Q8NBS9	58.8	77.6	0.757732	66.7	62.4	1.06891
	Q5T749				92.9	86.9	1.06904
	P19320	74.3	91.1	0.815587	76.4	71.4	1.07003
	P30041	368.8	479	0.769937	672.5	628.4	1.07018
	P19021				63.5	59.3	1.07083
	Q06481	115	120.9	0.951199	110.8	103.4	1.07157
	C9JJ79	73.4	103.1	0.71193	83.2	77.1	1.07912
	P03952	474.1	640.5	0.740203	583.4	540.5	1.07937
	P12273	80.7	185.4	0.435275	89.5	82.9	1.07961
	P00761	2912.6	2656.3	1.09649	2901.7	2685.4	1.08055
	P61981	217.8	301.3	0.722868	399.4	369.3	1.08151
	P07357	86.4	66.5	1.29925	108.7	100.5	1.08159
	O75882	418.1	383.9	1.08909	363.6	334.7	1.08635
	P28070	72.2	97.8	0.738241	93.5	86	1.08721
	O14818	235.4	240.8	0.977575	263	241.9	1.08723
	P31946	214.8	305	0.704262	314.8	289.4	1.08777
	P28799	500.7	499.8	1.0018	418.5	384.7	1.08786
	Q9NY97	115.8	136.5	0.848352	125	114.9	1.0879
	P09603	87.7	86.3	1.01622	91.3	83.9	1.0882
	Q9BZL1	51.4	54.4	0.944853	66.3	60.9	1.08867
	P04217	1700.7	1726.5	0.985056	1707.9	1568.1	1.08915
	P06331	155.6	134.5	1.15688	153.1	140.1	1.09279
	P15311	627.4	749.1	0.837538	1187.1	1082.1	1.09703
	A0A0B4J231	857.4	713.7	1.20135	865.4	785	1.10242
	P06681	142.8	154.2	0.92607	176.9	160.4	1.10287
	P04066				61.5	55.7	1.10413
	P28838	56.3	66.9	0.841555	78.8	71.1	1.1083
	P01008	5580.4	5258.2	1.06128	5687	5125.4	1.10957
	Q15582	144.3	187.7	0.76878	157.6	140.8	1.11932
	P22626	335.8	410.1	0.818825	361.7	322.2	1.12259
	A0A0A0MSV6	103.3	172.4	0.599188	200.5	178.3	1.12451
	Q12860	87.5	104.1	0.840538	99.1	88	1.12614
	P12429	1186.9	1590.6	0.746196	2287.9	2022.2	1.13139
	P08697	150.7	135.1	1.11547	162.5	143.6	1.13162
	Q99650	81.8	120.9	0.676592	128.8	113.7	1.13281
	G3V4P8				82	72.2	1.13573
	Q14520	345.1	340.5	1.01351	329.4	288.1	1.14335
	Q9UNF0	60.9	63.2	0.963608	64.2	56	1.14643
	P08865	80.5	167.9	0.479452	141.6	123.3	1.14842
	A0A1B0GUU9	144.3	108.8	1.32629	133.2	115.7	1.15125
	P33241	232	231.6	1.00173	220.9	191.8	1.15172
	A0A087WW43	83.7	87.1	0.960964	103.6	89.7	1.15496
	P51991	76.5	71.1	1.07595	66	57.1	1.15587
	P13667	169.2	156.9	1.07839	234.2	202.6	1.15597
	Q5JSL0	97.8	75.7	1.29194	78.3	67.6	1.15828
	P00367				78.9	67.9	1.162
	Q92688	171.5	182.1	0.94179	156.7	134.8	1.16246
	F5H810	103	117.1	0.87959	117.3	100.8	1.16369
	Q86YZ3	98.8	149.9	0.659106	142.7	122.2	1.16776
	P05413	189.7	382.6	0.495818	285.1	243.2	1.17229
	P04196	399	567.8	0.702712	433.3	369.3	1.1733
	Q9UEW3	237.7	263.9	0.90072	262.5	223.5	1.1745
	P51858	564.6	508.8	1.10967	421.1	358.1	1.17593
	A0A2R8Y5S7	197.2	239.6	0.823038	310.1	263.6	1.1764
	Q9Y2V2	81.4	98.4	0.827236	73.7	62.6	1.17732
	P02763	2743.7	2492.6	1.10074	2296.4	1949.6	1.17788
	A0A075B6K4	72.2	66.1	1.09228	64.7	54.8	1.18066
	P01591	558	633.4	0.88096	646.4	544.3	1.18758
	Q6KB66	160.8	208.1	0.772705	240.7	201.9	1.19217
	P00749	63.3	69.2	0.91474	67.8	56.6	1.19788
	P05141	55.7	80.7	0.690211	68.4	56.9	1.20211
	P00748	143	197.1	0.72552	159.6	132	1.20909
	E7EN73	130.3	115.8	1.12522	132.1	108.8	1.21415
	Q7Z794	245.6	367.9	0.667573	695.6	571.9	1.2163
	Q14152	62.1	57.4	1.08188	61.1	50.2	1.21713
	P06727	667.7	622.4	1.07278	972.9	796.9	1.22086
	P27797	781.1	777.9	1.00411	707.6	577.6	1.22507
	P13489	144.6	214.8	0.673184	138.9	112.9	1.23029
	P17813				70.4	56.9	1.23726
	Q04917	76.9	140.9	0.545777	201.3	162.1	1.24183
	P01876	1307.5	1275.6	1.02501	1548.3	1245.2	1.24341
	P00734	375.7	587.8	0.639163	447.4	357.9	1.25007
	P19652	1914.3	1756.4	1.0899	1548.8	1238.9	1.25014
	F8W6I7	244.3	325.5	0.750538	270.9	216	1.25417
	P35908	1392.3	4223.2	0.329679	3998	3153.1	1.26796
	Q96IU4	59.6	66.2	0.900302	64.9	51.1	1.27006
	P09960				80.7	63.4	1.27287
	Q96GX9	65.4	74.2	0.881402	80.4	63.1	1.27417
	Q14515	312.5	250.7	1.24651	259.2	201.8	1.28444
	P11142	973.4	1187.9	0.819429	2374.2	1847.2	1.2853
	P05089	54.3	72	0.754167	98.2	76	1.29211
	A0A0C4DGN4	73.2	149	0.491275	139.3	107.2	1.29944
	B7ZKJ8	370.1	524.4	0.705759	534.8	409.3	1.30662
	P21291	199.5	237.8	0.83894	260.6	198.7	1.31152
	P04264	6277.6	16341.3	0.384155	16280	12227.2	1.33146
	P52566	299.8	634.5	0.472498	494	368.6	1.34021
	A0A087X0Q4	61.6	67.6	0.911243	73.6	54.1	1.36044
	F6TLX2	645.8	1020.4	0.632889	958.3	695.2	1.37845
	P04004	859.8	1026.7	0.83744	963.7	677.5	1.42244
	Q8N1N4	215.4	436.9	0.493019	507	355.7	1.42536
	E7EX17	195.1	195.3	0.998976	211.4	146	1.44795
	Q02487	149.1	220.3	0.676804	170.4	114.9	1.48303
	P19013	59.9	60.6	0.988449	129.6	86.9	1.49137
	P04003	445.4	414.7	1.07403	695.6	463.1	1.50205
	P50238	280.1	324.7	0.862642	377.4	247.6	1.52423
	A0A2R8YDT1				98.9	64.4	1.53571
	Q02413	96.1	207.8	0.462464	254.2	164.9	1.54154
	P09871	170.1	195.6	0.869632	264	170.8	1.54567
	P07225	115.7	179.4	0.644928	161.2	101.3	1.59131
	Q08188				103	63.7	1.61695
	P06753	122	140.2	0.870185	229.3	141.7	1.61821
	A0A1B0GW68	127.8	176.2	0.725312	254.3	156.4	1.62596
	P10643	254.1	274.4	0.92602	591.2	363.4	1.62686
	P15924	364.6	846	0.430969	865.3	530.5	1.6311
	P13647	820.6	1627.5	0.504209	2489.8	1476.3	1.68651
	B4DPQ0	68.6	73.5	0.933333	96.3	56.9	1.69244
	Q9H008				89.2	51.6	1.72868
	P35527	2430.3	6962.4	0.349061	5906.2	3365.9	1.75472
	P28066	63.5	71.4	0.889356	95.9	51.2	1.87305
	P14923	249.9	602.5	0.414772	787.2	397.9	1.97839
	P02533	1308	2677.3	0.488552	5194.5	2391.2	2.17234
	P18669	133	257.3	0.516906	382.9	160.3	2.38865
	P02538	1038	1333.1	0.778636	3562.4	1135.8	3.13647
	P08779	314.1	388.3	0.808911	1432.7	326.2	4.39209
	Q04695	210	254.4	0.825472	1171.7	263.9	4.43994
	P46108	51	75.8	0.672823
	F8VZJ2	56.9	75	0.758667
	P25398	53	68.7	0.77147
	P61224	54.1	65.5	0.825954
	Q6JBY9	70.6	83.4	0.846523
	O95497	58.7	67.1	0.874814
	O43447	55.8	62.9	0.887122
	H3BT71	59.2	65	0.910769
	P10646	52.6	56.8	0.926056
	P10619	52.2	56.2	0.928826
	P05091	54.7	58.5	0.935043
	Q14126	58.1	62.1	0.935588
	P31944	53.5	57	0.938596
	P15144	55.9	58	0.963793
	P10253	98.8	101.1	0.97725
	Q96HD1	52.2	53.4	0.977528
	Q5JXI8	55.9	57.1	0.978984
	O43852	64.6	65.2	0.990798
	A0A0A0MSS8	50.1	50.1	1
	Q9UNN8	61	60.7	1.00494
	P16278	87.7	86.9	1.00921
	O00115	63.4	61.4	1.03257
	O75381	64.9	62.3	1.04173
	J3KS05	59.2	56.2	1.05338
	P05114	63.8	60.3	1.05804
	E7EQ64	56	52	1.07692
	P13473	61.3	56.9	1.07733
	P46531	67.8	62.5	1.0848
	O60437	66.1	59.8	1.10535
	P27695	81.3	72.4	1.12293
	Q9Y2T3	64.1	51.3	1.24951
	Q9Y2S6	134.7	84.9	1.58657
	P05204	211.3	122.4	1.72631
		Test 1 Replicates			Test 2 Replicates				Test 1 & 2 Combined
	Statistics	Abundance: 129N, Sample, Pt_5666	Abundance: 129C, Sample, Pt_5666	Protein Abundance Ratio	Abundance: 132N, Sample, Pt_5666	Abundance: 132C, Sample, Pt_5666	Protein Abundance Ratio		Statistics	Protein Abundance Ratio
	Average	692.25	743.876	0.931774	691.65	785.267	0.904596		Average	0.918228
	St.Dev	1892.64	1860.34	0.191406	1679.26	1834.19	0.333963		St.Dev	0.272193
	% CV	273.404	250.087	20.5421	242.791	233.575	36.9185		% CV	29.6432
