# Supplementary material for: An optimized workflow for MS-based quantitative proteomics of challenging clinical bronchoalveolar lavage fluid (BALF) samples
Source: Clin Proteomics. 2023 Apr 2;20:14. doi: 10.1186/s12014-023-09404-1 (PMC10068177; doi:10.1186/s12014-023-09404-1)
Supplement: Supplementary file 4 — Additional file 4: Table S3. Complete listing of peptides and inferred proteins identified from replicate experiments and quantitative analysis results from repeatability experiment using LFQ and spectral counts. [file 12014_2023_9404_MOESM4_ESM.xlsx]

## Sheet: Qualitative Identification
Supplementary Table 3
	Qualitative Protein Information						Qualitative Peptide Information
	Proteins Identified	Protein Description	# of Peptides	# Unique Peptides	Total # PSMs		Peptides Identified (Annotated Sequence)	# of Protein Groups Identified	# Proteins Peptide Sequence is Contained	Master Protein Group Accessions
	A0A286YEY1	Immunoglobulin heavy constant alpha 1 (Fragment) OS=Homo sapiens OX=9606 GN=IGHA1 PE=1 SV=1	7	2	71		QIIGYVIGTQQATPGPAYSGR	1	3	A0A024R0K5
	H3BUX1	Mesothelin (Fragment) OS=Homo sapiens OX=9606 GN=MSLN PE=1 SV=1	16	2	193		QIIGYVIGTQQATPGPAYSGR	1	3	A0A024R0K5
	P17936	Insulin-like growth factor-binding protein 3 OS=Homo sapiens OX=9606 GN=IGFBP3 PE=1 SV=2	2	2	5		SDLVNEEATGQFR	1	4	A0A024R0K5
	O00757	Fructose-1,6-bisphosphatase isozyme 2 OS=Homo sapiens OX=9606 GN=FBP2 PE=1 SV=2	3	2	31		SDLVNEEATGQFR	1	4	A0A024R0K5
	P01037	Cystatin-SN OS=Homo sapiens OX=9606 GN=CST1 PE=1 SV=3	3	2	61		TLTLLSVTR	2	4	A0A024R0K5; P31997
	P67936	Tropomyosin alpha-4 chain OS=Homo sapiens OX=9606 GN=TPM4 PE=1 SV=3	23	2	103		LTIESTPFNVAEGK	2	5	A0A024R0K5; P40199
	P20142	Gastricsin OS=Homo sapiens OX=9606 GN=PGC PE=1 SV=1	2	2	15		GPLATGGIK	1	2	A0A024R1R8
	P01591	Immunoglobulin J chain OS=Homo sapiens OX=9606 GN=JCHAIN PE=1 SV=4	2	2	10		DKPTYDEIFYTLSPVNGK	1	2	A0A024R571
	P06870	Kallikrein-1 OS=Homo sapiens OX=9606 GN=KLK1 PE=1 SV=2	2	2	22		DKPTYDEIFYTLSPVNGK	1	2	A0A024R571
	P28325	Cystatin-D OS=Homo sapiens OX=9606 GN=CST5 PE=1 SV=1	2	2	11		QSNLHRVLMDLQNQK	1	6	A0A075B6G3
	Q5TFQ8	Signal-regulatory protein beta-1 isoform 3 OS=Homo sapiens OX=9606 GN=SIRPB1 PE=1 SV=1	7	2	44		FSGSLLGGK	1	2	A0A075B6I9
	P01033	Metalloproteinase inhibitor 1 OS=Homo sapiens OX=9606 GN=TIMP1 PE=1 SV=1	2	2	9		FSGSGAGTDFTLK	1	2	A0A075B6R9
	A0A286YEY4	Immunoglobulin heavy constant gamma 2 (Fragment) OS=Homo sapiens OX=9606 GN=IGHG2 PE=1 SV=1	5	2	65		FSGVPDR	2	5	A0A075B6R9; A0A075B6S2
	A0A0B4J231	Immunoglobulin lambda-like polypeptide 5 OS=Homo sapiens OX=9606 GN=IGLL5 PE=1 SV=1	3	2	35		FSGSGSGTDFTLK	1	7	A0A075B6S2
	P61956	Small ubiquitin-related modifier 2 OS=Homo sapiens OX=9606 GN=SUMO2 PE=1 SV=3	3	2	11		SSQSLLHSDGK	1	2	A0A075B6S2
	O00592	Podocalyxin OS=Homo sapiens OX=9606 GN=PODXL PE=1 SV=2	2	2	7		LLIYAASTLQSGVPSR	1	3	A0A075B6S5
	E7EQ64	Serine protease 1 OS=Homo sapiens OX=9606 GN=PRSS1 PE=1 SV=1	3	2	25		LLIYAASTLQSGVPSR	1	3	A0A075B6S5
	P68032	Actin, alpha cardiac muscle 1 OS=Homo sapiens OX=9606 GN=ACTC1 PE=1 SV=1	13	2	140		NTMLSLCLENAELK	1	3	A0A075B749
	A0A075B6S2	Immunoglobulin kappa variable 2D-29 OS=Homo sapiens OX=9606 GN=IGKV2D-29 PE=3 SV=1	3	2	7		DDVSSFVDPALALQDAQDLYAAGEK	1	4	A0A075B752
	O96009	Napsin-A OS=Homo sapiens OX=9606 GN=NAPSA PE=1 SV=1	2	2	9		DDVSSFVDPALALQDAQDLYAAGEK	1	4	A0A075B752
	P61970	Nuclear transport factor 2 OS=Homo sapiens OX=9606 GN=NUTF2 PE=1 SV=1	2	2	5		SETHGSLEEAMLTVVK	1	6	A0A075B752
	P35754	Glutaredoxin-1 OS=Homo sapiens OX=9606 GN=GLRX PE=1 SV=2	2	2	8		NTLYLQMNSLR	1	10	A0A075B7B8
	P08637	Low affinity immunoglobulin gamma Fc region receptor III-A OS=Homo sapiens OX=9606 GN=FCGR3A PE=1 SV=2	4	2	21		LALFPDK	1	8	A0A087WTY6
	A0A024R0K5	Carcinoembryonic antigen-related cell adhesion molecule 5 OS=Homo sapiens OX=9606 GN=CEACAM5 PE=1 SV=1	4	2	20		LNDGNEYLFQAK	1	2	A0A087WUZ3
	E5RIM7	Copper transport protein ATOX1 OS=Homo sapiens OX=9606 GN=ATOX1 PE=1 SV=1	2	2	7		TAASGIPYHSEVPVSLK	1	2	A0A087WUZ3
	P31995	Low affinity immunoglobulin gamma Fc region receptor II-c OS=Homo sapiens OX=9606 GN=FCGR2C PE=1 SV=1	2	2	14		TALPAQSAATLPAR	1	2	A0A087WUZ3
	P10153	Non-secretory ribonuclease OS=Homo sapiens OX=9606 GN=RNASE2 PE=1 SV=2	2	2	15		TALPAQSAATLPAR	1	2	A0A087WUZ3
	P62857	40S ribosomal protein S28 OS=Homo sapiens OX=9606 GN=RPS28 PE=1 SV=1	2	2	12		DVSSELAEFFLEEVTPAQGGSYR	1	4	A0A087WV17
	A0A0U1RRH7	Histone H2A OS=Homo sapiens OX=9606 PE=3 SV=1	2	2	10		EGVAAPLQYR	1	6	A0A087WV17
	X5DQS5	Cell adhesion molecule 1 (Fragment) OS=Homo sapiens OX=9606 GN=CADM1 PE=1 SV=1	2	2	8		FGLFKPGEIAPLLFR	1	6	A0A087WV17
	Q9H2A7	C-X-C motif chemokine 16 OS=Homo sapiens OX=9606 GN=CXCL16 PE=2 SV=4	2	2	15		HSAQPWADFTLLGAR	1	6	A0A087WV17
	Q5JXI8	Four and a half LIM domains protein 1 (Fragment) OS=Homo sapiens OX=9606 GN=FHL1 PE=1 SV=1	2	2	6		LEGQMGEDGNSIK	1	13	A0A087WV75
	O00584	Ribonuclease T2 OS=Homo sapiens OX=9606 GN=RNASET2 PE=1 SV=2	2	2	7		TLQTMQNFQK	1	3	A0A087WW88
	Q14520	Hyaluronan-binding protein 2 OS=Homo sapiens OX=9606 GN=HABP2 PE=1 SV=1	2	2	8		AREQAEAEVASLNR	1	3	A0A087WWU8
	P20160	Azurocidin OS=Homo sapiens OX=9606 GN=AZU1 PE=1 SV=3	2	2	12		EQAEAEVASLNR	1	3	A0A087WWU8
	C9JJ79	Paired immunoglobulin-like type 2 receptor alpha OS=Homo sapiens OX=9606 GN=PILRA PE=1 SV=1	2	2	10		EQAEAEVASLNRR	1	3	A0A087WWU8
	Q8TAX7	Mucin-7 OS=Homo sapiens OX=9606 GN=MUC7 PE=1 SV=2	2	2	10		KIQVLQQQADDAEER	1	3	A0A087WWU8
	P13598	Intercellular adhesion molecule 2 OS=Homo sapiens OX=9606 GN=ICAM2 PE=1 SV=2	2	2	14		KIQVLQQQADDAEER	1	3	A0A087WWU8
	J3KN67	Tropomyosin alpha-3 chain OS=Homo sapiens OX=9606 GN=TPM3 PE=1 SV=1	20	2	125		KIQVLQQQADDAEERAER	1	3	A0A087WWU8
	B1AHL2	Fibulin-1 OS=Homo sapiens OX=9606 GN=FBLN1 PE=1 SV=1	6	2	19		KIQVLQQQADDAEERAER	1	3	A0A087WWU8
	P68371	Tubulin beta-4B chain OS=Homo sapiens OX=9606 GN=TUBB4B PE=1 SV=1	12	2	77		IQVLQQQADDAEER	1	3	A0A087WWU8
	Q9UNN8	Endothelial protein C receptor OS=Homo sapiens OX=9606 GN=PROCR PE=1 SV=1	2	2	8		IQVLQQQADDAEER	1	3	A0A087WWU8
	P45877	Peptidyl-prolyl cis-trans isomerase C OS=Homo sapiens OX=9606 GN=PPIC PE=1 SV=1	2	2	8		IQVLQQQADDAEERAER	1	3	A0A087WWU8
	P05204	Non-histone chromosomal protein HMG-17 OS=Homo sapiens OX=9606 GN=HMGN2 PE=1 SV=3	2	2	17		MAGITTIEAVK	1	3	A0A087WWU8
	P31151	Protein S100-A7 OS=Homo sapiens OX=9606 GN=S100A7 PE=1 SV=4	2	2	13		MAGITTIEAVKR	1	3	A0A087WWU8
	Q96AP7	Endothelial cell-selective adhesion molecule OS=Homo sapiens OX=9606 GN=ESAM PE=1 SV=1	2	2	5		ELMLWMDEVNLQMDAQERPR	1	2	A0A087WYQ1
	P68402	Platelet-activating factor acetylhydrolase IB subunit alpha2 OS=Homo sapiens OX=9606 GN=PAFAH1B2 PE=1 SV=1	2	2	6		IENVSYQDK	1	2	A0A087X0M8
	F6WQW2	Ran-specific GTPase-activating protein OS=Homo sapiens OX=9606 GN=RANBP1 PE=1 SV=1	2	2	7		LLLPPTESGSESSITILK	1	2	A0A087X0M8
	F5GXT1	Tetraspanin OS=Homo sapiens OX=9606 GN=CD9 PE=1 SV=10	2	2	8		LTVNSLK	1	1	A0A087X0M8
	Q7LBR1	Charged multivesicular body protein 1b OS=Homo sapiens OX=9606 GN=CHMP1B PE=1 SV=1	2	2	8		TAVTANLDIR	1	2	A0A087X0M8
	P10412	Histone H1.4 OS=Homo sapiens OX=9606 GN=H1-4 PE=1 SV=2	5	2	12		TTVILPLAPFVR	1	2	A0A087X0M8
	P84090	Enhancer of rudimentary homolog OS=Homo sapiens OX=9606 GN=ERH PE=1 SV=1	2	2	8		VEEVKPLEGR	1	2	A0A087X0M8
	Q99650	Oncostatin-M-specific receptor subunit beta OS=Homo sapiens OX=9606 GN=OSMR PE=1 SV=1	2	2	4		VIAVNEVGR	1	2	A0A087X0M8
	P40306	Proteasome subunit beta type-10 OS=Homo sapiens OX=9606 GN=PSMB10 PE=1 SV=1	2	2	8		VMTPAVYAPYDVK	1	2	A0A087X0M8
	P84101	Small EDRK-rich factor 2 OS=Homo sapiens OX=9606 GN=SERF2 PE=1 SV=1	2	2	7		VNGSPVDNHPFAGDVVFPR	1	2	A0A087X0M8
	P06312	Immunoglobulin kappa variable 4-1 OS=Homo sapiens OX=9606 GN=IGKV4-1 PE=1 SV=1	2	2	8		MSDTAVADTR	1	2	A0A087X0R6
	J3KPA1	Cysteine-rich secretory protein 3 OS=Homo sapiens OX=9606 GN=CRISP3 PE=1 SV=1	2	2	8		QGLEQFINK	2	3	A0A087X0R6; O60493
	P61960	Ubiquitin-fold modifier 1 OS=Homo sapiens OX=9606 GN=UFM1 PE=1 SV=1	2	2	10		TNLPIFK	2	3	A0A087X0R6; O60493
	P63000	Ras-related C3 botulinum toxin substrate 1 OS=Homo sapiens OX=9606 GN=RAC1 PE=1 SV=1	2	2	6		ADFSGMSQTDLSLSK	1	4	A0A087X1N8
	P08962	CD63 antigen OS=Homo sapiens OX=9606 GN=CD63 PE=1 SV=2	2	2	11		ADFSGMSQTDLSLSK	1	4	A0A087X1N8
	O15347	High mobility group protein B3 OS=Homo sapiens OX=9606 GN=HMGB3 PE=1 SV=4	2	2	7		ADFSGMSQTDLSLSK	1	4	A0A087X1N8
	O60493	Sorting nexin-3 OS=Homo sapiens OX=9606 GN=SNX3 PE=1 SV=3	4	2	10		ADFSGMSQTDLSLSK	1	4	A0A087X1N8
	P04003	C4b-binding protein alpha chain OS=Homo sapiens OX=9606 GN=C4BPA PE=1 SV=2	2	2	5		ELNMIIMLPDETTDLR	1	4	A0A087X1N8
	O14979	Heterogeneous nuclear ribonucleoprotein D-like OS=Homo sapiens OX=9606 GN=HNRNPDL PE=1 SV=3	3	2	9		FKLEESYDMESVLR	1	4	A0A087X1N8
	P61457	Pterin-4-alpha-carbinolamine dehydratase OS=Homo sapiens OX=9606 GN=PCBD1 PE=1 SV=2	2	2	8		FYQAEMEELDFISAVEK	1	5	A0A087X1N8
	P51148	Ras-related protein Rab-5C OS=Homo sapiens OX=9606 GN=RAB5C PE=1 SV=2	2	2	7		FYQAEMEELDFISAVEK	1	5	A0A087X1N8
	Q86Y46	Keratin, type II cytoskeletal 73 OS=Homo sapiens OX=9606 GN=KRT73 PE=1 SV=1	4	2	8		GNTAAQMAQILSFNK	1	5	A0A087X1N8
	A0A6Q8PFY7	Protein TFG OS=Homo sapiens OX=9606 GN=TFG PE=1 SV=1	2	2	7		GNTAAQMAQILSFNK	1	5	A0A087X1N8
	P14151	L-selectin OS=Homo sapiens OX=9606 GN=SELL PE=1 SV=2	2	2	9		GNWDEQFDKENTEER	1	5	A0A087X1N8
	D6W5Y5	Cold-inducible RNA-binding protein OS=Homo sapiens OX=9606 GN=CIRBP PE=1 SV=1	2	2	5		HINTWVAEK	1	5	A0A087X1N8
	O95989	Diphosphoinositol polyphosphate phosphohydrolase 1 OS=Homo sapiens OX=9606 GN=NUDT3 PE=1 SV=1	2	2	7		IAELLSPGSVDPLTR	1	5	A0A087X1N8
	A0A7P0T996	Cathepsin O OS=Homo sapiens OX=9606 GN=CTSO PE=1 SV=1	2	2	7		LDMMDEEEVEVSLPR	1	4	A0A087X1N8
	K7EM18	Eukaryotic translation initiation factor 1 OS=Homo sapiens OX=9606 GN=EIF1 PE=1 SV=1	2	2	7		LEESYDMESVLR	1	4	A0A087X1N8
	D3YTG3	Target of Nesh-SH3 OS=Homo sapiens OX=9606 GN=ABI3BP PE=1 SV=2	2	2	7		LVLVNAVYFR	1	5	A0A087X1N8
	P63220	40S ribosomal protein S21 OS=Homo sapiens OX=9606 GN=RPS21 PE=1 SV=1	2	2	6		LVLVNAVYFR	1	5	A0A087X1N8
	P62140	Serine/threonine-protein phosphatase PP1-beta catalytic subunit OS=Homo sapiens OX=9606 GN=PPP1CB PE=1 SV=3	5	2	14		NLGMTDAFELGK	1	4	A0A087X1N8
	P28074	Proteasome subunit beta type-5 OS=Homo sapiens OX=9606 GN=PSMB5 PE=1 SV=3	2	2	8		NLGMTDAFELGK	1	4	A0A087X1N8
	H3BLU2	Limbic system-associated membrane protein (Fragment) OS=Homo sapiens OX=9606 GN=LSAMP PE=1 SV=1	2	2	6		SGGGGDIHQGFQSLLTEVNK	1	5	A0A087X1N8
	Q9Y3C8	Ubiquitin-fold modifier-conjugating enzyme 1 OS=Homo sapiens OX=9606 GN=UFC1 PE=1 SV=3	2	2	8		SGGGGDIHQGFQSLLTEVNK	1	5	A0A087X1N8
	P61158	Actin-related protein 3 OS=Homo sapiens OX=9606 GN=ACTR3 PE=1 SV=3	2	2	7		AMVLDLR	1	3	A0A087X1Z3
	O00233	26S proteasome non-ATPase regulatory subunit 9 OS=Homo sapiens OX=9606 GN=PSMD9 PE=1 SV=3	2	2	10		DEAAYGELR	1	3	A0A087X1Z3
	P31997	Carcinoembryonic antigen-related cell adhesion molecule 8 OS=Homo sapiens OX=9606 GN=CEACAM8 PE=1 SV=2	3	2	14		IEDGNDFGVAIQEK	1	4	A0A087X1Z3
	Q7KYR7	Butyrophilin subfamily 2 member A1 OS=Homo sapiens OX=9606 GN=BTN2A1 PE=1 SV=3	2	2	7		IEDGNDFGVAIQEK	1	4	A0A087X1Z3
	P31146	Coronin-1A OS=Homo sapiens OX=9606 GN=CORO1A PE=1 SV=4	2	2	6		TKVEAFQTTISK	1	3	A0A087X1Z3
	A0A7I2V4B3	Disintegrin and metalloproteinase domain-containing protein 9 OS=Homo sapiens OX=9606 GN=ADAM9 PE=1 SV=1	2	2	5		VLSLLALVKPEVWTLK	1	4	A0A087X1Z3
	G8JLG2	Corneodesmosin OS=Homo sapiens OX=9606 GN=CDSN PE=1 SV=1	2	2	4		AVASPEATVSQTDENK	1	7	A0A096LPC5
	A0A0A6YY99	Protein TNFSF12-TNFSF13 OS=Homo sapiens OX=9606 GN=TNFSF12-TNFSF13 PE=3 SV=1	2	2	7		EALQGVGDMGR	1	2	A0A096LPE2
	Q9UBW5	Bridging integrator 2 OS=Homo sapiens OX=9606 GN=BIN2 PE=1 SV=3	2	2	8		IKDLFPDGSISSSTK	1	2	A0A0A0MQW3
	P51452	Dual specificity protein phosphatase 3 OS=Homo sapiens OX=9606 GN=DUSP3 PE=1 SV=1	2	2	4		DAAVISWTK	1	5	A0A0A0MR25
	Q9H4G4	Golgi-associated plant pathogenesis-related protein 1 OS=Homo sapiens OX=9606 GN=GLIPR2 PE=1 SV=3	2	2	7		GTELDDGIQADSGPINDTDANPR	1	4	A0A0A0MRL7
	O94811	Tubulin polymerization-promoting protein OS=Homo sapiens OX=9606 GN=TPPP PE=1 SV=1	2	2	8		ELTSETVSTK	1	3	A0A0A0MRQ7
	Q9NPH2	Inositol-3-phosphate synthase 1 OS=Homo sapiens OX=9606 GN=ISYNA1 PE=1 SV=1	2	2	5		LLIYDASNR	1	2	A0A0A0MRZ8
	P35052	Glypican-1 OS=Homo sapiens OX=9606 GN=GPC1 PE=1 SV=2	2	2	6		EPQVYTLPPSRDELTK	1	3	A0A0A0MS08
	A0A182DWH4	HLA class II histocompatibility antigen, DR beta 3 chain OS=Homo sapiens OX=9606 GN=HLA-DRB3 PE=1 SV=1	2	2	5		EPQVYTLPPSRDELTK	1	3	A0A0A0MS08
	Q06033	Inter-alpha-trypsin inhibitor heavy chain H3 OS=Homo sapiens OX=9606 GN=ITIH3 PE=1 SV=2	2	2	6		FNWYVDGVEVHNAK	1	2	A0A0A0MS08
	Q92484	Acid sphingomyelinase-like phosphodiesterase 3a OS=Homo sapiens OX=9606 GN=SMPDL3A PE=1 SV=2	2	2	4		FNWYVDGVEVHNAK	1	2	A0A0A0MS08
	P16035	Metalloproteinase inhibitor 2 OS=Homo sapiens OX=9606 GN=TIMP2 PE=1 SV=2	2	2	11		GFYPSDIAVEWESNGQPENNYK	1	5	A0A0A0MS08
	Q9H3S4	Thiamin pyrophosphokinase 1 OS=Homo sapiens OX=9606 GN=TPK1 PE=1 SV=1	2	2	5		GFYPSDIAVEWESNGQPENNYK	1	5	A0A0A0MS08
	P53990	IST1 homolog OS=Homo sapiens OX=9606 GN=IST1 PE=1 SV=1	2	2	6		GFYPSDIAVEWESNGQPENNYK	1	5	A0A0A0MS08
	Q96FE7	Phosphoinositide-3-kinase-interacting protein 1 OS=Homo sapiens OX=9606 GN=PIK3IP1 PE=1 SV=2	2	2	8		GPSVFPLAPSSK	1	3	A0A0A0MS08
	Q15370	Elongin-B OS=Homo sapiens OX=9606 GN=ELOB PE=1 SV=1	2	2	7		TTPPVLDSDGSFFLYSK	1	3	A0A0A0MS08
	A0A499FJE1	BolA-like protein 2 OS=Homo sapiens OX=9606 GN=BOLA2B PE=4 SV=1	2	2	8		ALPAPIEK	2	6	A0A0A0MS08; A0A286YES1
	H3BPE7	RNA-binding protein FUS OS=Homo sapiens OX=9606 GN=FUS PE=1 SV=1	2	2	3		VVSVLTVLHQDWLNGK	2	7	A0A0A0MS08; A0A286YES1
	P35613	Basigin OS=Homo sapiens OX=9606 GN=BSG PE=1 SV=2	2	2	3		VVSVLTVLHQDWLNGK	2	7	A0A0A0MS08; A0A286YES1
	O75821	Eukaryotic translation initiation factor 3 subunit G OS=Homo sapiens OX=9606 GN=EIF3G PE=1 SV=2	2	2	4		VVSVLTVLHQDWLNGK	2	7	A0A0A0MS08; A0A286YES1
	A0A286YFF7	Palmitoyl-protein thioesterase 1 OS=Homo sapiens OX=9606 GN=PPT1 PE=1 SV=1	2	2	7		EPAAQAPVK	1	2	A0A0A0MS09
	A0A2R8Y4Z1	Protein HEG homolog 1 (Fragment) OS=Homo sapiens OX=9606 GN=HEG1 PE=1 SV=1	3	2	11		HIDSAHLYNNEEQVGLAIR	1	6	A0A0A0MSS8
	A0A0A6YYH1	Arpin OS=Homo sapiens OX=9606 GN=C15orf38-AP3S2 PE=3 SV=1	2	2	4		HIDSAHLYNNEEQVGLAIR	1	6	A0A0A0MSS8
	Q9Y696	Chloride intracellular channel protein 4 OS=Homo sapiens OX=9606 GN=CLIC4 PE=1 SV=4	2	2	3		LAIEAGFR	1	7	A0A0A0MSS8
	P67809	Y-box-binding protein 1 OS=Homo sapiens OX=9606 GN=YBX1 PE=1 SV=3	5	2	14		LNDGHFMPVLGFGTYAPPEVPR	1	2	A0A0A0MSS8
	O75937	DnaJ homolog subfamily C member 8 OS=Homo sapiens OX=9606 GN=DNAJC8 PE=1 SV=2	2	2	5		LNDGHFMPVLGFGTYAPPEVPR	1	2	A0A0A0MSS8
	P56537	Eukaryotic translation initiation factor 6 OS=Homo sapiens OX=9606 GN=EIF6 PE=1 SV=1	2	2	5		LNDGHFMPVLGFGTYAPPEVPR	1	2	A0A0A0MSS8
	Q7L266	Isoaspartyl peptidase/L-asparaginase OS=Homo sapiens OX=9606 GN=ASRGL1 PE=1 SV=2	2	2	9		QLEMILNKPGLK	1	7	A0A0A0MSS8
	P60953	Cell division control protein 42 homolog OS=Homo sapiens OX=9606 GN=CDC42 PE=1 SV=2	2	2	6		SKDIVLVAYSALGSQR	1	4	A0A0A0MSS8
	O95777	U6 snRNA-associated Sm-like protein LSm8 OS=Homo sapiens OX=9606 GN=LSM8 PE=1 SV=3	2	2	6		SIGVSNFNR	1	8	A0A0A0MSS8
	Q9Y281	Cofilin-2 OS=Homo sapiens OX=9606 GN=CFL2 PE=1 SV=1	6	2	33		REDIFYTSK	2	11	A0A0A0MSS8; P52895
	Q16674	Melanoma-derived growth regulatory protein OS=Homo sapiens OX=9606 GN=MIA PE=1 SV=1	2	2	10		TPALIALR	2	7	A0A0A0MSS8; P52895
	P02675	Fibrinogen beta chain OS=Homo sapiens OX=9606 GN=FGB PE=1 SV=2	2	2	5		ILTPENR	1	7	A0A0A0MSY7
	E7END6	Vitamin K-dependent protein C OS=Homo sapiens OX=9606 GN=PROC PE=1 SV=1	2	2	7		DNWNVSNVLMTFTQHPNNLLK	1	3	A0A0A0MT16
	Q9Y3D6	Mitochondrial fission 1 protein OS=Homo sapiens OX=9606 GN=FIS1 PE=1 SV=2	2	2	6		EAIVFLR	1	2	A0A0A0MT16
	P04440	HLA class II histocompatibility antigen, DP beta 1 chain OS=Homo sapiens OX=9606 GN=HLA-DPB1 PE=1 SV=1	3	2	7		TLTGMGHSLEALR	1	2	A0A0A0MT16
	Q9BVM2	Protein DPCD OS=Homo sapiens OX=9606 GN=DPCD PE=1 SV=2	2	2	4		AEAIGYAYPTR	1	2	A0A0A0MT71
	Q12906	Interleukin enhancer-binding factor 3 OS=Homo sapiens OX=9606 GN=ILF3 PE=1 SV=3	2	2	3		ATVFLEQR	1	2	A0A0A0MT71
	P54578	Ubiquitin carboxyl-terminal hydrolase 14 OS=Homo sapiens OX=9606 GN=USP14 PE=1 SV=3	2	2	5		WAQEPLLQPLSLR	1	2	A0A0A0MT71
	Q9UL16	Cilia- and flagella-associated protein 45 OS=Homo sapiens OX=9606 GN=CFAP45 PE=1 SV=2	2	2	3		WAQEPLLQPLSLR	1	2	A0A0A0MT71
	P00742	Coagulation factor X OS=Homo sapiens OX=9606 GN=F10 PE=1 SV=2	2	2	9		IAPESIPSLEALTR	1	6	A0A0A0MTC9
	P16401	Histone H1.5 OS=Homo sapiens OX=9606 GN=H1-5 PE=1 SV=3	2	2	2		EVLMESPPDYSAAPR	2	4	A0A0A0MTC9; P11686
	Q5ZPR3	CD276 antigen OS=Homo sapiens OX=9606 GN=CD276 PE=1 SV=1	2	2	2		GLQAQGYGVR	1	6	A0A0A6YY99
	P55259	Pancreatic secretory granule membrane major glycoprotein GP2 OS=Homo sapiens OX=9606 GN=GP2 PE=1 SV=3	2	2	4		LNLSPHGTFLGFVK	1	4	A0A0A6YY99
	O14618	Copper chaperone for superoxide dismutase OS=Homo sapiens OX=9606 GN=CCS PE=1 SV=1	2	2	2		LNLSPHGTFLGFVK	1	4	A0A0A6YY99
	Q96GX9	Methylthioribulose-1-phosphate dehydratase OS=Homo sapiens OX=9606 GN=APIP PE=1 SV=1	2	2	5		LEAGTVTK	1	6	A0A0A6YYH1
	Q9UMX0	Ubiquilin-1 OS=Homo sapiens OX=9606 GN=UBQLN1 PE=1 SV=2	3	2	12		TGASWTDNIMAQK	1	6	A0A0A6YYH1
	A0A494C087	Protein-tyrosine-phosphatase OS=Homo sapiens OX=9606 GN=PTPRZ1 PE=1 SV=1	2	2	4		GLEWLGR	1	1	A0A0B4J1U7
	P35813	Protein phosphatase 1A OS=Homo sapiens OX=9606 GN=PPM1A PE=1 SV=1	2	2	3		TDGGTTDYAAPVK	1	1	A0A0B4J1V0
	Q9NX46	ADP-ribosylhydrolase ARH3 OS=Homo sapiens OX=9606 GN=ADPRS PE=1 SV=1	2	2	4		ANPTVTLFPPSSEELQANK	1	4	A0A0B4J231
	P42785	Lysosomal Pro-X carboxypeptidase OS=Homo sapiens OX=9606 GN=PRCP PE=1 SV=1	2	2	3		ANPTVTLFPPSSEELQANK	1	4	A0A0B4J231
	Q9BRK5	45 kDa calcium-binding protein OS=Homo sapiens OX=9606 GN=SDF4 PE=1 SV=1	2	2	3		VTVLGQPK	1	2	A0A0B4J231
	Q9BUJ2	Heterogeneous nuclear ribonucleoprotein U-like protein 1 OS=Homo sapiens OX=9606 GN=HNRNPUL1 PE=1 SV=2	2	2	3		YAASSYLSLTPEQWK	2	9	A0A0B4J231; P0DOY2
	P13861	cAMP-dependent protein kinase type II-alpha regulatory subunit OS=Homo sapiens OX=9606 GN=PRKAR2A PE=1 SV=2	2	2	2		YAASSYLSLTPEQWK	2	9	A0A0B4J231; P0DOY2
	Q8TD06	Anterior gradient protein 3 OS=Homo sapiens OX=9606 GN=AGR3 PE=1 SV=1	3	2	9		EVQLVESGGGLVQPGGSLR	1	2	A0A0B4J2B5
	P39060	Collagen alpha-1(XVIII) chain OS=Homo sapiens OX=9606 GN=COL18A1 PE=1 SV=5	2	2	5		EVQLVESGGGLVQPGGSLR	1	2	A0A0B4J2B5
	P52943	Cysteine-rich protein 2 OS=Homo sapiens OX=9606 GN=CRIP2 PE=1 SV=1	2	2	7		DGLEMEK	1	5	A0A0B4J2C3
	P26641	Elongation factor 1-gamma OS=Homo sapiens OX=9606 GN=EEF1G PE=1 SV=3	2	2	4		DLISHDEMFSDIYK	1	3	A0A0B4J2C3
	Q8WVQ1	Soluble calcium-activated nucleotidase 1 OS=Homo sapiens OX=9606 GN=CANT1 PE=1 SV=1	2	2	3		DLISHDEMFSDIYK	1	3	A0A0B4J2C3
	P10644	cAMP-dependent protein kinase type I-alpha regulatory subunit OS=Homo sapiens OX=9606 GN=PRKAR1A PE=1 SV=1	2	2	2		EDGVTPYMIFFK	1	5	A0A0B4J2C3
	A0A494C0X0	Tubulin-folding cofactor B OS=Homo sapiens OX=9606 GN=TBCB PE=1 SV=1	2	2	5		HILANFK	1	7	A0A0B4J2C3
	A0A7P0TAT8	Endoplasmin OS=Homo sapiens OX=9606 GN=HSP90B1 PE=1 SV=1	4	2	9		TEGNIDDSLIGGNASAEGPEGEGTESTVITGVDIVMNHHLQETSFTK	1	5	A0A0B4J2C3
	P12109	Collagen alpha-1(VI) chain OS=Homo sapiens OX=9606 GN=COL6A1 PE=1 SV=3	2	2	6		TEGNIDDSLIGGNASAEGPEGEGTESTVITGVDIVMNHHLQETSFTK	1	5	A0A0B4J2C3
	G5EA09	Syndecan binding protein (Syntenin), isoform CRA_a OS=Homo sapiens OX=9606 GN=SDCBP PE=1 SV=1	2	2	5		TEGNIDDSLIGGNASAEGPEGEGTESTVITGVDIVMNHHLQETSFTK	1	5	A0A0B4J2C3
	Q8NFL0	UDP-GlcNAc:betaGal beta-1,3-N-acetylglucosaminyltransferase 7 OS=Homo sapiens OX=9606 GN=B3GNT7 PE=1 SV=1	2	2	8		TEGNIDDSLIGGNASAEGPEGEGTESTVITGVDIVMNHHLQETSFTK	1	5	A0A0B4J2C3
	P49354	Protein farnesyltransferase/geranylgeranyltransferase type-1 subunit alpha OS=Homo sapiens OX=9606 GN=FNTA PE=1 SV=1	2	2	4		TEGNIDDSLIGGNASAEGPEGEGTESTVITGVDIVMNHHLQETSFTK	1	5	A0A0B4J2C3
	Q3B8N2	Galectin-9B OS=Homo sapiens OX=9606 GN=LGALS9B PE=1 SV=3	2	2	5		TEGNIDDSLIGGNASAEGPEGEGTESTVITGVDIVMNHHLQETSFTK	1	5	A0A0B4J2C3
	P06576	ATP synthase subunit beta, mitochondrial OS=Homo sapiens OX=9606 GN=ATP5F1B PE=1 SV=3	2	2	2		VKPFMTGAAEQIK	1	6	A0A0B4J2C3
	A0A804H3B5	EF-hand calcium-binding domain-containing protein 14 OS=Homo sapiens OX=9606 GN=EFCAB14 PE=1 SV=1	2	2	4		VKPFMTGAAEQIK	1	6	A0A0B4J2C3
	Q86WV7	Coiled-coil domain-containing protein 43 OS=Homo sapiens OX=9606 GN=CCDC43 PE=1 SV=1	2	2	4		LLIYDASSLESGVPSR	1	1	A0A0B4J2D9
	P36952	Serpin B5 OS=Homo sapiens OX=9606 GN=SERPINB5 PE=1 SV=2	2	2	2		EFHLNESGDPSSK	1	4	A0A0C4DFV9
	P45880	Voltage-dependent anion-selective channel protein 2 OS=Homo sapiens OX=9606 GN=VDAC2 PE=1 SV=2	2	2	3		ELNSNHDGADETSEK	1	1	A0A0C4DFV9
	O43776	Asparagine--tRNA ligase, cytoplasmic OS=Homo sapiens OX=9606 GN=NARS1 PE=1 SV=1	2	2	4		ELNSNHDGADETSEK	1	1	A0A0C4DFV9
	P23246	Splicing factor, proline- and glutamine-rich OS=Homo sapiens OX=9606 GN=SFPQ PE=1 SV=2	2	2	4		EQQEAIEHIDEVQNEIDR	1	4	A0A0C4DFV9
	P08727	Keratin, type I cytoskeletal 19 OS=Homo sapiens OX=9606 GN=KRT19 PE=1 SV=4	11	2	50		EQQEAIEHIDEVQNEIDR	1	4	A0A0C4DFV9
	Q9H0X4	Protein FAM234A OS=Homo sapiens OX=9606 GN=FAM234A PE=1 SV=1	2	2	3		IDFYFDENPYFENK	1	4	A0A0C4DFV9
	P04899	Guanine nucleotide-binding protein G(i) subunit alpha-2 OS=Homo sapiens OX=9606 GN=GNAI2 PE=1 SV=3	2	2	3		IDFYFDENPYFENK	1	4	A0A0C4DFV9
	P29218	Inositol monophosphatase 1 OS=Homo sapiens OX=9606 GN=IMPA1 PE=1 SV=1	2	2	6		LNEQASEEILK	1	3	A0A0C4DFV9
	E7EUC7	UTP--glucose-1-phosphate uridylyltransferase OS=Homo sapiens OX=9606 GN=UGP2 PE=1 SV=1	2	2	4		LNEQASEEILK	1	3	A0A0C4DFV9
	P50995	Annexin A11 OS=Homo sapiens OX=9606 GN=ANXA11 PE=1 SV=1	2	2	4		VEVTEFEDIK	1	4	A0A0C4DFV9
	Q5EG05	Caspase recruitment domain-containing protein 16 OS=Homo sapiens OX=9606 GN=CARD16 PE=1 SV=1	2	2	3		AQLDAAVTFGPSQVAR	1	2	A0A0C4DFZ2
	A0A7P0TAE9	Calnexin OS=Homo sapiens OX=9606 GN=CANX PE=1 SV=1	2	2	5		DPGENYNLLGGVAGATPEVLQALK	1	2	A0A0C4DFZ2
	O60449	Lymphocyte antigen 75 OS=Homo sapiens OX=9606 GN=LY75 PE=1 SV=3	2	2	3		DPGENYNLLGGVAGATPEVLQALK	1	2	A0A0C4DFZ2
	O15067	Phosphoribosylformylglycinamidine synthase OS=Homo sapiens OX=9606 GN=PFAS PE=1 SV=4	2	2	5		GGLPLEEVTVAEVLAAR	1	2	A0A0C4DFZ2
	Q9NZU0	Leucine-rich repeat transmembrane protein FLRT3 OS=Homo sapiens OX=9606 GN=FLRT3 PE=1 SV=1	2	2	4		GTTYEGGVR	1	2	A0A0C4DFZ2
	Q06481	Amyloid beta precursor like protein 2 OS=Homo sapiens OX=9606 GN=APLP2 PE=1 SV=2	2	2	2		GYLTGMAGK	1	2	A0A0C4DFZ2
	P18428	Lipopolysaccharide-binding protein OS=Homo sapiens OX=9606 GN=LBP PE=1 SV=3	2	2	5		AIVAIENPADVSVISSR	1	5	A0A0C4DG17
	Q9UJC5	SH3 domain-binding glutamic acid-rich-like protein 2 OS=Homo sapiens OX=9606 GN=SH3BGRL2 PE=1 SV=2	2	2	7		AIVAIENPADVSVISSR	1	5	A0A0C4DG17
	Q9BVG4	Protein PBDC1 OS=Homo sapiens OX=9606 GN=PBDC1 PE=1 SV=1	2	2	6		DPEEIEKEEQAAAEK	1	4	A0A0C4DG17
	Q14393	Growth arrest-specific protein 6 OS=Homo sapiens OX=9606 GN=GAS6 PE=1 SV=3	2	2	3		FAAATGATPIAGR	1	5	A0A0C4DG17
	P36405	ADP-ribosylation factor-like protein 3 OS=Homo sapiens OX=9606 GN=ARL3 PE=1 SV=2	2	2	2		FLAAGTHLGGTNLDFQMEQYIYK	1	4	A0A0C4DG17
	A0A6Q8PGZ8	Glycine--tRNA ligase OS=Homo sapiens OX=9606 GN=GARS1 PE=1 SV=1	2	2	2		FLAAGTHLGGTNLDFQMEQYIYK	1	4	A0A0C4DG17
	G3V2W1	Protein Z-dependent protease inhibitor OS=Homo sapiens OX=9606 GN=SERPINA10 PE=1 SV=1	2	2	4		FTPGTFTNQIQAAFR	1	3	A0A0C4DG17
	P47929	Galectin-7 OS=Homo sapiens OX=9606 GN=LGALS7B PE=1 SV=2	2	2	3		FTPGTFTNQIQAAFR	1	3	A0A0C4DG17
	A0A590UJB6	Voltage-gated potassium channel subunit beta-2 OS=Homo sapiens OX=9606 GN=KCNAB2 PE=1 SV=1	2	2	3		MSGALDVLQMK	1	5	A0A0C4DG17
	Q5R3I4	Tetratricopeptide repeat protein 38 OS=Homo sapiens OX=9606 GN=TTC38 PE=1 SV=1	2	2	3		MSGALDVLQMKEEDVLK	1	5	A0A0C4DG17
	A0A3B3IUC4	Alpha-galactosidase OS=Homo sapiens OX=9606 GN=GLA PE=1 SV=1	2	2	5		SDGIYIINLK	1	5	A0A0C4DG17
	P13797	Plastin-3 OS=Homo sapiens OX=9606 GN=PLS3 PE=1 SV=4	6	2	20		HGESGSMAVFHQTQGPSYSESK	1	3	A0A0C4DG49
	P08253	72 kDa type IV collagenase OS=Homo sapiens OX=9606 GN=MMP2 PE=1 SV=2	2	2	4		HGESGSMAVFHQTQGPSYSESK	1	3	A0A0C4DG49
	Q8TD55	Pleckstrin homology domain-containing family O member 2 OS=Homo sapiens OX=9606 GN=PLEKHO2 PE=1 SV=1	2	2	3		LEFVAAR	1	3	A0A0C4DG49
	Q969E4	Transcription elongation factor A protein-like 3 OS=Homo sapiens OX=9606 GN=TCEAL3 PE=1 SV=1	2	2	13		QAELTVQVK	1	3	A0A0C4DG49
	P51688	N-sulphoglucosamine sulphohydrolase OS=Homo sapiens OX=9606 GN=SGSH PE=1 SV=1	2	2	3		QAELTVQVK	1	3	A0A0C4DG49
	Q9BWD1	Acetyl-CoA acetyltransferase, cytosolic OS=Homo sapiens OX=9606 GN=ACAT2 PE=1 SV=2	2	2	3		RLEFVAAR	1	3	A0A0C4DG49
	P19367	Hexokinase-1 OS=Homo sapiens OX=9606 GN=HK1 PE=1 SV=3	2	2	2		SVDIWLR	1	3	A0A0C4DG49
	J3KTI2	Migration and invasion enhancer 1 OS=Homo sapiens OX=9606 GN=MIEN1 PE=1 SV=1	2	2	4		VLAKPQNTAEVQK	1	3	A0A0C4DG49
	M0QXB4	Coatomer subunit epsilon OS=Homo sapiens OX=9606 GN=COPE PE=1 SV=1	2	2	2		VLAKPQNTAEVQK	1	3	A0A0C4DG49
	O14602	Eukaryotic translation initiation factor 1A, Y-chromosomal OS=Homo sapiens OX=9606 GN=EIF1AY PE=1 SV=4	2	2	6		VQLTGEPVPMAR	1	3	A0A0C4DG49
	Q8NFY4	Semaphorin-6D OS=Homo sapiens OX=9606 GN=SEMA6D PE=1 SV=1	2	2	3		VQLTGEPVPMAR	1	3	A0A0C4DG49
	O00273	DNA fragmentation factor subunit alpha OS=Homo sapiens OX=9606 GN=DFFA PE=1 SV=1	2	2	4		ALESISSDQQSEMVK	1	1	A0A0C4DG68
	O75976	Carboxypeptidase D OS=Homo sapiens OX=9606 GN=CPD PE=1 SV=2	2	2	4		ILGGVISAISEAAAQYNPEPPPPR	1	6	A0A0C4DGQ5
	P23142	Fibulin-1 OS=Homo sapiens OX=9606 GN=FBLN1 PE=1 SV=4	6	2	18		ILGGVISAISEAAAQYNPEPPPPR	1	6	A0A0C4DGQ5
	Q9H446	RWD domain-containing protein 1 OS=Homo sapiens OX=9606 GN=RWDD1 PE=1 SV=1	2	2	3		SMVAVMDSDTTGK	1	8	A0A0C4DGQ5
	A0A494C1N0	Peptidylprolyl isomerase OS=Homo sapiens OX=9606 GN=FKBP2 PE=1 SV=1	2	2	6		SMVAVMDSDTTGK	1	8	A0A0C4DGQ5
	O94919	Endonuclease domain-containing 1 protein OS=Homo sapiens OX=9606 GN=ENDOD1 PE=1 SV=2	2	2	7		THYSNIEANESEEVR	1	7	A0A0C4DGQ5
	Q9H4X1	Regulator of cell cycle RGCC OS=Homo sapiens OX=9606 GN=RGCC PE=1 SV=1	2	2	2		THYSNIEANESEEVR	1	7	A0A0C4DGQ5
	Q96CN7	Isochorismatase domain-containing protein 1 OS=Homo sapiens OX=9606 GN=ISOC1 PE=1 SV=3	2	2	4		LLIYDASSR	1	1	A0A0C4DH25
	Q9BV57	Acireductone dioxygenase OS=Homo sapiens OX=9606 GN=ADI1 PE=1 SV=1	2	2	4		VTMSVDTSK	1	1	A0A0C4DH34
	Q12904	Aminoacyl tRNA synthase complex-interacting multifunctional protein 1 OS=Homo sapiens OX=9606 GN=AIMP1 PE=1 SV=2	2	2	2		YSPSFQGQVTISADK	1	1	A0A0C4DH38
	Q9UNF1	Melanoma-associated antigen D2 OS=Homo sapiens OX=9606 GN=MAGED2 PE=1 SV=2	2	2	4		YSPSFQGQVTISADK	1	1	A0A0C4DH38
	Q08722	Leukocyte surface antigen CD47 OS=Homo sapiens OX=9606 GN=CD47 PE=1 SV=1	2	2	3		ALEWLAR	1	2	A0A0C4DH43
	O75531	Barrier-to-autointegration factor OS=Homo sapiens OX=9606 GN=BANF1 PE=1 SV=1	2	2	10		LLIYGASTR	1	4	A0A0C4DH55
	O95436	Sodium-dependent phosphate transport protein 2B OS=Homo sapiens OX=9606 GN=SLC34A2 PE=1 SV=3	2	2	2		LLIYAASSLQSGVPSR	1	4	A0A0C4DH72
	P34059	N-acetylgalactosamine-6-sulfatase OS=Homo sapiens OX=9606 GN=GALNS PE=1 SV=1	2	2	5		LLIYAASSLQSGVPSR	1	4	A0A0C4DH72
	P22792	Carboxypeptidase N subunit 2 OS=Homo sapiens OX=9606 GN=CPN2 PE=1 SV=3	2	2	4		TQRTNISSTR	1	1	A0A0D9SER5
	Q6UXY8	Transmembrane channel-like protein 5 OS=Homo sapiens OX=9606 GN=TMC5 PE=2 SV=3	2	2	11		AINVQEEK	1	3	A0A0D9SGF6
	P50135	Histamine N-methyltransferase OS=Homo sapiens OX=9606 GN=HNMT PE=1 SV=1	2	2	2		GNAMVEEGHFAAEDVK	1	3	A0A0D9SGF6
	P20042	Eukaryotic translation initiation factor 2 subunit 2 OS=Homo sapiens OX=9606 GN=EIF2S2 PE=1 SV=2	2	2	3		HQAFEAELSANQSR	1	3	A0A0D9SGF6
	Q13308	Inactive tyrosine-protein kinase 7 OS=Homo sapiens OX=9606 GN=PTK7 PE=1 SV=2	2	2	8		IAALQAFADQLIAAGHYAK	1	3	A0A0D9SGF6
	C9J2C0	Tubulin alpha chain (Fragment) OS=Homo sapiens OX=9606 GN=TUBA8 PE=1 SV=1	8	2	37		LIQEQHPEEELIK	1	3	A0A0D9SGF6
	O75131	Copine-3 OS=Homo sapiens OX=9606 GN=CPNE3 PE=1 SV=1	2	2	4		LQIASDENYKDPTNLQGK	1	4	A0A0D9SGF6
	K7ENC0	Fucosyltransferase OS=Homo sapiens OX=9606 GN=FUT5 PE=3 SV=1	2	2	2		LQIASDENYKDPTNLQGK	1	4	A0A0D9SGF6
	Q9UJ68	Mitochondrial peptide methionine sulfoxide reductase OS=Homo sapiens OX=9606 GN=MSRA PE=1 SV=1	2	2	6		ITALDEFATK	1	3	A0A0D9SGF6
	P55036	26S proteasome non-ATPase regulatory subunit 4 OS=Homo sapiens OX=9606 GN=PSMD4 PE=1 SV=1	2	2	2		NQALNTDNYGHDLASVQALQR	1	3	A0A0D9SGF6
	P04424	Argininosuccinate lyase OS=Homo sapiens OX=9606 GN=ASL PE=1 SV=4	2	2	4		SADESGQALLAAGHYASDEVR	1	3	A0A0D9SGF6
	O95825	Quinone oxidoreductase-like protein 1 OS=Homo sapiens OX=9606 GN=CRYZL1 PE=1 SV=2	2	2	2		SADESGQALLAAGHYASDEVR	1	3	A0A0D9SGF6
	P36639	Oxidized purine nucleoside triphosphate hydrolase OS=Homo sapiens OX=9606 GN=NUDT1 PE=1 SV=4	2	2	7		VLETAEDIQER	1	5	A0A0D9SGF6
	Q15019	Septin-2 OS=Homo sapiens OX=9606 GN=SEPTIN2 PE=1 SV=1	2	2	5		VNEVNQFAAK	1	3	A0A0D9SGF6
	P31153	S-adenosylmethionine synthase isoform type-2 OS=Homo sapiens OX=9606 GN=MAT2A PE=1 SV=1	2	2	7		AQIHDLVLVGGSTR	1	3	A0A0G2JIW1
	A0A7P0S5H5	40S ribosomal protein S20 (Fragment) OS=Homo sapiens OX=9606 GN=RPS20 PE=1 SV=1	2	2	3		AQIHDLVLVGGSTR	1	3	A0A0G2JIW1
	B5MBZ0	Echinoderm microtubule-associated protein-like 4 OS=Homo sapiens OX=9606 GN=EML4 PE=1 SV=3	2	2	3		EIAEAYLGYPVTNAVITVPAYFNDSQR	1	2	A0A0G2JIW1
	P14543	Nidogen-1 OS=Homo sapiens OX=9606 GN=NID1 PE=1 SV=3	2	2	6		EIAEAYLGYPVTNAVITVPAYFNDSQR	1	2	A0A0G2JIW1
	Q15848	Adiponectin OS=Homo sapiens OX=9606 GN=ADIPOQ PE=1 SV=1	2	2	14		EIAEAYLGYPVTNAVITVPAYFNDSQR	1	2	A0A0G2JIW1
	Q6QNK2	Adhesion G-protein coupled receptor D1 OS=Homo sapiens OX=9606 GN=ADGRD1 PE=1 SV=1	2	2	2		FGDPVVQSDMK	1	2	A0A0G2JIW1
	Q6ZVX7	F-box only protein 50 OS=Homo sapiens OX=9606 GN=NCCRP1 PE=1 SV=1	2	2	3		FGDPVVQSDMK	1	2	A0A0G2JIW1
	P50990	T-complex protein 1 subunit theta OS=Homo sapiens OX=9606 GN=CCT8 PE=1 SV=4	2	2	3		FGDPVVQSDMK	1	2	A0A0G2JIW1
	Q13526	Peptidyl-prolyl cis-trans isomerase NIMA-interacting 1 OS=Homo sapiens OX=9606 GN=PIN1 PE=1 SV=1	2	2	3		HWPFQVINDGDKPK	1	2	A0A0G2JIW1
	Q969T9	WW domain-binding protein 2 OS=Homo sapiens OX=9606 GN=WBP2 PE=1 SV=1	2	2	4		HWPFQVINDGDKPK	1	2	A0A0G2JIW1
	O15231	Zinc finger protein 185 OS=Homo sapiens OX=9606 GN=ZNF185 PE=1 SV=3	2	2	4		KFGDPVVQSDMK	1	2	A0A0G2JIW1
	P61086	Ubiquitin-conjugating enzyme E2 K OS=Homo sapiens OX=9606 GN=UBE2K PE=1 SV=3	2	2	4		KFGDPVVQSDMK	1	2	A0A0G2JIW1
	P15291	Beta-1,4-galactosyltransferase 1 OS=Homo sapiens OX=9606 GN=B4GALT1 PE=1 SV=5	2	2	2		LDKAQIHDLVLVGGSTR	1	3	A0A0G2JIW1
	A0A075B752	Annexin OS=Homo sapiens OX=9606 GN=ANXA8L1 PE=1 SV=1	2	2	5		LDKAQIHDLVLVGGSTR	1	3	A0A0G2JIW1
	P55209	Nucleosome assembly protein 1-like 1 OS=Homo sapiens OX=9606 GN=NAP1L1 PE=1 SV=1	2	2	4		IINEPTAAAIAYGLDR	1	3	A0A0G2JIW1
	A0A7P0T855	Interferon-induced protein with tetratricopeptide repeats 3 OS=Homo sapiens OX=9606 GN=IFIT3 PE=1 SV=1	2	2	2		IINEPTAAAIAYGLDR	1	3	A0A0G2JIW1
	P0DOY2	Immunoglobulin lambda constant 2 OS=Homo sapiens OX=9606 GN=IGLC2 PE=1 SV=1	4	3	36		LLQDFFNGR	1	3	A0A0G2JIW1
	P06703	Protein S100-A6 OS=Homo sapiens OX=9606 GN=S100A6 PE=1 SV=1	3	3	20		LLQDFFNGR	1	3	A0A0G2JIW1
	P02749	Beta-2-glycoprotein 1 OS=Homo sapiens OX=9606 GN=APOH PE=1 SV=3	4	3	19		LVNHFVEEFK	1	3	A0A0G2JIW1
	P62942	Peptidyl-prolyl cis-trans isomerase FKBP1A OS=Homo sapiens OX=9606 GN=FKBP1A PE=1 SV=2	3	3	24		LVNHFVEEFKR	1	3	A0A0G2JIW1
	P40199	Carcinoembryonic antigen-related cell adhesion molecule 6 OS=Homo sapiens OX=9606 GN=CEACAM6 PE=1 SV=4	4	3	30		MKEIAEAYLGYPVTNAVITVPAYFNDSQR	1	2	A0A0G2JIW1
	P00748	Coagulation factor XII OS=Homo sapiens OX=9606 GN=F12 PE=1 SV=3	3	3	24		MKEIAEAYLGYPVTNAVITVPAYFNDSQR	1	2	A0A0G2JIW1
	Q9H299	SH3 domain-binding glutamic acid-rich-like protein 3 OS=Homo sapiens OX=9606 GN=SH3BGRL3 PE=1 SV=1	3	3	19		NQVALNPQNTVFDAK	1	2	A0A0G2JIW1
	P09228	Cystatin-SA OS=Homo sapiens OX=9606 GN=CST2 PE=1 SV=1	5	3	38		NQVALNPQNTVFDAK	1	2	A0A0G2JIW1
	Q16651	Prostasin OS=Homo sapiens OX=9606 GN=PRSS8 PE=1 SV=1	3	3	21		NQVALNPQNTVFDAKR	1	2	A0A0G2JIW1
	P07437	Tubulin beta chain OS=Homo sapiens OX=9606 GN=TUBB PE=1 SV=2	12	3	68		NQVALNPQNTVFDAKR	1	2	A0A0G2JIW1
	Q15828	Cystatin-M OS=Homo sapiens OX=9606 GN=CST6 PE=1 SV=1	3	3	16		SAVEDEGLK	1	3	A0A0G2JIW1
	P80511	Protein S100-A12 OS=Homo sapiens OX=9606 GN=S100A12 PE=1 SV=2	3	3	5		STLEPVEK	1	5	A0A0G2JIW1
	J3KNB4	Cathelicidin antimicrobial peptide OS=Homo sapiens OX=9606 GN=CAMP PE=1 SV=1	3	3	9		VQVSYKGETK	1	2	A0A0G2JIW1
	P24666	Low molecular weight phosphotyrosine protein phosphatase OS=Homo sapiens OX=9606 GN=ACP1 PE=1 SV=3	3	3	14		MVQEAEK	2	9	A0A0G2JIW1; P11142
	P20962	Parathymosin OS=Homo sapiens OX=9606 GN=PTMS PE=1 SV=2	3	3	12		VEIIANDQGNR	4	20	A0A0G2JIW1; P11142; P11021; P34931
	P68036	Ubiquitin-conjugating enzyme E2 L3 OS=Homo sapiens OX=9606 GN=UBE2L3 PE=1 SV=1	5	3	21		VEIIANDQGNR	4	20	A0A0G2JIW1; P11142; P11021; P34931
	Q8NFU3	Thiosulfate:glutathione sulfurtransferase OS=Homo sapiens OX=9606 GN=TSTD1 PE=1 SV=3	3	3	10		ITITNDKGR	3	13	A0A0G2JIW1; P11142; P34931
	P01911	HLA class II histocompatibility antigen, DRB1 beta chain OS=Homo sapiens OX=9606 GN=HLA-DRB1 PE=1 SV=2	4	3	16		TTPSYVAFTDTER	3	17	A0A0G2JIW1; P11142; P34931
	P02746	Complement C1q subcomponent subunit B OS=Homo sapiens OX=9606 GN=C1QB PE=1 SV=3	3	3	16		AFYPEEISSMVLTK	2	4	A0A0G2JIW1; P34931
	P81605	Dermcidin OS=Homo sapiens OX=9606 GN=DCD PE=1 SV=2	3	3	12		AFYPEEISSMVLTK	2	4	A0A0G2JIW1; P34931
	F8WCF6	Actin-related protein 2/3 complex subunit 4 OS=Homo sapiens OX=9606 GN=ARPC4-TTLL3 PE=3 SV=1	3	3	9		ATAGDTHLGGEDFDNR	2	7	A0A0G2JIW1; P34931
	P62136	Serine/threonine-protein phosphatase PP1-alpha catalytic subunit OS=Homo sapiens OX=9606 GN=PPP1CA PE=1 SV=1	6	3	19		ATAGDTHLGGEDFDNR	2	7	A0A0G2JIW1; P34931
	M0QYN0	Myeloid-derived growth factor OS=Homo sapiens OX=9606 GN=MYDGF PE=1 SV=1	3	3	11		DAGVIAGLNVLR	2	4	A0A0G2JIW1; P34931
	P13473	Lysosome-associated membrane glycoprotein 2 OS=Homo sapiens OX=9606 GN=LAMP2 PE=1 SV=2	3	3	12		LSKEEIER	2	5	A0A0G2JIW1; P34931
	A8MTF8	Protein FAM3B OS=Homo sapiens OX=9606 GN=FAM3B PE=1 SV=2	3	3	6		NALESYAFNMK	2	5	A0A0G2JIW1; P34931
	P07333	Macrophage colony-stimulating factor 1 receptor OS=Homo sapiens OX=9606 GN=CSF1R PE=1 SV=2	3	3	8		NALESYAFNMK	2	5	A0A0G2JIW1; P34931
	P60981	Destrin OS=Homo sapiens OX=9606 GN=DSTN PE=1 SV=3	4	3	14		NALESYAFNMK	2	5	A0A0G2JIW1; P34931
	V9GYM3	Apolipoprotein A-II OS=Homo sapiens OX=9606 GN=APOA2 PE=1 SV=1	3	3	17		QTQIFTTYSDNQPGVLIQVYEGER	2	5	A0A0G2JIW1; P34931
	P02144	Myoglobin OS=Homo sapiens OX=9606 GN=MB PE=1 SV=2	3	3	9		QTQIFTTYSDNQPGVLIQVYEGER	2	5	A0A0G2JIW1; P34931
	P28072	Proteasome subunit beta type-6 OS=Homo sapiens OX=9606 GN=PSMB6 PE=1 SV=4	3	3	13		QTQIFTTYSDNQPGVLIQVYEGER	2	5	A0A0G2JIW1; P34931
	P13686	Tartrate-resistant acid phosphatase type 5 OS=Homo sapiens OX=9606 GN=ACP5 PE=1 SV=3	3	3	14		QTQIFTTYSDNQPGVLIQVYEGER	2	5	A0A0G2JIW1; P34931
	Q92688	Acidic leucine-rich nuclear phosphoprotein 32 family member B OS=Homo sapiens OX=9606 GN=ANP32B PE=1 SV=1	7	3	27		QTQIFTTYSDNQPGVLIQVYEGER	2	5	A0A0G2JIW1; P34931
	Q9Y2V2	Calcium-regulated heat-stable protein 1 OS=Homo sapiens OX=9606 GN=CARHSP1 PE=1 SV=2	3	3	13		SINPDEAVAYGAAVQAAILMGDK	2	5	A0A0G2JIW1; P34931
	F6S8M0	N-acetylglucosamine-6-sulfatase OS=Homo sapiens OX=9606 GN=GNS PE=1 SV=1	3	3	9		SINPDEAVAYGAAVQAAILMGDK	2	5	A0A0G2JIW1; P34931
	F8WF69	Clathrin light chain OS=Homo sapiens OX=9606 GN=CLTA PE=1 SV=1	3	3	7		SINPDEAVAYGAAVQAAILMGDK	2	5	A0A0G2JIW1; P34931
	A0A3B3ISS6	Transmembrane glycoprotein NMB OS=Homo sapiens OX=9606 GN=GPNMB PE=1 SV=1	3	3	8		SINPDEAVAYGAAVQAAILMGDK	2	5	A0A0G2JIW1; P34931
	Q5JXB2	Putative ubiquitin-conjugating enzyme E2 N-like OS=Homo sapiens OX=9606 GN=UBE2NL PE=1 SV=1	3	3	9		SINPDEAVAYGAAVQAAILMGDK	2	5	A0A0G2JIW1; P34931
	Q9H008	Phospholysine phosphohistidine inorganic pyrophosphate phosphatase OS=Homo sapiens OX=9606 GN=LHPP PE=1 SV=2	3	3	9		YKAEDEVQR	2	5	A0A0G2JIW1; P34931
	P62805	Histone H4 OS=Homo sapiens OX=9606 GN=H4-16 PE=1 SV=2	3	3	20		AVSISIIEPGEEGPTAGEGFDK	1	2	A0A0G2JL37
	Q9H223	EH domain-containing protein 4 OS=Homo sapiens OX=9606 GN=EHD4 PE=1 SV=1	3	3	14		AVSISIIEPGEEGPTAGEGFDKVR	1	2	A0A0G2JL37
	Q53GD3	Choline transporter-like protein 4 OS=Homo sapiens OX=9606 GN=SLC44A4 PE=1 SV=2	3	3	13		EAEDSPQHM	1	2	A0A0G2JL37
	Q9Y3C6	Peptidyl-prolyl cis-trans isomerase-like 1 OS=Homo sapiens OX=9606 GN=PPIL1 PE=1 SV=1	3	3	15		IGEPLVLK	1	13	A0A0G2JL37
	Q12907	Vesicular integral-membrane protein VIP36 OS=Homo sapiens OX=9606 GN=LMAN2 PE=1 SV=1	3	3	11		VLSPQGGGPWDSVAR	1	12	A0A0G2JL37
	P60983	Glia maturation factor beta OS=Homo sapiens OX=9606 GN=GMFB PE=1 SV=2	4	3	18		VLSPQGGGPWDSVAR	1	12	A0A0G2JL37
	Q9Y5Y7	Lymphatic vessel endothelial hyaluronic acid receptor 1 OS=Homo sapiens OX=9606 GN=LYVE1 PE=1 SV=2	3	3	15		VYQIPGKPEIVDSASELTAGVPNK	1	8	A0A0G2JL37
	G3XAK1	Hepatocyte growth factor-like protein OS=Homo sapiens OX=9606 GN=MST1 PE=1 SV=1	3	3	17		VYQIPGKPEIVDSASELTAGVPNK	1	8	A0A0G2JL37
	P04179	Superoxide dismutase [Mn], mitochondrial OS=Homo sapiens OX=9606 GN=SOD2 PE=1 SV=3	3	3	16		FRIDSVSEGNAGPYR	1	8	A0A0G2JLV7
	P49247	Ribose-5-phosphate isomerase OS=Homo sapiens OX=9606 GN=RPIA PE=1 SV=3	3	3	12		FRIDSVSEGNAGPYR	1	8	A0A0G2JLV7
	A0A0C4DGQ5	Calpain small subunit 1 OS=Homo sapiens OX=9606 GN=CAPNS1 PE=1 SV=1	3	3	20		GPVGVQTFR	1	22	A0A0G2JLV7
	Q96HC4	PDZ and LIM domain protein 5 OS=Homo sapiens OX=9606 GN=PDLIM5 PE=1 SV=5	3	3	12		IDSVSEGNAGPYR	1	8	A0A0G2JLV7
	Q9ULI3	Protein HEG homolog 1 OS=Homo sapiens OX=9606 GN=HEG1 PE=1 SV=3	4	3	10		IDSVSEGNAGPYR	1	8	A0A0G2JLV7
	P22894	Neutrophil collagenase OS=Homo sapiens OX=9606 GN=MMP8 PE=1 SV=1	3	3	14		WSEQSDYLELLVK	1	12	A0A0G2JLV7
	X6R8A1	Carboxypeptidase OS=Homo sapiens OX=9606 GN=CTSA PE=1 SV=1	3	3	14		DASGATFTWTPSSGK	1	3	A0A0G2JMB2
	Q99436	Proteasome subunit beta type-7 OS=Homo sapiens OX=9606 GN=PSMB7 PE=1 SV=1	3	3	10		QEPSQGTTTFAVTSILR	2	3	A0A0G2JMB2; A0A286YEY1
	P28799	Progranulin OS=Homo sapiens OX=9606 GN=GRN PE=1 SV=2	3	3	8		QEPSQGTTTFAVTSILR	2	3	A0A0G2JMB2; A0A286YEY1
	P02452	Collagen alpha-1(I) chain OS=Homo sapiens OX=9606 GN=COL1A1 PE=1 SV=6	3	3	8		QEPSQGTTTFAVTSILR	2	3	A0A0G2JMB2; A0A286YEY1
	P49747	Cartilage oligomeric matrix protein OS=Homo sapiens OX=9606 GN=COMP PE=1 SV=2	3	3	8		QEPSQGTTTFAVTSILR	2	3	A0A0G2JMB2; A0A286YEY1
	P20933	N(4)-(beta-N-acetylglucosaminyl)-L-asparaginase OS=Homo sapiens OX=9606 GN=AGA PE=1 SV=2	3	3	19		SAVQGPPER	2	5	A0A0G2JMB2; A0A286YEY1
	Q9NR45	Sialic acid synthase OS=Homo sapiens OX=9606 GN=NANS PE=1 SV=2	3	3	12		VAAEDWK	2	5	A0A0G2JMB2; A0A286YEY1
	A0A1B0GW77	Aldehyde dehydrogenase (NAD(+)) OS=Homo sapiens OX=9606 GN=ALDH7A1 PE=1 SV=1	3	3	8		WLQGSQELPR	2	5	A0A0G2JMB2; A0A286YEY1
	A0A0A0MT71	UPF0764 protein C16orf89 OS=Homo sapiens OX=9606 GN=C16orf89 PE=1 SV=1	3	3	11		YLTWASR	2	5	A0A0G2JMB2; A0A286YEY1
	Q15365	Poly(rC)-binding protein 1 OS=Homo sapiens OX=9606 GN=PCBP1 PE=1 SV=2	4	3	7		EAPKVVEEQESR	2	4	A0A0G2JPR0; P0C0L5
	P09603	Macrophage colony-stimulating factor 1 OS=Homo sapiens OX=9606 GN=CSF1 PE=1 SV=2	3	3	7		EAPKVVEEQESR	2	4	A0A0G2JPR0; P0C0L5
	Q06828	Fibromodulin OS=Homo sapiens OX=9606 GN=FMOD PE=1 SV=2	3	3	12		VGLSGMAIADVTLLSGFHALR	2	4	A0A0G2JPR0; P0C0L5
	Q8NFZ8	Cell adhesion molecule 4 OS=Homo sapiens OX=9606 GN=CADM4 PE=1 SV=1	3	3	10		VGLSGMAIADVTLLSGFHALR	2	4	A0A0G2JPR0; P0C0L5
	Q14444	Caprin-1 OS=Homo sapiens OX=9606 GN=CAPRIN1 PE=1 SV=2	3	3	9		VVEEQESR	2	4	A0A0G2JPR0; P0C0L5
	Q9H3R2	Mucin-13 OS=Homo sapiens OX=9606 GN=MUC13 PE=1 SV=3	3	3	6		LLLYAASR	1	1	A0A0G2JRQ6
	P41236	Protein phosphatase inhibitor 2 OS=Homo sapiens OX=9606 GN=PPP1R2 PE=1 SV=2	3	3	14		GVSLFPYGADAGDLEFVR	1	21	A0A0G2JS65
	Q9NYL9	Tropomodulin-3 OS=Homo sapiens OX=9606 GN=TMOD3 PE=1 SV=1	3	3	6		HPPPPPFQNQQRPPR	1	3	A0A0J9YXF8
	G8JLB6	Heterogeneous nuclear ribonucleoprotein H OS=Homo sapiens OX=9606 GN=HNRNPH1 PE=1 SV=1	5	3	20		EAVMDINKPGPLFKPENGLLETK	1	5	A0A0S2Z4L3
	P09497	Clathrin light chain B OS=Homo sapiens OX=9606 GN=CLTB PE=1 SV=1	3	3	7		EAVMDINKPGPLFKPENGLLETK	1	5	A0A0S2Z4L3
	Q15599	Na(+)/H(+) exchange regulatory cofactor NHE-RF2 OS=Homo sapiens OX=9606 GN=SLC9A3R2 PE=1 SV=2	3	3	15		FSAEFDFR	1	6	A0A0S2Z4L3
	Q15691	Microtubule-associated protein RP/EB family member 1 OS=Homo sapiens OX=9606 GN=MAPRE1 PE=1 SV=3	3	3	11		KVESELIKPINPR	1	6	A0A0S2Z4L3
	P00740	Coagulation factor IX OS=Homo sapiens OX=9606 GN=F9 PE=1 SV=2	3	3	7		IETISHEDLQR	1	4	A0A0S2Z4L3
	Q9BS40	Latexin OS=Homo sapiens OX=9606 GN=LXN PE=1 SV=2	3	3	8		ITTGGDVINNGLWNMVSVEELEHSISIK	1	5	A0A0S2Z4L3
	E9PAV3	Nascent polypeptide-associated complex subunit alpha, muscle-specific form OS=Homo sapiens OX=9606 GN=NACA PE=1 SV=1	3	3	10		ITTGGDVINNGLWNMVSVEELEHSISIK	1	5	A0A0S2Z4L3
	O43516	WAS/WASL-interacting protein family member 1 OS=Homo sapiens OX=9606 GN=WIPF1 PE=1 SV=3	3	3	10		ITTGGDVINNGLWNMVSVEELEHSISIK	1	5	A0A0S2Z4L3
	Q9H098	Protein FAM107B OS=Homo sapiens OX=9606 GN=FAM107B PE=1 SV=1	3	3	11		ITTGGDVINNGLWNMVSVEELEHSISIK	1	5	A0A0S2Z4L3
	Q13409	Cytoplasmic dynein 1 intermediate chain 2 OS=Homo sapiens OX=9606 GN=DYNC1I2 PE=1 SV=3	3	3	12		ITTGGDVINNGLWNMVSVEELEHSISIK	1	5	A0A0S2Z4L3
	Q9HB40	Retinoid-inducible serine carboxypeptidase OS=Homo sapiens OX=9606 GN=SCPEP1 PE=1 SV=1	3	3	7		ITTGGDVINNGLWNMVSVEELEHSISIK	1	5	A0A0S2Z4L3
	F5H6Q1	Ubiquitin thioesterase OS=Homo sapiens OX=9606 GN=OTUB1 PE=1 SV=1	3	3	8		NGFVMLSNK	1	5	A0A0S2Z4L3
	P15374	Ubiquitin carboxyl-terminal hydrolase isozyme L3 OS=Homo sapiens OX=9606 GN=UCHL3 PE=1 SV=1	3	3	9		NGFVMLSNKK	1	5	A0A0S2Z4L3
	O43447	Peptidyl-prolyl cis-trans isomerase H OS=Homo sapiens OX=9606 GN=PPIH PE=1 SV=1	3	3	8		NNLELSTPLK	1	4	A0A0S2Z4L3
	P13716	Delta-aminolevulinic acid dehydratase OS=Homo sapiens OX=9606 GN=ALAD PE=1 SV=1	3	3	8		QLAVLDK	1	4	A0A0S2Z4L3
	Q08ET2	Sialic acid-binding Ig-like lectin 14 OS=Homo sapiens OX=9606 GN=SIGLEC14 PE=1 SV=1	3	3	9		QSTNAYPDLR	1	5	A0A0S2Z4L3
	Q13011	Delta(3,5)-Delta(2,4)-dienoyl-CoA isomerase, mitochondrial OS=Homo sapiens OX=9606 GN=ECH1 PE=1 SV=2	3	3	7		SFQTGLFTAAR	1	5	A0A0S2Z4L3
	B4DUT8	Calponin OS=Homo sapiens OX=9606 GN=CNN2 PE=1 SV=1	3	3	12		SQDILLSVENTVIYR	1	4	A0A0S2Z4L3
	P07741	Adenine phosphoribosyltransferase OS=Homo sapiens OX=9606 GN=APRT PE=1 SV=2	3	3	10		VYFAGFPR	1	6	A0A0S2Z4L3
	P55058	Phospholipid transfer protein OS=Homo sapiens OX=9606 GN=PLTP PE=1 SV=1	3	3	6		ELINNLFK	1	1	A0A0U1RQN2
	P30419	Glycylpeptide N-tetradecanoyltransferase 1 OS=Homo sapiens OX=9606 GN=NMT1 PE=1 SV=2	3	3	8		AGLQFPVGR	1	20	A0A0U1RRH7
	P80108	Phosphatidylinositol-glycan-specific phospholipase D OS=Homo sapiens OX=9606 GN=GPLD1 PE=1 SV=3	3	3	6		VTIAQGGVLPNIQAVLLPK	1	13	A0A0U1RRH7
	J3KQJ1	Inactive C-alpha-formylglycine-generating enzyme 2 OS=Homo sapiens OX=9606 GN=SUMF2 PE=1 SV=1	3	3	11		VTIAQGGVLPNIQAVLLPK	1	13	A0A0U1RRH7
	Q8N8N7	Prostaglandin reductase 2 OS=Homo sapiens OX=9606 GN=PTGR2 PE=1 SV=1	3	3	7		VTNILMLK	1	18	A0A0U1RRM4
	O43505	Beta-1,4-glucuronyltransferase 1 OS=Homo sapiens OX=9606 GN=B4GAT1 PE=1 SV=1	3	3	12		WAAVVVPSGQEQR	1	14	A0A140T913
	Q13835	Plakophilin-1 OS=Homo sapiens OX=9606 GN=PKP1 PE=1 SV=2	3	3	8		DGEDQTQDTELVETRPAGDGTFQK	2	56	A0A140T930; A0A140T913
	Q99538	Legumain OS=Homo sapiens OX=9606 GN=LGMN PE=1 SV=1	3	3	6		FIAVGYVDDTQFVR	2	42	A0A140T930; A0A140T913
	P00492	Hypoxanthine-guanine phosphoribosyltransferase OS=Homo sapiens OX=9606 GN=HPRT1 PE=1 SV=2	3	3	9		FIAVGYVDDTQFVR	2	42	A0A140T930; A0A140T913
	A0A3B3IRV5	Heme-binding protein 1 (Fragment) OS=Homo sapiens OX=9606 GN=HEBP1 PE=1 SV=1	3	3	6		YLENGKETLQR	3	79	A0A140T930; A0A140T913; D5H3J5
	Q9UGI8	Testin OS=Homo sapiens OX=9606 GN=TES PE=1 SV=1	3	3	7		GSSTWLTAFVLK	2	5	A0A140TA29; P0C0L5
	O15400	Syntaxin-7 OS=Homo sapiens OX=9606 GN=STX7 PE=1 SV=4	3	3	9		LQETSNWLLSQQQADGSFQDLSPVIHR	2	5	A0A140TA29; P0C0L5
	Q8N392	Rho GTPase-activating protein 18 OS=Homo sapiens OX=9606 GN=ARHGAP18 PE=1 SV=3	3	3	6		LQETSNWLLSQQQADGSFQDLSPVIHR	2	5	A0A140TA29; P0C0L5
	Q14697	Neutral alpha-glucosidase AB OS=Homo sapiens OX=9606 GN=GANAB PE=1 SV=3	3	3	11		LQETSNWLLSQQQADGSFQDLSPVIHR	2	5	A0A140TA29; P0C0L5
	Q8WVV4	Protein POF1B OS=Homo sapiens OX=9606 GN=POF1B PE=1 SV=3	3	3	4		DSSTWLTAFVLK	2	6	A0A140TA32; A0A0G2JPR0
	P08729	Keratin, type II cytoskeletal 7 OS=Homo sapiens OX=9606 GN=KRT7 PE=1 SV=5	7	3	16		ANSFLGEK	3	5	A0A140TA32; A0A0G2JPR0; A0A140TA29
	P21980	Protein-glutamine gamma-glutamyltransferase 2 OS=Homo sapiens OX=9606 GN=TGM2 PE=1 SV=2	3	3	9		ANSFLGEK	3	5	A0A140TA32; A0A0G2JPR0; A0A140TA29
	Q9Y237	Peptidyl-prolyl cis-trans isomerase NIMA-interacting 4 OS=Homo sapiens OX=9606 GN=PIN4 PE=1 SV=1	3	3	5		AAANQMR	4	10	A0A140TA32; A0A0G2JPR0; A0A140TA29; P0C0L5
	O43813	Glutathione S-transferase LANCL1 OS=Homo sapiens OX=9606 GN=LANCL1 PE=1 SV=1	3	3	9		ADGSYAAWLSR	4	10	A0A140TA32; A0A0G2JPR0; A0A140TA29; P0C0L5
	P10155	RNA-binding protein RO60 OS=Homo sapiens OX=9606 GN=RO60 PE=1 SV=2	3	3	4		AEFQDALEK	4	9	A0A140TA32; A0A0G2JPR0; A0A140TA29; P0C0L5
	Q05209	Tyrosine-protein phosphatase non-receptor type 12 OS=Homo sapiens OX=9606 GN=PTPN12 PE=1 SV=3	3	3	5		AEFQDALEKLNMGITDLQGLR	4	9	A0A140TA32; A0A0G2JPR0; A0A140TA29; P0C0L5
	O75832	26S proteasome non-ATPase regulatory subunit 10 OS=Homo sapiens OX=9606 GN=PSMD10 PE=1 SV=1	3	3	6		AEMADQAAAWLTR	4	10	A0A140TA32; A0A0G2JPR0; A0A140TA29; P0C0L5
	P82970	High mobility group nucleosome-binding domain-containing protein 5 OS=Homo sapiens OX=9606 GN=HMGN5 PE=1 SV=1	3	3	5		AEMADQAAAWLTR	4	10	A0A140TA32; A0A0G2JPR0; A0A140TA29; P0C0L5
	Q3MHH8	Alpha-amylase OS=Bos taurus OX=9913 GN=AMY2A PE=2 SV=1	9	3	408		AEMADQAAAWLTR	4	10	A0A140TA32; A0A0G2JPR0; A0A140TA29; P0C0L5
	F8W031	DUF3456 domain-containing protein (Fragment) OS=Homo sapiens OX=9606 PE=1 SV=1	3	3	7		AEMADQAAAWLTR	4	10	A0A140TA32; A0A0G2JPR0; A0A140TA29; P0C0L5
	Q10471	Polypeptide N-acetylgalactosaminyltransferase 2 OS=Homo sapiens OX=9606 GN=GALNT2 PE=1 SV=1	3	3	11		ALEILQEEDLIDEDDIPVR	4	10	A0A140TA32; A0A0G2JPR0; A0A140TA29; P0C0L5
	Q96FQ6	Protein S100-A16 OS=Homo sapiens OX=9606 GN=S100A16 PE=1 SV=1	3	3	3		ALERGLQDEDGYR	4	10	A0A140TA32; A0A0G2JPR0; A0A140TA29; P0C0L5
	P22607	Fibroblast growth factor receptor 3 OS=Homo sapiens OX=9606 GN=FGFR3 PE=1 SV=1	3	3	4		ASAGLLGAHAAAITAYALTLTK	4	10	A0A140TA32; A0A0G2JPR0; A0A140TA29; P0C0L5
	Q9UJ70	N-acetyl-D-glucosamine kinase OS=Homo sapiens OX=9606 GN=NAGK PE=1 SV=4	3	3	6		AVGSGATFSHYYYMILSR	4	10	A0A140TA32; A0A0G2JPR0; A0A140TA29; P0C0L5
	Q10567	AP-1 complex subunit beta-1 OS=Homo sapiens OX=9606 GN=AP1B1 PE=1 SV=3	3	3	5		AVGSGATFSHYYYMILSR	4	10	A0A140TA32; A0A0G2JPR0; A0A140TA29; P0C0L5
	P08581	Hepatocyte growth factor receptor OS=Homo sapiens OX=9606 GN=MET PE=1 SV=4	3	3	8		DFALLSLQVPLK	4	9	A0A140TA32; A0A0G2JPR0; A0A140TA29; P0C0L5
	P52895	Aldo-keto reductase family 1 member C2 OS=Homo sapiens OX=9606 GN=AKR1C2 PE=1 SV=3	5	3	11		DFALLSLQVPLKDAK	4	9	A0A140TA32; A0A0G2JPR0; A0A140TA29; P0C0L5
	P11717	Cation-independent mannose-6-phosphate receptor OS=Homo sapiens OX=9606 GN=IGF2R PE=1 SV=3	3	3	3		DHAVDLIQK	4	10	A0A140TA32; A0A0G2JPR0; A0A140TA29; P0C0L5
	Q6JBY9	CapZ-interacting protein OS=Homo sapiens OX=9606 GN=RCSD1 PE=1 SV=1	3	3	4		DKGQAGLQR	4	10	A0A140TA32; A0A0G2JPR0; A0A140TA29; P0C0L5
	P11413	Glucose-6-phosphate 1-dehydrogenase OS=Homo sapiens OX=9606 GN=G6PD PE=1 SV=4	3	3	4		EELVYELNPLDHR	4	10	A0A140TA32; A0A0G2JPR0; A0A140TA29; P0C0L5
	O60749	Sorting nexin-2 OS=Homo sapiens OX=9606 GN=SNX2 PE=1 SV=2	3	3	9		EELVYELNPLDHR	4	10	A0A140TA32; A0A0G2JPR0; A0A140TA29; P0C0L5
	Q8WYR4	Radial spoke head 1 homolog OS=Homo sapiens OX=9606 GN=RSPH1 PE=1 SV=1	3	3	8		EFHLHLR	4	10	A0A140TA32; A0A0G2JPR0; A0A140TA29; P0C0L5
	P00491	Purine nucleoside phosphorylase OS=Homo sapiens OX=9606 GN=PNP PE=1 SV=2	3	3	8		EGAIHREELVYELNPLDHR	4	10	A0A140TA32; A0A0G2JPR0; A0A140TA29; P0C0L5
	Q9HCY8	Protein S100-A14 OS=Homo sapiens OX=9606 GN=S100A14 PE=1 SV=1	3	3	4		EGAIHREELVYELNPLDHR	4	10	A0A140TA32; A0A0G2JPR0; A0A140TA29; P0C0L5
	Q6P6B1	Glutamate-rich protein 5 OS=Homo sapiens OX=9606 GN=ERICH5 PE=1 SV=1	3	3	8		EMSGSPASGIPVK	4	9	A0A140TA32; A0A0G2JPR0; A0A140TA29; P0C0L5
	Q8NBS9	Thioredoxin domain-containing protein 5 OS=Homo sapiens OX=9606 GN=TXNDC5 PE=1 SV=2	3	3	8		EMSGSPASGIPVK	4	9	A0A140TA32; A0A0G2JPR0; A0A140TA29; P0C0L5
	Q9H1Z4	WD repeat-containing protein 13 OS=Homo sapiens OX=9606 GN=WDR13 PE=1 SV=2	3	3	8		EVYMPSSIFQDDFVIPDISEPGTWK	4	9	A0A140TA32; A0A0G2JPR0; A0A140TA29; P0C0L5
	P07358	Complement component C8 beta chain OS=Homo sapiens OX=9606 GN=C8B PE=1 SV=3	3	3	3		EVYMPSSIFQDDFVIPDISEPGTWK	4	9	A0A140TA32; A0A0G2JPR0; A0A140TA29; P0C0L5
	Q02790	Peptidyl-prolyl cis-trans isomerase FKBP4 OS=Homo sapiens OX=9606 GN=FKBP4 PE=1 SV=3	3	3	5		EVYMPSSIFQDDFVIPDISEPGTWK	4	9	A0A140TA32; A0A0G2JPR0; A0A140TA29; P0C0L5
	Q08345	Epithelial discoidin domain-containing receptor 1 OS=Homo sapiens OX=9606 GN=DDR1 PE=1 SV=1	3	3	5		FEQLELRPVLYNYLDK	4	10	A0A140TA32; A0A0G2JPR0; A0A140TA29; P0C0L5
	Q7Z4H3	5'-deoxynucleotidase HDDC2 OS=Homo sapiens OX=9606 GN=HDDC2 PE=1 SV=1	3	3	6		FEQLELRPVLYNYLDK	4	10	A0A140TA32; A0A0G2JPR0; A0A140TA29; P0C0L5
	Q14165	Malectin OS=Homo sapiens OX=9606 GN=MLEC PE=1 SV=1	3	3	9		FGLLDEDGK	4	9	A0A140TA32; A0A0G2JPR0; A0A140TA29; P0C0L5
	Q9BW83	Intraflagellar transport protein 27 homolog OS=Homo sapiens OX=9606 GN=IFT27 PE=1 SV=1	3	3	12		GHLFLQTDQPIYNPGQR	4	9	A0A140TA32; A0A0G2JPR0; A0A140TA29; P0C0L5
	Q96QA5	Gasdermin-A OS=Homo sapiens OX=9606 GN=GSDMA PE=1 SV=4	3	3	3		GHLFLQTDQPIYNPGQR	4	9	A0A140TA32; A0A0G2JPR0; A0A140TA29; P0C0L5
	Q8WUT4	Leucine-rich repeat neuronal protein 4 OS=Homo sapiens OX=9606 GN=LRRN4 PE=1 SV=3	3	3	11		GLEEELQFSLGSK	4	11	A0A140TA32; A0A0G2JPR0; A0A140TA29; P0C0L5
	Q9Y2Z0	Protein SGT1 homolog OS=Homo sapiens OX=9606 GN=SUGT1 PE=1 SV=3	3	3	9		GLQDEDGYR	4	10	A0A140TA32; A0A0G2JPR0; A0A140TA29; P0C0L5
	Q92598	Heat shock protein 105 kDa OS=Homo sapiens OX=9606 GN=HSPH1 PE=1 SV=1	3	3	4		GPEVQLVAHSPWLK	4	9	A0A140TA32; A0A0G2JPR0; A0A140TA29; P0C0L5
	O60218	Aldo-keto reductase family 1 member B10 OS=Homo sapiens OX=9606 GN=AKR1B10 PE=1 SV=2	3	3	6		GPEVQLVAHSPWLK	4	9	A0A140TA32; A0A0G2JPR0; A0A140TA29; P0C0L5
	P27169	Serum paraoxonase/arylesterase 1 OS=Homo sapiens OX=9606 GN=PON1 PE=1 SV=3	3	3	5		GQIVFMNR	4	10	A0A140TA32; A0A0G2JPR0; A0A140TA29; P0C0L5
	Q9Y646	Carboxypeptidase Q OS=Homo sapiens OX=9606 GN=CPQ PE=1 SV=1	3	3	7		GSFEFPVGDAVSK	4	10	A0A140TA32; A0A0G2JPR0; A0A140TA29; P0C0L5
	A0A0A0MT16	ATP-binding cassette sub-family A member 13 OS=Homo sapiens OX=9606 GN=ABCA13 PE=1 SV=1	3	3	4		HLVPGAPFLLQALVR	4	9	A0A140TA32; A0A0G2JPR0; A0A140TA29; P0C0L5
	A0A087WUZ3	Spectrin beta chain OS=Homo sapiens OX=9606 GN=SPTBN1 PE=1 SV=1	3	3	9		HLVPGAPFLLQALVR	4	9	A0A140TA32; A0A0G2JPR0; A0A140TA29; P0C0L5
	Q13938	Calcyphosin OS=Homo sapiens OX=9606 GN=CAPS PE=1 SV=2	12	4	110		KADGSYAAWLSR	4	10	A0A140TA32; A0A0G2JPR0; A0A140TA29; P0C0L5
	C9JV77	Alpha-2-HS-glycoprotein OS=Homo sapiens OX=9606 GN=AHSG PE=1 SV=1	4	4	64		KYVLPNFEVK	4	9	A0A140TA32; A0A0G2JPR0; A0A140TA29; P0C0L5
	P04080	Cystatin-B OS=Homo sapiens OX=9606 GN=CSTB PE=1 SV=2	4	4	91		LGQYASPTAK	4	10	A0A140TA32; A0A0G2JPR0; A0A140TA29; P0C0L5
	P01036	Cystatin-S OS=Homo sapiens OX=9606 GN=CST4 PE=1 SV=3	7	4	54		LLLFSPSVVHLGVPLSVGVQLQDVPR	4	9	A0A140TA32; A0A0G2JPR0; A0A140TA29; P0C0L5
	P10599	Thioredoxin OS=Homo sapiens OX=9606 GN=TXN PE=1 SV=3	4	4	54		LLLFSPSVVHLGVPLSVGVQLQDVPR	4	9	A0A140TA32; A0A0G2JPR0; A0A140TA29; P0C0L5
	Q01469	Fatty acid-binding protein 5 OS=Homo sapiens OX=9606 GN=FABP5 PE=1 SV=3	4	4	21		LNMGITDLQGLR	4	9	A0A140TA32; A0A0G2JPR0; A0A140TA29; P0C0L5
	P68871	Hemoglobin subunit beta OS=Homo sapiens OX=9606 GN=HBB PE=1 SV=2	10	4	59		LNMGITDLQGLR	4	9	A0A140TA32; A0A0G2JPR0; A0A140TA29; P0C0L5
	P16070	CD44 antigen OS=Homo sapiens OX=9606 GN=CD44 PE=1 SV=3	4	4	36		LNMGITDLQGLR	4	9	A0A140TA32; A0A0G2JPR0; A0A140TA29; P0C0L5
	P30047	GTP cyclohydrolase 1 feedback regulatory protein OS=Homo sapiens OX=9606 GN=GCHFR PE=1 SV=3	4	4	201		LNMGITDLQGLR	4	9	A0A140TA32; A0A0G2JPR0; A0A140TA29; P0C0L5
	P19652	Alpha-1-acid glycoprotein 2 OS=Homo sapiens OX=9606 GN=ORM2 PE=1 SV=2	7	4	98		ITPGKPYILTVPGHLDEMQLDIQAR	4	9	A0A140TA32; A0A0G2JPR0; A0A140TA29; P0C0L5
	P69905	Hemoglobin subunit alpha OS=Homo sapiens OX=9606 GN=HBA2 PE=1 SV=2	8	4	52		ITPGKPYILTVPGHLDEMQLDIQAR	4	9	A0A140TA32; A0A0G2JPR0; A0A140TA29; P0C0L5
	P05452	Tetranectin OS=Homo sapiens OX=9606 GN=CLEC3B PE=1 SV=3	4	4	27		ITQVLHFTK	4	11	A0A140TA32; A0A0G2JPR0; A0A140TA29; P0C0L5
	P41222	Prostaglandin-H2 D-isomerase OS=Homo sapiens OX=9606 GN=PTGDS PE=1 SV=1	4	4	34		LVNGQSHISLSK	4	9	A0A140TA32; A0A0G2JPR0; A0A140TA29; P0C0L5
	P15941	Mucin-1 OS=Homo sapiens OX=9606 GN=MUC1 PE=1 SV=3	4	4	38		LVNGQSHISLSK	4	9	A0A140TA32; A0A0G2JPR0; A0A140TA29; P0C0L5
	P09382	Galectin-1 OS=Homo sapiens OX=9606 GN=LGALS1 PE=1 SV=2	4	4	29		LVNGQSHISLSK	4	9	A0A140TA32; A0A0G2JPR0; A0A140TA29; P0C0L5
	P18065	Insulin-like growth factor-binding protein 2 OS=Homo sapiens OX=9606 GN=IGFBP2 PE=1 SV=2	4	4	20		MRPSTDTITVMVENSHGLR	4	9	A0A140TA32; A0A0G2JPR0; A0A140TA29; P0C0L5
	Q86VB7	Scavenger receptor cysteine-rich type 1 protein M130 OS=Homo sapiens OX=9606 GN=CD163 PE=1 SV=2	4	4	22		MRPSTDTITVMVENSHGLR	4	9	A0A140TA32; A0A0G2JPR0; A0A140TA29; P0C0L5
	Q9UBX7	Kallikrein-11 OS=Homo sapiens OX=9606 GN=KLK11 PE=1 SV=2	4	4	25		MRPSTDTITVMVENSHGLR	4	9	A0A140TA32; A0A0G2JPR0; A0A140TA29; P0C0L5
	Q12841	Follistatin-related protein 1 OS=Homo sapiens OX=9606 GN=FSTL1 PE=1 SV=1	4	4	19		MRPSTDTITVMVENSHGLR	4	9	A0A140TA32; A0A0G2JPR0; A0A140TA29; P0C0L5
	O60234	Glia maturation factor gamma OS=Homo sapiens OX=9606 GN=GMFG PE=1 SV=1	5	4	26		MRPSTDTITVMVENSHGLR	4	9	A0A140TA32; A0A0G2JPR0; A0A140TA29; P0C0L5
	A6NC48	ADP-ribosyl cyclase/cyclic ADP-ribose hydrolase OS=Homo sapiens OX=9606 GN=BST1 PE=1 SV=1	4	4	19		QGSFQGGFR	4	12	A0A140TA32; A0A0G2JPR0; A0A140TA29; P0C0L5
	A0A7P0T8I6	Cathepsin X OS=Homo sapiens OX=9606 GN=CTSZ PE=1 SV=1	4	4	16		RGHLFLQTDQPIYNPGQR	4	9	A0A140TA32; A0A0G2JPR0; A0A140TA29; P0C0L5
	Q99584	Protein S100-A13 OS=Homo sapiens OX=9606 GN=S100A13 PE=1 SV=1	4	4	19		RGHLFLQTDQPIYNPGQR	4	9	A0A140TA32; A0A0G2JPR0; A0A140TA29; P0C0L5
	P30046	D-dopachrome decarboxylase OS=Homo sapiens OX=9606 GN=DDT PE=1 SV=3	4	4	19		SFFPENWLWR	4	10	A0A140TA32; A0A0G2JPR0; A0A140TA29; P0C0L5
	F8VXU5	Vacuolar protein sorting-associated protein 29 OS=Homo sapiens OX=9606 GN=VPS29 PE=1 SV=1	4	4	17		SFFPENWLWR	4	10	A0A140TA32; A0A0G2JPR0; A0A140TA29; P0C0L5
	P04066	Tissue alpha-L-fucosidase OS=Homo sapiens OX=9606 GN=FUCA1 PE=1 SV=4	4	4	10		SHALQLNNR	4	11	A0A140TA32; A0A0G2JPR0; A0A140TA29; P0C0L5
	Q7Z5L0	Vitelline membrane outer layer protein 1 homolog OS=Homo sapiens OX=9606 GN=VMO1 PE=1 SV=1	4	4	29		SHKPLNMGK	4	10	A0A140TA32; A0A0G2JPR0; A0A140TA29; P0C0L5
	O95994	Anterior gradient protein 2 homolog OS=Homo sapiens OX=9606 GN=AGR2 PE=1 SV=1	5	4	21		STQDTVIALDALSAYWIASHTTEER	4	11	A0A140TA32; A0A0G2JPR0; A0A140TA29; P0C0L5
	A0A0G2JLV7	Leukocyte-associated immunoglobulin-like receptor 1 OS=Homo sapiens OX=9606 GN=LAIR1 PE=1 SV=1	4	4	20		STQDTVIALDALSAYWIASHTTEER	4	11	A0A140TA32; A0A0G2JPR0; A0A140TA29; P0C0L5
	P02747	Complement C1q subcomponent subunit C OS=Homo sapiens OX=9606 GN=C1QC PE=1 SV=3	4	4	22		TEQWSTLPPETK	4	10	A0A140TA32; A0A0G2JPR0; A0A140TA29; P0C0L5
	A0A7I2YQA2	Procathepsin L OS=Homo sapiens OX=9606 GN=CTSL PE=1 SV=1	4	4	18		TEQWSTLPPETK	4	10	A0A140TA32; A0A0G2JPR0; A0A140TA29; P0C0L5
	E9PL57	NEDD8-MDP1 readthrough (Fragment) OS=Homo sapiens OX=9606 GN=NEDD8-MDP1 PE=4 SV=1	4	4	18		TLEIPGNSDPNMIPDGDFNSYVR	4	10	A0A140TA32; A0A0G2JPR0; A0A140TA29; P0C0L5
	P21291	Cysteine and glycine-rich protein 1 OS=Homo sapiens OX=9606 GN=CSRP1 PE=1 SV=3	4	4	22		TLEIPGNSDPNMIPDGDFNSYVR	4	10	A0A140TA32; A0A0G2JPR0; A0A140TA29; P0C0L5
	Q13867	Bleomycin hydrolase OS=Homo sapiens OX=9606 GN=BLMH PE=1 SV=1	4	4	13		TLEIPGNSDPNMIPDGDFNSYVR	4	10	A0A140TA32; A0A0G2JPR0; A0A140TA29; P0C0L5
	P01903	HLA class II histocompatibility antigen, DR alpha chain OS=Homo sapiens OX=9606 GN=HLA-DRA PE=1 SV=2	4	4	19		TLEIPGNSDPNMIPDGDFNSYVR	4	10	A0A140TA32; A0A0G2JPR0; A0A140TA29; P0C0L5
	C9JF17	Apolipoprotein D (Fragment) OS=Homo sapiens OX=9606 GN=APOD PE=1 SV=1	4	4	17		TTNIQGINLLFSSR	4	9	A0A140TA32; A0A0G2JPR0; A0A140TA29; P0C0L5
	O43583	Density-regulated protein OS=Homo sapiens OX=9606 GN=DENR PE=1 SV=2	4	4	18		TTNIQGINLLFSSR	4	9	A0A140TA32; A0A0G2JPR0; A0A140TA29; P0C0L5
	P61204	ADP-ribosylation factor 3 OS=Homo sapiens OX=9606 GN=ARF3 PE=1 SV=2	7	4	30		TYNVLDMK	4	11	A0A140TA32; A0A0G2JPR0; A0A140TA29; P0C0L5
	A0A087WV17	Osteoclast-associated immunoglobulin-like receptor OS=Homo sapiens OX=9606 GN=OSCAR PE=1 SV=1	4	4	11		VDFTLSSER	4	9	A0A140TA32; A0A0G2JPR0; A0A140TA29; P0C0L5
	P24158	Myeloblastin OS=Homo sapiens OX=9606 GN=PRTN3 PE=1 SV=3	4	4	18		VEYGFQVK	4	10	A0A140TA32; A0A0G2JPR0; A0A140TA29; P0C0L5
	P15104	Glutamine synthetase OS=Homo sapiens OX=9606 GN=GLUL PE=1 SV=4	4	4	21		VGDTLNLNLR	4	10	A0A140TA32; A0A0G2JPR0; A0A140TA29; P0C0L5
	Q9H477	Ribokinase OS=Homo sapiens OX=9606 GN=RBKS PE=1 SV=1	4	4	16		VLSLAQEQVGGSPEK	4	10	A0A140TA32; A0A0G2JPR0; A0A140TA29; P0C0L5
	Q9UK76	Jupiter microtubule associated homolog 1 OS=Homo sapiens OX=9606 GN=JPT1 PE=1 SV=3	4	4	24		VTASDPLDTLGSEGALSPGGVASLLR	4	10	A0A140TA32; A0A0G2JPR0; A0A140TA29; P0C0L5
	D6RAR4	Hepatocyte growth factor activator OS=Homo sapiens OX=9606 GN=HGFAC PE=1 SV=1	4	4	12		YLDKTEQWSTLPPETK	4	10	A0A140TA32; A0A0G2JPR0; A0A140TA29; P0C0L5
	A0A7I2YQC0	Nucleophosmin OS=Homo sapiens OX=9606 GN=NPM1 PE=1 SV=1	4	4	15		YLDKTEQWSTLPPETK	4	10	A0A140TA32; A0A0G2JPR0; A0A140TA29; P0C0L5
	Q15056	Eukaryotic translation initiation factor 4H OS=Homo sapiens OX=9606 GN=EIF4H PE=1 SV=5	4	4	20		YIYGKPVQGVAYVR	4	9	A0A140TA32; A0A0G2JPR0; A0A140TA29; P0C0L5
	P08311	Cathepsin G OS=Homo sapiens OX=9606 GN=CTSG PE=1 SV=2	4	4	9		YIYGKPVQGVAYVR	4	9	A0A140TA32; A0A0G2JPR0; A0A140TA29; P0C0L5
	F6XZQ7	Glutathione S-transferase OS=Homo sapiens OX=9606 GN=GSTM2 PE=1 SV=1	4	4	11		YVLPNFEVK	4	9	A0A140TA32; A0A0G2JPR0; A0A140TA29; P0C0L5
	Q9H0R4	Haloacid dehalogenase-like hydrolase domain-containing protein 2 OS=Homo sapiens OX=9606 GN=HDHD2 PE=1 SV=1	4	4	10		YVSHFETEGPHVLLYFDSVPTSR	4	10	A0A140TA32; A0A0G2JPR0; A0A140TA29; P0C0L5
	P38159	RNA-binding motif protein, X chromosome OS=Homo sapiens OX=9606 GN=RBMX PE=1 SV=3	4	4	19		LTVAAPPSGGPGFLSIERPDSRPPR	3	8	A0A140TA32; A0A140TA29; P0C0L5
	Q08554	Desmocollin-1 OS=Homo sapiens OX=9606 GN=DSC1 PE=1 SV=2	4	4	17		LVVNIDNAK	1	3	A0A140TA62
	Q13185	Chromobox protein homolog 3 OS=Homo sapiens OX=9606 GN=CBX3 PE=1 SV=4	4	4	11		FDSDVGEYR	1	7	A0A182DWH4
	O60869	Endothelial differentiation-related factor 1 OS=Homo sapiens OX=9606 GN=EDF1 PE=1 SV=1	4	4	12		VHPQVTVYPAK	1	2	A0A182DWH4
	A0A7I2V4G0	Heterogeneous nuclear ribonucleoprotein A3 OS=Homo sapiens OX=9606 GN=HNRNPA3 PE=1 SV=1	4	4	15		DVLTSTYGATAETLSTSTTTHVTK	1	6	A0A1B0GTW6
	Q9H444	Charged multivesicular body protein 4b OS=Homo sapiens OX=9606 GN=CHMP4B PE=1 SV=1	4	4	17		NVQEQSLEAGLAR	1	3	A0A1B0GUD6
	O14786	Neuropilin-1 OS=Homo sapiens OX=9606 GN=NRP1 PE=1 SV=3	4	4	17		NIQVDEANLLTWQGLIVPDNPPYNK	1	1	A0A1B0GUS4
	Q8NDH3	Probable aminopeptidase NPEPL1 OS=Homo sapiens OX=9606 GN=NPEPL1 PE=1 SV=3	4	4	18		NIQVDEANLLTWQGLIVPDNPPYNK	1	1	A0A1B0GUS4
	O15145	Actin-related protein 2/3 complex subunit 3 OS=Homo sapiens OX=9606 GN=ARPC3 PE=1 SV=3	4	4	13		IYHPNIDEK	2	2	A0A1B0GUS4; P68036
	P13611	Versican core protein OS=Homo sapiens OX=9606 GN=VCAN PE=1 SV=3	4	4	13		TDQVIQSLIALVNDPQPEHPLR	2	2	A0A1B0GUS4; P68036
	O75390	Citrate synthase, mitochondrial OS=Homo sapiens OX=9606 GN=CS PE=1 SV=2	4	4	13		TDQVIQSLIALVNDPQPEHPLR	2	2	A0A1B0GUS4; P68036
	P42574	Caspase-3 OS=Homo sapiens OX=9606 GN=CASP3 PE=1 SV=2	4	4	11		QNQSKYTQNGRPWPR	1	4	A0A1B0GUW5
	Q96IY4	Carboxypeptidase B2 OS=Homo sapiens OX=9606 GN=CPB2 PE=1 SV=2	4	4	14		ADLEMQIESLTEELAYLK	1	2	A0A1B0GVI3
	O15144	Actin-related protein 2/3 complex subunit 2 OS=Homo sapiens OX=9606 GN=ARPC2 PE=1 SV=1	4	4	10		ADLEMQIESLTEELAYLK	1	2	A0A1B0GVI3
	F5H875	Charged multivesicular body protein 1a OS=Homo sapiens OX=9606 GN=CHMP1A PE=1 SV=3	4	4	7		ADLEMQIESLTEELAYLK	1	2	A0A1B0GVI3
	P02654	Apolipoprotein C-I OS=Homo sapiens OX=9606 GN=APOC1 PE=1 SV=1	4	4	11		ADLEMQIESLTEELAYLKK	1	2	A0A1B0GVI3
	A0A5F9UY30	Trans-Golgi network integral membrane protein 2 OS=Homo sapiens OX=9606 GN=TGOLN2 PE=1 SV=1	4	4	11		ADLEMQIESLTEELAYLKK	1	2	A0A1B0GVI3
	A0A494C0J7	TGc domain-containing protein OS=Homo sapiens OX=9606 PE=3 SV=1	4	4	11		ADLEMQIESLTEELAYLKK	1	2	A0A1B0GVI3
	P14324	Farnesyl pyrophosphate synthase OS=Homo sapiens OX=9606 GN=FDPS PE=1 SV=4	4	4	13		ALEESNYELEGK	1	3	A0A1B0GVI3
	Q9ULV4	Coronin-1C OS=Homo sapiens OX=9606 GN=CORO1C PE=1 SV=1	4	4	10		ALEESNYELEGK	1	3	A0A1B0GVI3
	Q9NVS9	Pyridoxine-5'-phosphate oxidase OS=Homo sapiens OX=9606 GN=PNPO PE=1 SV=1	4	4	10		DAEAWFNEK	1	5	A0A1B0GVI3
	E7EUF1	Ectonucleotide pyrophosphatase/phosphodiesterase family member 2 OS=Homo sapiens OX=9606 GN=ENPP2 PE=1 SV=1	4	4	9		DAEAWFNEK	1	5	A0A1B0GVI3
	Q9NY97	N-acetyllactosaminide beta-1,3-N-acetylglucosaminyltransferase 2 OS=Homo sapiens OX=9606 GN=B3GNT2 PE=1 SV=2	4	4	10		ELTTEIDNNIEQISSYK	1	2	A0A1B0GVI3
	Q9H2H8	Peptidyl-prolyl cis-trans isomerase-like 3 OS=Homo sapiens OX=9606 GN=PPIL3 PE=1 SV=1	4	4	15		ELTTEIDNNIEQISSYK	1	2	A0A1B0GVI3
	Q15181	Inorganic pyrophosphatase OS=Homo sapiens OX=9606 GN=PPA1 PE=1 SV=2	4	4	16		ELTTEIDNNIEQISSYK	1	2	A0A1B0GVI3
	Q15782	Chitinase-3-like protein 2 OS=Homo sapiens OX=9606 GN=CHI3L2 PE=1 SV=1	4	4	18		ELTTEIDNNIEQISSYK	1	2	A0A1B0GVI3
	Q6UXB8	Peptidase inhibitor 16 OS=Homo sapiens OX=9606 GN=PI16 PE=1 SV=1	4	4	13		ELTTEIDNNIEQISSYKSEITELR	1	2	A0A1B0GVI3
	Q13162	Peroxiredoxin-4 OS=Homo sapiens OX=9606 GN=PRDX4 PE=1 SV=1	6	4	20		ELTTEIDNNIEQISSYKSEITELRR	1	2	A0A1B0GVI3
	A0A494C0G5	Agrin OS=Homo sapiens OX=9606 GN=AGRN PE=1 SV=1	4	4	13		ELTTEIDNNIEQISSYKSEITELRR	1	2	A0A1B0GVI3
	Q9BRP8	Partner of Y14 and mago OS=Homo sapiens OX=9606 GN=PYM1 PE=1 SV=1	4	4	13		ELTTEIDNNIEQISSYKSEITELRR	1	2	A0A1B0GVI3
	Q8NC51	Plasminogen activator inhibitor 1 RNA-binding protein OS=Homo sapiens OX=9606 GN=SERBP1 PE=1 SV=2	4	4	15		GSLGGGFSSGGFSGGSFSR	1	2	A0A1B0GVI3
	Q04323	UBX domain-containing protein 1 OS=Homo sapiens OX=9606 GN=UBXN1 PE=1 SV=2	4	4	12		HGNSHQGEPR	1	2	A0A1B0GVI3
	Q9Y2T3	Guanine deaminase OS=Homo sapiens OX=9606 GN=GDA PE=1 SV=1	4	4	10		HGNSHQGEPR	1	2	A0A1B0GVI3
	E9PEB5	Far upstream element-binding protein 1 OS=Homo sapiens OX=9606 GN=FUBP1 PE=1 SV=1	4	4	14		KDAEAWFNEK	1	3	A0A1B0GVI3
	Q9Y4D7	Plexin-D1 OS=Homo sapiens OX=9606 GN=PLXND1 PE=1 SV=3	4	4	11		KNHEEEMK	1	14	A0A1B0GVI3
	O00754	Lysosomal alpha-mannosidase OS=Homo sapiens OX=9606 GN=MAN2B1 PE=1 SV=3	4	4	12		KNHEEEMKDLR	1	2	A0A1B0GVI3
	O15031	Plexin-B2 OS=Homo sapiens OX=9606 GN=PLXNB2 PE=1 SV=3	4	4	19		LENEIQTYR	1	3	A0A1B0GVI3
	E7ETE2	Histidine--tRNA ligase, cytoplasmic OS=Homo sapiens OX=9606 GN=HARS1 PE=1 SV=2	4	4	8		LENEIQTYR	1	3	A0A1B0GVI3
	Q9Y3F4	Serine-threonine kinase receptor-associated protein OS=Homo sapiens OX=9606 GN=STRAP PE=1 SV=1	4	4	12		LENEIQTYR	1	3	A0A1B0GVI3
	P60842	Eukaryotic initiation factor 4A-I OS=Homo sapiens OX=9606 GN=EIF4A1 PE=1 SV=1	4	4	12		IKEWYEK	1	3	A0A1B0GVI3
	P61586	Transforming protein RhoA OS=Homo sapiens OX=9606 GN=RHOA PE=1 SV=1	4	4	8		LKYENEVALR	1	2	A0A1B0GVI3
	O75487	Glypican-4 OS=Homo sapiens OX=9606 GN=GPC4 PE=1 SV=4	4	4	14		LKYENEVALR	1	2	A0A1B0GVI3
	I3L4C2	Brain-specific angiogenesis inhibitor 1-associated protein 2 OS=Homo sapiens OX=9606 GN=BAIAP2 PE=1 SV=1	4	4	9		IRLENEIQTYR	1	2	A0A1B0GVI3
	P20073	Annexin A7 OS=Homo sapiens OX=9606 GN=ANXA7 PE=1 SV=3	4	4	9		IRLENEIQTYR	1	2	A0A1B0GVI3
	P43353	Aldehyde dehydrogenase family 3 member B1 OS=Homo sapiens OX=9606 GN=ALDH3B1 PE=1 SV=1	5	4	13		NHEEEMK	1	14	A0A1B0GVI3
	E9PRY8	Elongation factor 1-delta OS=Homo sapiens OX=9606 GN=EEF1D PE=1 SV=1	4	4	11		NHEEEMKDLR	1	2	A0A1B0GVI3
	Q86YT9	Junctional adhesion molecule-like OS=Homo sapiens OX=9606 GN=JAML PE=1 SV=1	4	4	10		NHEEEMKDLR	1	2	A0A1B0GVI3
	Q00839	Heterogeneous nuclear ribonucleoprotein U OS=Homo sapiens OX=9606 GN=HNRNPU PE=1 SV=6	4	4	21		NQILNLTTDNANILLQIDNAR	1	2	A0A1B0GVI3
	Q9UNF0	Protein kinase C and casein kinase substrate in neurons protein 2 OS=Homo sapiens OX=9606 GN=PACSIN2 PE=1 SV=2	4	4	5		NQILNLTTDNANILLQIDNAR	1	2	A0A1B0GVI3
	Q9Y2J2	Band 4.1-like protein 3 OS=Homo sapiens OX=9606 GN=EPB41L3 PE=1 SV=2	4	4	8		NVQALEIELQSQLALK	1	2	A0A1B0GVI3
	O14737	Programmed cell death protein 5 OS=Homo sapiens OX=9606 GN=PDCD5 PE=1 SV=3	4	4	10		NVQALEIELQSQLALK	1	2	A0A1B0GVI3
	Q96QH2	PML-RARA-regulated adapter molecule 1 OS=Homo sapiens OX=9606 GN=PRAM1 PE=1 SV=3	4	4	8		NVSTGDVNVEMNAAPGVDLTQLLNNMR	1	2	A0A1B0GVI3
	Q9BTY2	Plasma alpha-L-fucosidase OS=Homo sapiens OX=9606 GN=FUCA2 PE=1 SV=2	4	4	8		NVSTGDVNVEMNAAPGVDLTQLLNNMR	1	2	A0A1B0GVI3
	Q08209	Protein phosphatase 3 catalytic subunit alpha OS=Homo sapiens OX=9606 GN=PPP3CA PE=1 SV=1	4	4	6		NVSTGDVNVEMNAAPGVDLTQLLNNMR	1	2	A0A1B0GVI3
	Q15293	Reticulocalbin-1 OS=Homo sapiens OX=9606 GN=RCN1 PE=1 SV=1	4	4	10		NVSTGDVNVEMNAAPGVDLTQLLNNMR	1	2	A0A1B0GVI3
	P19971	Thymidine phosphorylase OS=Homo sapiens OX=9606 GN=TYMP PE=1 SV=2	4	4	8		NVSTGDVNVEMNAAPGVDLTQLLNNMR	1	2	A0A1B0GVI3
	Q6EMK4	Vasorin OS=Homo sapiens OX=9606 GN=VASN PE=1 SV=1	4	4	14		NVSTGDVNVEMNAAPGVDLTQLLNNMR	1	2	A0A1B0GVI3
	P55290	Cadherin-13 OS=Homo sapiens OX=9606 GN=CDH13 PE=1 SV=1	4	4	6		NVSTGDVNVEMNAAPGVDLTQLLNNMR	1	2	A0A1B0GVI3
	O75369	Filamin-B OS=Homo sapiens OX=9606 GN=FLNB PE=1 SV=2	4	4	6		NVSTGDVNVEMNAAPGVDLTQLLNNMR	1	2	A0A1B0GVI3
	P16152	Carbonyl reductase [NADPH] 1 OS=Homo sapiens OX=9606 GN=CBR1 PE=1 SV=3	4	4	8		QSLEASLAETEGR	1	3	A0A1B0GVI3
	C9JIF9	Acylamino-acid-releasing enzyme OS=Homo sapiens OX=9606 GN=APEH PE=1 SV=1	4	4	6		QSLEASLAETEGR	1	3	A0A1B0GVI3
	Q5T013	Putative hydroxypyruvate isomerase OS=Homo sapiens OX=9606 GN=HYI PE=1 SV=2	5	4	27		QSLEASLAETEGR	1	3	A0A1B0GVI3
	B4DPQ0	Complement subcomponent C1r OS=Homo sapiens OX=9606 GN=C1R PE=1 SV=1	6	4	22		QSVEADINGLR	1	9	A0A1B0GVI3
	P03951	Coagulation factor XI OS=Homo sapiens OX=9606 GN=F11 PE=1 SV=1	4	4	8		QSVEADINGLR	1	9	A0A1B0GVI3
	P52907	F-actin-capping protein subunit alpha-1 OS=Homo sapiens OX=9606 GN=CAPZA1 PE=1 SV=3	4	4	12		QSVEADINGLR	1	9	A0A1B0GVI3
	Q8NCL4	Polypeptide N-acetylgalactosaminyltransferase 6 OS=Homo sapiens OX=9606 GN=GALNT6 PE=1 SV=2	4	4	7		QSVEADINGLR	1	9	A0A1B0GVI3
	P16284	Platelet endothelial cell adhesion molecule OS=Homo sapiens OX=9606 GN=PECAM1 PE=1 SV=2	4	4	6		QSVEADINGLRR	1	8	A0A1B0GVI3
	Q6YHK3	CD109 antigen OS=Homo sapiens OX=9606 GN=CD109 PE=1 SV=2	4	4	4		QSVEADINGLRR	1	8	A0A1B0GVI3
	Q9UHY7	Enolase-phosphatase E1 OS=Homo sapiens OX=9606 GN=ENOPH1 PE=1 SV=1	4	4	12		RNVQALEIELQSQLALK	1	2	A0A1B0GVI3
	Q9BW91	ADP-ribose pyrophosphatase, mitochondrial OS=Homo sapiens OX=9606 GN=NUDT9 PE=1 SV=1	4	4	8		RNVQALEIELQSQLALK	1	2	A0A1B0GVI3
	A0A7I2YQF8	Eukaryotic translation initiation factor 3 subunit I OS=Homo sapiens OX=9606 GN=EIF3I PE=1 SV=1	4	4	6		RVLDELTLTK	1	3	A0A1B0GVI3
	O00241	Signal-regulatory protein beta-1 OS=Homo sapiens OX=9606 GN=SIRPB1 PE=1 SV=5	6	4	14		SEITELR	1	3	A0A1B0GVI3
	H0YLF3	Beta-2-microglobulin (Fragment) OS=Homo sapiens OX=9606 GN=B2M PE=1 SV=1	5	5	55		SKELTTEIDNNIEQISSYK	1	2	A0A1B0GVI3
	A0A0A0MS08	Immunoglobulin heavy constant gamma 1 (Fragment) OS=Homo sapiens OX=9606 GN=IGHG1 PE=1 SV=1	9	5	140		SKELTTEIDNNIEQISSYK	1	2	A0A1B0GVI3
	P62979	Ubiquitin-40S ribosomal protein S27a OS=Homo sapiens OX=9606 GN=RPS27A PE=1 SV=2	5	5	70		SKELTTEIDNNIEQISSYK	1	2	A0A1B0GVI3
	P01834	Immunoglobulin kappa constant OS=Homo sapiens OX=9606 GN=IGKC PE=1 SV=2	5	5	94		SLLEGEGSSGGGGR	1	2	A0A1B0GVI3
	P02538	Keratin, type II cytoskeletal 6A OS=Homo sapiens OX=9606 GN=KRT6A PE=1 SV=3	34	5	208		SQYEQLAEQNR	1	2	A0A1B0GVI3
	P06681	Complement C2 OS=Homo sapiens OX=9606 GN=C2 PE=1 SV=2	22	5	201		SQYEQLAEQNR	1	2	A0A1B0GVI3
	Q32Q12	Nucleoside diphosphate kinase OS=Homo sapiens OX=9606 GN=NME1-NME2 PE=1 SV=1	9	5	58		SQYEQLAEQNRK	1	2	A0A1B0GVI3
	P22352	Glutathione peroxidase 3 OS=Homo sapiens OX=9606 GN=GPX3 PE=1 SV=2	5	5	33		SQYEQLAEQNRK	1	2	A0A1B0GVI3
	P25815	Protein S100-P OS=Homo sapiens OX=9606 GN=S100P PE=1 SV=2	5	5	19		TIDDLKNQILNLTTDNANILLQIDNAR	1	2	A0A1B0GVI3
	P08294	Extracellular superoxide dismutase [Cu-Zn] OS=Homo sapiens OX=9606 GN=SOD3 PE=1 SV=2	5	5	32		TIDDLKNQILNLTTDNANILLQIDNAR	1	2	A0A1B0GVI3
	Q9Y624	Junctional adhesion molecule A OS=Homo sapiens OX=9606 GN=F11R PE=1 SV=1	5	5	24		TIDDLKNQILNLTTDNANILLQIDNAR	1	2	A0A1B0GVI3
	Q9BRA2	Thioredoxin domain-containing protein 17 OS=Homo sapiens OX=9606 GN=TXNDC17 PE=1 SV=1	5	5	17		VLDELTLTK	1	3	A0A1B0GVI3
	K7ERG9	Complement factor D OS=Homo sapiens OX=9606 GN=CFD PE=1 SV=1	5	5	29		YENEVALR	1	2	A0A1B0GVI3
	Q16270	Insulin-like growth factor-binding protein 7 OS=Homo sapiens OX=9606 GN=IGFBP7 PE=1 SV=1	5	5	15		YENEVALR	1	2	A0A1B0GVI3
	P63313	Thymosin beta-10 OS=Homo sapiens OX=9606 GN=TMSB10 PE=1 SV=2	5	5	18		LAADDFR	5	36	A0A1B0GVI3; P02533; P08727; Q04695; P08779
	Q96C23	Galactose mutarotase OS=Homo sapiens OX=9606 GN=GALM PE=1 SV=1	5	5	28		LASYLDKVR	5	14	A0A1B0GVI3; P02533; P08727; Q04695; P08779
	P04259	Keratin, type II cytoskeletal 6B OS=Homo sapiens OX=9606 GN=KRT6B PE=1 SV=5	33	5	199		LASYLDK	6	16	A0A1B0GVI3; P02533; P08727; Q04695; P35527; P08779
	Q01518	Adenylyl cyclase-associated protein 1 OS=Homo sapiens OX=9606 GN=CAP1 PE=1 SV=5	11	5	55		VTMQNLNDR	3	10	A0A1B0GVI3; P02533; P08779
	P06454	Prothymosin alpha OS=Homo sapiens OX=9606 GN=PTMA PE=1 SV=2	5	5	17		VTMQNLNDR	3	10	A0A1B0GVI3; P02533; P08779
	P17900	Ganglioside GM2 activator OS=Homo sapiens OX=9606 GN=GM2A PE=1 SV=4	5	5	20		VTMQNLNDR	3	10	A0A1B0GVI3; P02533; P08779
	Q12805	EGF-containing fibulin-like extracellular matrix protein 1 OS=Homo sapiens OX=9606 GN=EFEMP1 PE=1 SV=2	5	5	32		VTMQNLNDR	3	10	A0A1B0GVI3; P02533; P08779
	Q16775	Hydroxyacylglutathione hydrolase, mitochondrial OS=Homo sapiens OX=9606 GN=HAGH PE=1 SV=2	5	5	23		IWADIPAPK	1	9	A0A1B0GW77
	P23280	Carbonic anhydrase 6 OS=Homo sapiens OX=9606 GN=CA6 PE=1 SV=3	5	5	28		MIGGPILPSER	1	13	A0A1B0GW77
	P28062	Proteasome subunit beta type-8 OS=Homo sapiens OX=9606 GN=PSMB8 PE=1 SV=3	5	5	21		QASVADYEETVKK	1	9	A0A1B0GW77
	P28065	Proteasome subunit beta type-9 OS=Homo sapiens OX=9606 GN=PSMB9 PE=1 SV=2	5	5	16		QASVADYEETVKK	1	9	A0A1B0GW77
	P11279	Lysosome-associated membrane glycoprotein 1 OS=Homo sapiens OX=9606 GN=LAMP1 PE=1 SV=3	5	5	23		DIGAIAQVHAENGDIIAEEQQR	1	2	A0A1C7CYX9
	P18510	Interleukin-1 receptor antagonist protein OS=Homo sapiens OX=9606 GN=IL1RN PE=1 SV=1	5	5	26		DIGAIAQVHAENGDIIAEEQQR	1	2	A0A1C7CYX9
	Q14118	Dystroglycan 1 OS=Homo sapiens OX=9606 GN=DAG1 PE=1 SV=2	5	5	23		DIGAIAQVHAENGDIIAEEQQR	1	2	A0A1C7CYX9
	P49721	Proteasome subunit beta type-2 OS=Homo sapiens OX=9606 GN=PSMB2 PE=1 SV=1	5	5	35		DNFTLIPEGTNGTEER	1	2	A0A1C7CYX9
	Q9Y547	Intraflagellar transport protein 25 homolog OS=Homo sapiens OX=9606 GN=HSPB11 PE=1 SV=1	5	5	23		GIQEEMEALVK	1	2	A0A1C7CYX9
	P49908	Selenoprotein P OS=Homo sapiens OX=9606 GN=SELENOP PE=1 SV=3	5	5	23		GSPLVVISQGK	1	2	A0A1C7CYX9
	Q9NP55	BPI fold-containing family A member 1 OS=Homo sapiens OX=9606 GN=BPIFA1 PE=1 SV=1	5	5	20		IAVGSDADLVIWDPDSVK	1	2	A0A1C7CYX9
	Q9NZP8	Complement C1r subcomponent-like protein OS=Homo sapiens OX=9606 GN=C1RL PE=1 SV=2	7	5	21		ILDLGITGPEGHVLSRPEEVEAEAVNR	1	2	A0A1C7CYX9
	Q8NCW5	NAD(P)H-hydrate epimerase OS=Homo sapiens OX=9606 GN=NAXE PE=1 SV=2	5	5	14		IVLEDGTLHVTEGSGR	1	2	A0A1C7CYX9
	Q9UQV4	Lysosome-associated membrane glycoprotein 3 OS=Homo sapiens OX=9606 GN=LAMP3 PE=1 SV=3	5	5	30		MDENQFVAVTSTNAAK	1	6	A0A1C7CYX9
	P13489	Ribonuclease inhibitor OS=Homo sapiens OX=9606 GN=RNH1 PE=1 SV=2	5	5	15		MVIPGGIDVHTR	1	3	A0A1C7CYX9
	Q96DR5	BPI fold-containing family A member 2 OS=Homo sapiens OX=9606 GN=BPIFA2 PE=1 SV=2	5	5	17		QIGENLIVPGGVK	1	5	A0A1C7CYX9
	O15511	Actin-related protein 2/3 complex subunit 5 OS=Homo sapiens OX=9606 GN=ARPC5 PE=1 SV=3	5	5	31		SSAEVIAQAR	1	2	A0A1C7CYX9
	P30043	Flavin reductase (NADPH) OS=Homo sapiens OX=9606 GN=BLVRB PE=1 SV=3	5	5	37		TVTPASSAK	1	2	A0A1C7CYX9
	P49720	Proteasome subunit beta type-3 OS=Homo sapiens OX=9606 GN=PSMB3 PE=1 SV=2	5	5	26		VFNLYPR	1	2	A0A1C7CYX9
	P15559	NAD(P)H dehydrogenase [quinone] 1 OS=Homo sapiens OX=9606 GN=NQO1 PE=1 SV=1	5	5	16		APSTSDSVR	1	3	A0A1W2PPZ5
	O43240	Kallikrein-10 OS=Homo sapiens OX=9606 GN=KLK10 PE=1 SV=3	5	5	17		FAQLNLAAEDTR	1	4	A0A1W2PQ11
	P36969	Phospholipid hydroperoxide glutathione peroxidase OS=Homo sapiens OX=9606 GN=GPX4 PE=1 SV=3	5	5	22		WYVDGVEVHNAK	1	3	A0A286YES1
	P07311	Acylphosphatase-1 OS=Homo sapiens OX=9606 GN=ACYP1 PE=1 SV=2	5	5	19		DASGVTFTWTPSSGK	1	2	A0A286YEY1
	F6SYF8	Dickkopf-related protein 3 OS=Homo sapiens OX=9606 GN=DKK3 PE=1 SV=1	5	5	19		TPLTATLSK	1	2	A0A286YEY1
	J3QL71	Secernin-2 OS=Homo sapiens OX=9606 GN=SCRN2 PE=1 SV=1	5	5	23		TTPPMLDSDGSFFLYSK	1	2	A0A286YEY4
	E9PNP3	Mth938 domain-containing protein OS=Homo sapiens OX=9606 GN=AAMDC PE=1 SV=1	5	5	18		TTPPMLDSDGSFFLYSK	1	2	A0A286YEY4
	Q7Z7M9	Polypeptide N-acetylgalactosaminyltransferase 5 OS=Homo sapiens OX=9606 GN=GALNT5 PE=1 SV=1	5	5	13		VVSVLTVVHQDWLNGK	1	2	A0A286YEY4
	P23470	Receptor-type tyrosine-protein phosphatase gamma OS=Homo sapiens OX=9606 GN=PTPRG PE=1 SV=4	5	5	20		VVSVLTVVHQDWLNGK	1	2	A0A286YEY4
	P26583	High mobility group protein B2 OS=Homo sapiens OX=9606 GN=HMGB2 PE=1 SV=2	5	5	26		DTLMISR	3	10	A0A286YEY4; A0A0A0MS08; A0A286YES1
	Q8IV08	5'-3' exonuclease PLD3 OS=Homo sapiens OX=9606 GN=PLD3 PE=1 SV=1	5	5	24		EPQVYTLPPSR	3	8	A0A286YEY4; A0A0A0MS08; A0A286YES1
	P21695	Glycerol-3-phosphate dehydrogenase [NAD(+)], cytoplasmic OS=Homo sapiens OX=9606 GN=GPD1 PE=1 SV=4	5	5	19		EPQVYTLPPSR	3	8	A0A286YEY4; A0A0A0MS08; A0A286YES1
	Q9UGM5	Fetuin-B OS=Homo sapiens OX=9606 GN=FETUB PE=1 SV=2	5	5	16		EPQVYTLPPSREEMTK	2	5	A0A286YEY4; A0A286YES1
	Q13630	GDP-L-fucose synthase OS=Homo sapiens OX=9606 GN=GFUS PE=1 SV=1	5	5	19		EPQVYTLPPSREEMTK	2	5	A0A286YEY4; A0A286YES1
	Q9H4A9	Dipeptidase 2 OS=Homo sapiens OX=9606 GN=DPEP2 PE=1 SV=3	5	5	17		EPQVYTLPPSREEMTK	2	5	A0A286YEY4; A0A286YES1
	Q99574	Neuroserpin OS=Homo sapiens OX=9606 GN=SERPINI1 PE=1 SV=1	5	5	21		ETIPLQETSLYTQDR	1	5	A0A286YFF7
	Q9UHL4	Dipeptidyl peptidase 2 OS=Homo sapiens OX=9606 GN=DPP7 PE=1 SV=3	5	5	11		ETIPLQETSLYTQDR	1	5	A0A286YFF7
	Q9H910	Jupiter microtubule associated homolog 2 OS=Homo sapiens OX=9606 GN=JPT2 PE=1 SV=1	5	5	22		TLNAGAYSK	1	7	A0A286YFF7
	P61604	10 kDa heat shock protein, mitochondrial OS=Homo sapiens OX=9606 GN=HSPE1 PE=1 SV=2	5	5	14		AQLGDLPWQVAIK	1	4	A0A2R8Y3M9
	Q96P63	Serpin B12 OS=Homo sapiens OX=9606 GN=SERPINB12 PE=1 SV=1	5	5	16		AQLGDLPWQVAIK	1	4	A0A2R8Y3M9
	Q9HB07	MYG1 exonuclease OS=Homo sapiens OX=9606 GN=MYG1 PE=1 SV=3	5	5	8		HGNTDSEGIVEVK	1	5	A0A2R8Y3M9
	P40926	Malate dehydrogenase, mitochondrial OS=Homo sapiens OX=9606 GN=MDH2 PE=1 SV=3	5	5	15		HGNTDSEGIVEVK	1	5	A0A2R8Y3M9
	Q16543	Hsp90 co-chaperone Cdc37 OS=Homo sapiens OX=9606 GN=CDC37 PE=1 SV=1	5	5	21		IIFHENYNAGTYQNDIALIEMK	1	4	A0A2R8Y3M9
	P07602	Prosaposin OS=Homo sapiens OX=9606 GN=PSAP PE=1 SV=2	5	5	17		IIFHENYNAGTYQNDIALIEMK	1	4	A0A2R8Y3M9
	Q86X76	Deaminated glutathione amidase OS=Homo sapiens OX=9606 GN=NIT1 PE=1 SV=2	5	5	17		IIFHENYNAGTYQNDIALIEMK	1	4	A0A2R8Y3M9
	Q92896	Golgi apparatus protein 1 OS=Homo sapiens OX=9606 GN=GLG1 PE=1 SV=2	5	5	14		IIFHENYNAGTYQNDIALIEMK	1	4	A0A2R8Y3M9
	P09237	Matrilysin OS=Homo sapiens OX=9606 GN=MMP7 PE=1 SV=1	5	5	16		IIFHENYNAGTYQNDIALIEMK	1	4	A0A2R8Y3M9
	Q5D862	Filaggrin-2 OS=Homo sapiens OX=9606 GN=FLG2 PE=1 SV=1	5	5	21		IIFHENYNAGTYQNDIALIEMK	1	4	A0A2R8Y3M9
	P48163	NADP-dependent malic enzyme OS=Homo sapiens OX=9606 GN=ME1 PE=1 SV=1	5	5	14		IIFHENYNAGTYQNDIALIEMK	1	4	A0A2R8Y3M9
	B1AK88	F-actin-capping protein subunit beta OS=Homo sapiens OX=9606 GN=CAPZB PE=1 SV=1	5	5	12		IVIEYVDR	1	4	A0A2R8Y3M9
	P43121	Cell surface glycoprotein MUC18 OS=Homo sapiens OX=9606 GN=MCAM PE=1 SV=2	5	5	17		RAQLGDLPWQVAIK	1	4	A0A2R8Y3M9
	O60547	GDP-mannose 4,6 dehydratase OS=Homo sapiens OX=9606 GN=GMDS PE=1 SV=1	5	5	15		RAQLGDLPWQVAIK	1	4	A0A2R8Y3M9
	Q5T6V5	Queuosine salvage protein OS=Homo sapiens OX=9606 GN=C9orf64 PE=1 SV=1	5	5	14		VFSLQWGEVK	1	4	A0A2R8Y3M9
	A0A6Q8PH84	Ras-related protein Rab-7a OS=Homo sapiens OX=9606 GN=RAB7A PE=1 SV=1	5	5	23		VTYTSQEDLVEK	1	5	A0A2R8Y3M9
	P01871	Immunoglobulin heavy constant mu OS=Homo sapiens OX=9606 GN=IGHM PE=1 SV=4	5	5	14		VTYTSQEDLVEK	1	5	A0A2R8Y3M9
	Q9UHV9	Prefoldin subunit 2 OS=Homo sapiens OX=9606 GN=PFDN2 PE=1 SV=1	5	5	23		YQIWTTVVDWIHPDLK	1	4	A0A2R8Y3M9
	P53004	Biliverdin reductase A OS=Homo sapiens OX=9606 GN=BLVRA PE=1 SV=2	5	5	13		YQIWTTVVDWIHPDLK	1	4	A0A2R8Y3M9
	Q9P2E9	Ribosome-binding protein 1 OS=Homo sapiens OX=9606 GN=RRBP1 PE=1 SV=5	5	5	5		SLAASSALGVAGISYGQVR	1	1	A0A2R8Y4Z1
	A0A0C4DFZ2	Arylsulfatase A OS=Homo sapiens OX=9606 GN=ARSA PE=1 SV=1	5	5	17		STLEDSREPGQALGDSSANAEDR	1	1	A0A2R8Y4Z1
	Q14914	Prostaglandin reductase 1 OS=Homo sapiens OX=9606 GN=PTGR1 PE=1 SV=2	5	5	13		STLEDSREPGQALGDSSANAEDR	1	1	A0A2R8Y4Z1
	P20700	Lamin-B1 OS=Homo sapiens OX=9606 GN=LMNB1 PE=1 SV=2	5	5	16		SYSESSSTSSSESLNSSAPR	2	2	A0A2R8Y4Z1; Q9ULI3
	Q86X29	Lipolysis-stimulated lipoprotein receptor OS=Homo sapiens OX=9606 GN=LSR PE=1 SV=4	5	5	19		AFAAQEDLEK	1	3	A0A2R8Y5S7
	Q86SQ4	Adhesion G-protein coupled receptor G6 OS=Homo sapiens OX=9606 GN=ADGRG6 PE=1 SV=3	5	5	17		ALELDQER	1	3	A0A2R8Y5S7
	P09104	Gamma-enolase OS=Homo sapiens OX=9606 GN=ENO2 PE=1 SV=3	6	5	22		EIHKPGYLANDR	1	5	A0A2R8Y5S7
	P16083	Ribosyldihydronicotinamide dehydrogenase [quinone] OS=Homo sapiens OX=9606 GN=NQO2 PE=1 SV=5	5	5	18		EIHKPGYLANDR	1	5	A0A2R8Y5S7
	Q9GZP4	PITH domain-containing protein 1 OS=Homo sapiens OX=9606 GN=PITHD1 PE=1 SV=1	5	5	11		EVWFFGLQYVDSK	1	5	A0A2R8Y5S7
	O95497	Pantetheinase OS=Homo sapiens OX=9606 GN=VNN1 PE=1 SV=2	5	5	16		FFPEDVSEELIQEITQR	1	6	A0A2R8Y5S7
	O15143	Actin-related protein 2/3 complex subunit 1B OS=Homo sapiens OX=9606 GN=ARPC1B PE=1 SV=3	5	5	13		KTQNDVLHAENVK	1	3	A0A2R8Y5S7
	P20930	Filaggrin OS=Homo sapiens OX=9606 GN=FLG PE=1 SV=3	5	5	5		KTQNDVLHAENVK	1	3	A0A2R8Y5S7
	P49321	Nuclear autoantigenic sperm protein OS=Homo sapiens OX=9606 GN=NASP PE=1 SV=2	5	5	8		IALLEEAK	1	3	A0A2R8Y5S7
	Q96BW5	Phosphotriesterase-related protein OS=Homo sapiens OX=9606 GN=PTER PE=1 SV=1	5	5	11		NQEQLAAELAEFTAK	1	3	A0A2R8Y5S7
	Q96JY6	PDZ and LIM domain protein 2 OS=Homo sapiens OX=9606 GN=PDLIM2 PE=1 SV=1	5	5	16		QIEEQTIK	1	3	A0A2R8Y5S7
	P27482	Calmodulin-like protein 3 OS=Homo sapiens OX=9606 GN=CALML3 PE=1 SV=2	7	5	26		QLQALSSELAQAR	1	3	A0A2R8Y5S7
	Q96DG6	Carboxymethylenebutenolidase homolog OS=Homo sapiens OX=9606 GN=CMBL PE=1 SV=1	5	5	11		QLQALSSELAQAR	1	3	A0A2R8Y5S7
	Q92859	Neogenin OS=Homo sapiens OX=9606 GN=NEO1 PE=1 SV=2	5	5	14		QLQALSSELAQAR	1	3	A0A2R8Y5S7
	Q00688	Peptidyl-prolyl cis-trans isomerase FKBP3 OS=Homo sapiens OX=9606 GN=FKBP3 PE=1 SV=1	5	5	12		TQNDVLHAENVK	1	3	A0A2R8Y5S7
	P34949	Mannose-6-phosphate isomerase OS=Homo sapiens OX=9606 GN=MPI PE=1 SV=2	5	5	8		ENPLQFK	2	7	A0A2R8Y5S7; P15311
	A0A494C039	Hypoxia up-regulated protein 1 OS=Homo sapiens OX=9606 GN=HYOU1 PE=1 SV=1	5	5	18		EKEELMER	2	4	A0A2R8Y5S7; P26038
	P05114	Non-histone chromosomal protein HMG-14 OS=Homo sapiens OX=9606 GN=HMGN1 PE=1 SV=3	5	5	16		APDFVFYAPR	3	5	A0A2R8Y5S7; P26038; P15311
	Q13561	Dynactin subunit 2 OS=Homo sapiens OX=9606 GN=DCTN2 PE=1 SV=4	5	5	20		FVIKPIDK	3	5	A0A2R8Y5S7; P26038; P15311
	O75995	SAM and SH3 domain-containing protein 3 OS=Homo sapiens OX=9606 GN=SASH3 PE=1 SV=2	5	5	10		KAPDFVFYAPR	3	5	A0A2R8Y5S7; P26038; P15311
	P17655	Calpain-2 catalytic subunit OS=Homo sapiens OX=9606 GN=CAPN2 PE=1 SV=6	5	5	16		KPDTIEVQQMK	3	5	A0A2R8Y5S7; P26038; P15311
	A0A087X1Z3	Proteasome activator complex subunit 2 OS=Homo sapiens OX=9606 GN=PSME2 PE=1 SV=1	5	5	11		KPDTIEVQQMK	3	5	A0A2R8Y5S7; P26038; P15311
	G5E977	Nicotinate phosphoribosyltransferase OS=Homo sapiens OX=9606 GN=NAPRT PE=1 SV=1	5	5	12		KPDTIEVQQMK	3	5	A0A2R8Y5S7; P26038; P15311
	Q8N1Q1	Carbonic anhydrase 13 OS=Homo sapiens OX=9606 GN=CA13 PE=1 SV=1	5	5	12		KPDTIEVQQMK	3	5	A0A2R8Y5S7; P26038; P15311
	Q9Y5X3	Sorting nexin-5 OS=Homo sapiens OX=9606 GN=SNX5 PE=1 SV=1	5	5	17		IGFPWSEIR	3	5	A0A2R8Y5S7; P26038; P15311
	A0A8I5KUN3	Breast carcinoma amplified sequence 1, isoform CRA_b OS=Homo sapiens OX=9606 GN=BCAS1 PE=4 SV=1	5	5	9		NISFNDK	3	5	A0A2R8Y5S7; P26038; P15311
	P28827	Receptor-type tyrosine-protein phosphatase mu OS=Homo sapiens OX=9606 GN=PTPRM PE=1 SV=2	5	5	11		QLFDQVVK	3	8	A0A2R8Y5S7; P26038; P15311
	Q0VD83	Apolipoprotein B receptor OS=Homo sapiens OX=9606 GN=APOBR PE=1 SV=3	5	5	12		RKPDTIEVQQMK	3	5	A0A2R8Y5S7; P26038; P15311
	P51161	Gastrotropin OS=Homo sapiens OX=9606 GN=FABP6 PE=1 SV=2	5	5	15		RKPDTIEVQQMK	3	5	A0A2R8Y5S7; P26038; P15311
	Q6KB66	Keratin, type II cytoskeletal 80 OS=Homo sapiens OX=9606 GN=KRT80 PE=1 SV=2	6	5	11		VTTMDAELEFAIQPNTTGK	3	6	A0A2R8Y5S7; P26038; P15311
	P11215	Integrin alpha-M OS=Homo sapiens OX=9606 GN=ITGAM PE=1 SV=2	5	5	10		VTTMDAELEFAIQPNTTGK	3	6	A0A2R8Y5S7; P26038; P15311
	Q14116	Interleukin-18 OS=Homo sapiens OX=9606 GN=IL18 PE=1 SV=1	5	5	14		VTTMDAELEFAIQPNTTGK	3	6	A0A2R8Y5S7; P26038; P15311
	Q03154	Aminoacylase-1 OS=Homo sapiens OX=9606 GN=ACY1 PE=1 SV=1	5	5	12		VTTMDAELEFAIQPNTTGK	3	6	A0A2R8Y5S7; P26038; P15311
	P22735	Protein-glutamine gamma-glutamyltransferase K OS=Homo sapiens OX=9606 GN=TGM1 PE=1 SV=4	5	5	7		TIDDLEDELYAQK	1	6	A0A2R8Y5V9
	M0R0C6	Far upstream element-binding protein 2 OS=Homo sapiens OX=9606 GN=KHSRP PE=1 SV=2	5	5	7		AEGDVAALNR	2	4	A0A2R8Y5V9; P67936
	P29350	Tyrosine-protein phosphatase non-receptor type 6 OS=Homo sapiens OX=9606 GN=PTPN6 PE=1 SV=1	5	5	8		AEVSELK	2	12	A0A2R8Y5V9; P67936
	Q6IBS0	Twinfilin-2 OS=Homo sapiens OX=9606 GN=TWF2 PE=1 SV=2	5	5	20		AMKDEEKMEIQEMQLK	2	13	A0A2R8Y5V9; P67936
	Q13442	28 kDa heat- and acid-stable phosphoprotein OS=Homo sapiens OX=9606 GN=PDAP1 PE=1 SV=1	5	5	14		AMKDEEKMEIQEMQLK	2	13	A0A2R8Y5V9; P67936
	Q9NQ48	Leucine zipper transcription factor-like protein 1 OS=Homo sapiens OX=9606 GN=LZTFL1 PE=1 SV=1	5	5	11		AMKDEEKMEIQEMQLK	2	13	A0A2R8Y5V9; P67936
	P00761	Trypsin OS=Sus scrofa OX=9823 PE=1 SV=1	7	6	535		EKAEGDVAALNR	2	4	A0A2R8Y5V9; P67936
	P0DUB6	Alpha-amylase 1A OS=Homo sapiens OX=9606 GN=AMY1A PE=1 SV=1	23	6	1454		KIQALQQQADEAEDR	2	5	A0A2R8Y5V9; P67936
	P11684	Uteroglobin OS=Homo sapiens OX=9606 GN=SCGB1A1 PE=1 SV=1	6	6	227		KIQALQQQADEAEDR	2	5	A0A2R8Y5V9; P67936
	P05109	Protein S100-A8 OS=Homo sapiens OX=9606 GN=S100A8 PE=1 SV=1	6	6	114		KLVILEGELER	2	14	A0A2R8Y5V9; P67936
	P02763	Alpha-1-acid glycoprotein 1 OS=Homo sapiens OX=9606 GN=ORM1 PE=1 SV=2	9	6	238		IQALQQQADEAEDR	2	5	A0A2R8Y5V9; P67936
	P60712	Actin, cytoplasmic 1 OS=Bos taurus OX=9913 GN=ACTB PE=1 SV=1	17	6	183		IQALQQQADEAEDR	2	5	A0A2R8Y5V9; P67936
	P31949	Protein S100-A11 OS=Homo sapiens OX=9606 GN=S100A11 PE=1 SV=2	6	6	79		IQALQQQADEAEDRAQGLQR	2	5	A0A2R8Y5V9; P67936
	P23528	Cofilin-1 OS=Homo sapiens OX=9606 GN=CFL1 PE=1 SV=3	10	6	58		IQALQQQADEAEDRAQGLQR	2	5	A0A2R8Y5V9; P67936
	P12273	Prolactin-inducible protein OS=Homo sapiens OX=9606 GN=PIP PE=1 SV=1	6	6	53		LVILEGELER	2	14	A0A2R8Y5V9; P67936
	P26447	Protein S100-A4 OS=Homo sapiens OX=9606 GN=S100A4 PE=1 SV=1	6	6	32		MAGLNSLEAVK	2	5	A0A2R8Y5V9; P67936
	P02760	Protein AMBP OS=Homo sapiens OX=9606 GN=AMBP PE=1 SV=1	6	6	66		MAGLNSLEAVKR	2	5	A0A2R8Y5V9; P67936
	G3V3D1	NPC intracellular cholesterol transporter 2 (Fragment) OS=Homo sapiens OX=9606 GN=NPC2 PE=1 SV=1	6	6	30		MEIQEMQLK	2	13	A0A2R8Y5V9; P67936
	P58546	Myotrophin OS=Homo sapiens OX=9606 GN=MTPN PE=1 SV=2	6	6	36		MEIQEMQLK	2	13	A0A2R8Y5V9; P67936
	A0A0B4J2C3	Translationally-controlled tumor protein OS=Homo sapiens OX=9606 GN=TPT1 PE=1 SV=1	6	6	47		SLEAASEK	2	10	A0A2R8Y5V9; P67936
	P43251	Biotinidase OS=Homo sapiens OX=9606 GN=BTD PE=1 SV=2	6	6	47		YSEKEDKYEEEIK	2	8	A0A2R8Y5V9; P67936
	P39687	Acidic leucine-rich nuclear phosphoprotein 32 family member A OS=Homo sapiens OX=9606 GN=ANP32A PE=1 SV=1	10	6	28		MVQLEPIDQVVLSYGGLR	1	2	A0A2R8Y780
	P10768	S-formylglutathione hydrolase OS=Homo sapiens OX=9606 GN=ESD PE=1 SV=2	6	6	43		FNDLNYR	1	9	A0A2R8YEC9
	G3V5Z7	Proteasome subunit alpha type OS=Homo sapiens OX=9606 GN=PSMA6 PE=1 SV=1	6	6	17		FQSAVLYAAQQSK	1	9	A0A2R8YEC9
	P24534	Elongation factor 1-beta OS=Homo sapiens OX=9606 GN=EEF1B2 PE=1 SV=3	6	6	19		FQSAVLYAAQQSK	1	9	A0A2R8YEC9
	Q92520	Protein FAM3C OS=Homo sapiens OX=9606 GN=FAM3C PE=1 SV=1	6	6	41		FSDNGFLMTEK	1	3	A0A2R8YEC9
	Q96BQ1	Protein FAM3D OS=Homo sapiens OX=9606 GN=FAM3D PE=1 SV=1	6	6	31		FSDNGFLMTEK	1	3	A0A2R8YEC9
	Q9NWV4	CXXC motif containing zinc binding protein OS=Homo sapiens OX=9606 GN=CZIB PE=1 SV=1	6	6	24		GSPGLSFYFK	1	8	A0A2R8YEC9
	Q9H0W9	Ester hydrolase C11orf54 OS=Homo sapiens OX=9606 GN=C11orf54 PE=1 SV=1	6	6	20		INGFPIFLK	1	8	A0A2R8YEC9
	P05413	Fatty acid-binding protein, heart OS=Homo sapiens OX=9606 GN=FABP3 PE=1 SV=4	7	6	41		INGFPIFLK	1	8	A0A2R8YEC9
	P99999	Cytochrome c OS=Homo sapiens OX=9606 GN=CYCS PE=1 SV=2	6	6	24		LPQSTDPLR	1	4	A0A2R8YEC9
	A0A0C4DFV9	Protein SET OS=Homo sapiens OX=9606 GN=SET PE=1 SV=2	6	6	27		TILFYPWEPTSK	1	3	A0A2R8YEC9
	P30530	Tyrosine-protein kinase receptor UFO OS=Homo sapiens OX=9606 GN=AXL PE=1 SV=4	6	6	22		TVELIEEPIK	1	8	A0A2R8YEC9
	A0A0A0MSS8	Aldo-keto reductase family 1 member C3 OS=Homo sapiens OX=9606 GN=AKR1C3 PE=1 SV=1	8	6	29		VNLILEGVDTVSK	1	9	A0A2R8YEC9
	P07203	Glutathione peroxidase 1 OS=Homo sapiens OX=9606 GN=GPX1 PE=1 SV=4	6	6	18		VNLILEGVDTVSK	1	9	A0A2R8YEC9
	Q5T9B7	Adenylate kinase isoenzyme 1 OS=Homo sapiens OX=9606 GN=AK1 PE=1 SV=1	6	6	17		YSFDITNVVR	1	9	A0A2R8YEC9
	P28070	Proteasome subunit beta type-4 OS=Homo sapiens OX=9606 GN=PSMB4 PE=1 SV=4	6	6	19		AVLHVALR	1	13	A0A2U3TZU2
	A0A0G2JL37	Advanced glycosylation end product-specific receptor OS=Homo sapiens OX=9606 GN=AGER PE=1 SV=1	6	6	31		DVMPEVNK	1	10	A0A2U3TZU2
	Q5T5H1	Alpha-endosulfine OS=Homo sapiens OX=9606 GN=ENSA PE=1 SV=1	6	6	27		EWFLQAAK	1	8	A0A2U3TZU2
	Q9BUT1	3-hydroxybutyrate dehydrogenase type 2 OS=Homo sapiens OX=9606 GN=BDH2 PE=1 SV=2	6	6	20		FAAYFQQGDMESNGK	1	4	A0A2U3TZU2
	Q8N4F0	BPI fold-containing family B member 2 OS=Homo sapiens OX=9606 GN=BPIFB2 PE=1 SV=2	6	6	18		FAAYFQQGDMESNGK	1	4	A0A2U3TZU2
	Q92882	Osteoclast-stimulating factor 1 OS=Homo sapiens OX=9606 GN=OSTF1 PE=1 SV=2	6	6	27		FAAYFQQGDMESNGK	1	4	A0A2U3TZU2
	Q9NPH3	Interleukin-1 receptor accessory protein OS=Homo sapiens OX=9606 GN=IL1RAP PE=1 SV=2	6	6	18		FAAYFQQGDMESNGK	1	4	A0A2U3TZU2
	O75636	Ficolin-3 OS=Homo sapiens OX=9606 GN=FCN3 PE=1 SV=2	6	6	17		FAAYFQQGDMESNGK	1	4	A0A2U3TZU2
	Q96PD5	N-acetylmuramoyl-L-alanine amidase OS=Homo sapiens OX=9606 GN=PGLYRP2 PE=1 SV=1	6	6	29		FAAYFQQGDMESNGK	1	4	A0A2U3TZU2
	P07360	Complement component C8 gamma chain OS=Homo sapiens OX=9606 GN=C8G PE=1 SV=3	6	6	34		HFVALSTNTTK	1	7	A0A2U3TZU2
	P14621	Acylphosphatase-2 OS=Homo sapiens OX=9606 GN=ACYP2 PE=1 SV=2	6	6	28		KIEPELDGSAQVTSHDASTNGLINFIK	1	3	A0A2U3TZU2
	P30040	Endoplasmic reticulum resident protein 29 OS=Homo sapiens OX=9606 GN=ERP29 PE=1 SV=4	6	6	23		KIEPELDGSAQVTSHDASTNGLINFIK	1	3	A0A2U3TZU2
	Q9HAT2	Sialate O-acetylesterase OS=Homo sapiens OX=9606 GN=SIAE PE=1 SV=1	6	6	22		KIEPELDGSAQVTSHDASTNGLINFIK	1	3	A0A2U3TZU2
	P08571	Monocyte differentiation antigen CD14 OS=Homo sapiens OX=9606 GN=CD14 PE=1 SV=2	6	6	27		KIEPELDGSAQVTSHDASTNGLINFIK	1	3	A0A2U3TZU2
	P62820	Ras-related protein Rab-1A OS=Homo sapiens OX=9606 GN=RAB1A PE=1 SV=3	6	6	24		IEPELDGSAQVTSHDASTNGLINFIK	1	3	A0A2U3TZU2
	P46109	Crk-like protein OS=Homo sapiens OX=9606 GN=CRKL PE=1 SV=1	6	6	26		IEPELDGSAQVTSHDASTNGLINFIK	1	3	A0A2U3TZU2
	P55263	Adenosine kinase OS=Homo sapiens OX=9606 GN=ADK PE=1 SV=2	6	6	19		IEPELDGSAQVTSHDASTNGLINFIK	1	3	A0A2U3TZU2
	E7EX17	Eukaryotic translation initiation factor 4B OS=Homo sapiens OX=9606 GN=EIF4B PE=1 SV=1	6	6	16		IEPELDGSAQVTSHDASTNGLINFIK	1	3	A0A2U3TZU2
	P53041	Serine/threonine-protein phosphatase 5 OS=Homo sapiens OX=9606 GN=PPP5C PE=1 SV=1	6	6	16		ILLANFLAQTEALMR	1	3	A0A2U3TZU2
	Q6P4A8	Phospholipase B-like 1 OS=Homo sapiens OX=9606 GN=PLBD1 PE=1 SV=2	6	6	23		ILLANFLAQTEALMR	1	3	A0A2U3TZU2
	P61224	Ras-related protein Rap-1b OS=Homo sapiens OX=9606 GN=RAP1B PE=1 SV=1	6	6	17		ILLANFLAQTEALMR	1	3	A0A2U3TZU2
	O95848	Uridine diphosphate glucose pyrophosphatase NUDT14 OS=Homo sapiens OX=9606 GN=NUDT14 PE=1 SV=2	6	6	24		LTPFMLGALVAMYEHK	1	2	A0A2U3TZU2
	P41218	Myeloid cell nuclear differentiation antigen OS=Homo sapiens OX=9606 GN=MNDA PE=1 SV=1	6	6	14		LTPFMLGALVAMYEHK	1	2	A0A2U3TZU2
	O00625	Pirin OS=Homo sapiens OX=9606 GN=PIR PE=1 SV=1	6	6	19		LTPFMLGALVAMYEHK	1	2	A0A2U3TZU2
	Q9UMX5	Neudesin OS=Homo sapiens OX=9606 GN=NENF PE=1 SV=1	6	6	24		MLVDLAK	1	17	A0A2U3TZU2
	H7BYY1	Tropomyosin 1 (Alpha), isoform CRA_m OS=Homo sapiens OX=9606 GN=TPM1 PE=1 SV=1	13	6	54		MLVDLAK	1	17	A0A2U3TZU2
	Q13231	Chitotriosidase-1 OS=Homo sapiens OX=9606 GN=CHIT1 PE=1 SV=1	6	6	15		NLVTEDVMR	1	18	A0A2U3TZU2
	O14773	Tripeptidyl-peptidase 1 OS=Homo sapiens OX=9606 GN=TPP1 PE=1 SV=2	6	6	23		NLVTEDVMR	1	18	A0A2U3TZU2
	P33151	Cadherin-5 OS=Homo sapiens OX=9606 GN=CDH5 PE=1 SV=5	6	6	17		SNTPILVDGK	1	10	A0A2U3TZU2
	Q8WZA0	Protein LZIC OS=Homo sapiens OX=9606 GN=LZIC PE=1 SV=1	6	6	19		SNTPILVDGKDVMPEVNK	1	10	A0A2U3TZU2
	Q12913	Receptor-type tyrosine-protein phosphatase eta OS=Homo sapiens OX=9606 GN=PTPRJ PE=1 SV=3	6	6	17		SNTPILVDGKDVMPEVNK	1	10	A0A2U3TZU2
	P08236	Beta-glucuronidase OS=Homo sapiens OX=9606 GN=GUSB PE=1 SV=2	6	6	11		SNTPILVDGKDVMPEVNK	1	10	A0A2U3TZU2
	H0YMD1	Low-density lipoprotein receptor OS=Homo sapiens OX=9606 GN=LDLR PE=1 SV=1	6	6	15		SPEDLER	1	3	A0A2U3TZU2
	Q9GZT8	NIF3-like protein 1 OS=Homo sapiens OX=9606 GN=NIF3L1 PE=1 SV=2	6	6	21		TFTTQETITNAETAK	1	8	A0A2U3TZU2
	P25325	3-mercaptopyruvate sulfurtransferase OS=Homo sapiens OX=9606 GN=MPST PE=1 SV=3	6	6	23		TFTTQETITNAETAKEWFLQAAK	1	7	A0A2U3TZU2
	O60506	Heterogeneous nuclear ribonucleoprotein Q OS=Homo sapiens OX=9606 GN=SYNCRIP PE=1 SV=2	6	6	14		TFTTQETITNAETAKEWFLQAAK	1	7	A0A2U3TZU2
	O43852	Calumenin OS=Homo sapiens OX=9606 GN=CALU PE=1 SV=2	6	6	19		TLAQLNPESSLFIIASK	1	7	A0A2U3TZU2
	Q15942	Zyxin OS=Homo sapiens OX=9606 GN=ZYX PE=1 SV=1	6	6	35		TLAQLNPESSLFIIASK	1	7	A0A2U3TZU2
	P09622	Dihydrolipoyl dehydrogenase, mitochondrial OS=Homo sapiens OX=9606 GN=DLD PE=1 SV=2	6	6	19		TITDVINIGIGGSDLGPLMVTEALKPYSSGGPR	1	8	A0A2U3TZU2
	P02671	Fibrinogen alpha chain OS=Homo sapiens OX=9606 GN=FGA PE=1 SV=2	6	6	18		TITDVINIGIGGSDLGPLMVTEALKPYSSGGPR	1	8	A0A2U3TZU2
	Q9UBG3	Cornulin OS=Homo sapiens OX=9606 GN=CRNN PE=1 SV=1	6	6	20		TITDVINIGIGGSDLGPLMVTEALKPYSSGGPR	1	8	A0A2U3TZU2
	Q9BY43	Charged multivesicular body protein 4a OS=Homo sapiens OX=9606 GN=CHMP4A PE=1 SV=3	6	6	18		TITDVINIGIGGSDLGPLMVTEALKPYSSGGPR	1	8	A0A2U3TZU2
	Q5TD94	Radial spoke head protein 4 homolog A OS=Homo sapiens OX=9606 GN=RSPH4A PE=1 SV=1	6	6	16		VDHQTGPIVWGEPGTNGQHAFYQLIHQGTK	1	4	A0A2U3TZU2
	Q9NZT1	Calmodulin-like protein 5 OS=Homo sapiens OX=9606 GN=CALML5 PE=1 SV=2	6	6	12		VFEGNRPTNSIVFTK	1	3	A0A2U3TZU2
	Q16706	Alpha-mannosidase 2 OS=Homo sapiens OX=9606 GN=MAN2A1 PE=1 SV=2	6	6	18		VFEGNRPTNSIVFTK	1	3	A0A2U3TZU2
	P23381	Tryptophan--tRNA ligase, cytoplasmic OS=Homo sapiens OX=9606 GN=WARS1 PE=1 SV=2	6	6	16		VWYVSNIDGTHIAK	1	9	A0A2U3TZU2
	P09972	Fructose-bisphosphate aldolase C OS=Homo sapiens OX=9606 GN=ALDOC PE=1 SV=2	8	6	25		VWYVSNIDGTHIAK	1	9	A0A2U3TZU2
	Q7Z7M0	Multiple epidermal growth factor-like domains protein 8 OS=Homo sapiens OX=9606 GN=MEGF8 PE=1 SV=2	6	6	15		FVTHVSDWGALATISTLEAVR	1	2	A0A3B3IRL2
	P48594	Serpin B4 OS=Homo sapiens OX=9606 GN=SERPINB4 PE=1 SV=2	19	6	104		AALEGTATYR	1	2	A0A3B3IRV5
	P07476	Involucrin OS=Homo sapiens OX=9606 GN=IVL PE=1 SV=2	6	6	7		FATVEVTDKPVDEALR	1	3	A0A3B3IRV5
	O15335	Chondroadherin OS=Homo sapiens OX=9606 GN=CHAD PE=1 SV=2	6	6	12		IPNQFQSDPPAPSDK	1	4	A0A3B3IRV5
	P10586	Receptor-type tyrosine-protein phosphatase F OS=Homo sapiens OX=9606 GN=PTPRF PE=1 SV=2	6	6	7		QAEEEAIK	1	4	A0A3B3IRZ4
	Q9UMF0	Intercellular adhesion molecule 5 OS=Homo sapiens OX=9606 GN=ICAM5 PE=1 SV=3	6	6	13		ELQTALTR	1	2	A0A3B3IRZ5
	P41208	Centrin-2 OS=Homo sapiens OX=9606 GN=CETN2 PE=1 SV=1	6	6	15		VSIGYLLVK	1	1	A0A3B3IS47
	P61626	Lysozyme C OS=Homo sapiens OX=9606 GN=LYZ PE=1 SV=1	7	7	393		AYVPIAQVK	1	2	A0A3B3ISS6
	Q13421	Mesothelin OS=Homo sapiens OX=9606 GN=MSLN PE=1 SV=2	21	7	154		DVYVVTDQIPVFVTMFQK	1	2	A0A3B3ISS6
	P15090	Fatty acid-binding protein, adipocyte OS=Homo sapiens OX=9606 GN=FABP4 PE=1 SV=3	8	7	186		DVYVVTDQIPVFVTMFQK	1	2	A0A3B3ISS6
	P02753	Retinol-binding protein 4 OS=Homo sapiens OX=9606 GN=RBP4 PE=1 SV=3	7	7	257		EDANGNIVYEK	1	3	A0A3B3ISS6
	P01034	Cystatin-C OS=Homo sapiens OX=9606 GN=CST3 PE=1 SV=1	7	7	68		AVVFLEPQWYSVLEK	1	6	A0A3B3ISU3
	P07108	Acyl-CoA-binding protein OS=Homo sapiens OX=9606 GN=DBI PE=1 SV=2	7	7	137		LSQLSVTDVTTSSLR	1	12	A0A3B3ISX9
	Q8IWL1	Pulmonary surfactant-associated protein A2 OS=Homo sapiens OX=9606 GN=SFTPA2 PE=1 SV=2	7	7	90		AQAAAPASVPAQAPK	1	2	A0A3B3ITT5
	P53634	Dipeptidyl peptidase 1 OS=Homo sapiens OX=9606 GN=CTSC PE=1 SV=2	7	7	58		AQAAAPASVPAQAPK	1	2	A0A3B3ITT5
	P00734	Prothrombin OS=Homo sapiens OX=9606 GN=F2 PE=1 SV=2	7	7	69		ALLQDKDVIAINQDPLGK	1	4	A0A3B3IUC4
	Q2HJ86	Tubulin alpha-1D chain OS=Bos taurus OX=9913 GN=TUBA1D PE=1 SV=1	13	7	56		SYTIAVASLGK	1	4	A0A3B3IUC4
	Q04760	Lactoylglutathione lyase OS=Homo sapiens OX=9606 GN=GLO1 PE=1 SV=4	7	7	43		LLASANLEEVTMK	1	5	A0A494C028
	P02743	Serum amyloid P-component OS=Homo sapiens OX=9606 GN=APCS PE=1 SV=2	7	7	39		AANSLEAFIFETQDK	1	3	A0A494C039
	P12830	Cadherin-1 OS=Homo sapiens OX=9606 GN=CDH1 PE=1 SV=3	7	7	43		AEAGPEGVAPAPEGEKK	1	3	A0A494C039
	J3QQX2	Rho GDP-dissociation inhibitor 1 OS=Homo sapiens OX=9606 GN=ARHGDIA PE=1 SV=1	7	7	41		EVQYLLNK	1	3	A0A494C039
	Q9Y279	V-set and immunoglobulin domain-containing protein 4 OS=Homo sapiens OX=9606 GN=VSIG4 PE=1 SV=1	7	7	51		LSAASTWLEDEGVGATTVMLK	1	3	A0A494C039
	P61981	14-3-3 protein gamma OS=Homo sapiens OX=9606 GN=YWHAG PE=1 SV=2	13	7	81		LYQPEYQEVSTEEQREEISGK	1	3	A0A494C039
	O43278	Kunitz-type protease inhibitor 1 OS=Homo sapiens OX=9606 GN=SPINT1 PE=1 SV=2	9	7	50		LYQPEYQEVSTEEQREEISGK	1	3	A0A494C039
	P32119	Peroxiredoxin-2 OS=Homo sapiens OX=9606 GN=PRDX2 PE=1 SV=5	8	7	33		LYQPEYQEVSTEEQREEISGK	1	3	A0A494C039
	P30626	Sorcin OS=Homo sapiens OX=9606 GN=SRI PE=1 SV=1	7	7	27		FSSFEEAVK	1	8	A0A494C087
	Q9ULZ3	Apoptosis-associated speck-like protein containing a CARD OS=Homo sapiens OX=9606 GN=PYCARD PE=1 SV=2	7	7	30		TSLENTFIHNTGK	1	8	A0A494C087
	A0A0C4DG49	Poliovirus receptor OS=Homo sapiens OX=9606 GN=PVR PE=1 SV=1	7	7	30		ALQSNHFELSLR	1	4	A0A494C0G5
	P25774	Cathepsin S OS=Homo sapiens OX=9606 GN=CTSS PE=1 SV=3	7	7	32		ALQSNHFELSLR	1	4	A0A494C0G5
	P16949	Stathmin OS=Homo sapiens OX=9606 GN=STMN1 PE=1 SV=3	7	7	28		STVPVNTNR	1	4	A0A494C0G5
	P11766	Alcohol dehydrogenase class-3 OS=Homo sapiens OX=9606 GN=ADH5 PE=1 SV=4	7	7	27		TEATQGLVLWSGK	1	4	A0A494C0G5
	A6NFX8	ADP-sugar pyrophosphatase OS=Homo sapiens OX=9606 GN=NUDT5 PE=1 SV=1	7	7	36		TEATQGLVLWSGK	1	4	A0A494C0G5
	P52597	Heterogeneous nuclear ribonucleoprotein F OS=Homo sapiens OX=9606 GN=HNRNPF PE=1 SV=3	9	7	38		TFVEYLNAVTESEK	1	1	A0A494C0G5
	Q9UGT4	Sushi domain-containing protein 2 OS=Homo sapiens OX=9606 GN=SUSD2 PE=1 SV=1	7	7	33		DSATMSLDPEEEAEHPIK	1	2	A0A494C0J7
	B5MDF5	GTP-binding nuclear protein Ran OS=Homo sapiens OX=9606 GN=RAN PE=1 SV=1	7	7	20		IDVPTLGPK	1	2	A0A494C0J7
	P25787	Proteasome subunit alpha type-2 OS=Homo sapiens OX=9606 GN=PSMA2 PE=1 SV=2	7	7	35		VITNFNSAHDTDR	1	2	A0A494C0J7
	Q13510	Acid ceramidase OS=Homo sapiens OX=9606 GN=ASAH1 PE=1 SV=5	7	7	35		VPDESEVVVER	1	2	A0A494C0J7
	P27348	14-3-3 protein theta OS=Homo sapiens OX=9606 GN=YWHAQ PE=1 SV=1	12	7	79		ETPFNPPK	1	13	A0A494C0W0
	P25788	Proteasome subunit alpha type-3 OS=Homo sapiens OX=9606 GN=PSMA3 PE=1 SV=2	7	7	32		LGEYEDVSR	1	5	A0A494C0X0
	P48960	Adhesion G protein-coupled receptor E5 OS=Homo sapiens OX=9606 GN=ADGRE5 PE=1 SV=4	7	7	26		SLTIAEFK	1	4	A0A494C0X0
	P16930	Fumarylacetoacetase OS=Homo sapiens OX=9606 GN=FAH PE=1 SV=2	7	7	28		LAENNIQPIFAVTSR	1	4	A0A494C0X7
	Q12765	Secernin-1 OS=Homo sapiens OX=9606 GN=SCRN1 PE=1 SV=2	7	7	27		LGAILTPNDGR	1	4	A0A494C0X7
	Q01459	Di-N-acetylchitobiase OS=Homo sapiens OX=9606 GN=CTBS PE=1 SV=1	7	7	34		IGFGSFVDK	1	9	A0A494C0X7
	A0A494C0X7	Integrin beta OS=Homo sapiens OX=9606 GN=ITGB2 PE=1 SV=1	7	7	20		LTEIIPK	1	3	A0A494C0X7
	P61978	Heterogeneous nuclear ribonucleoprotein K OS=Homo sapiens OX=9606 GN=HNRNPK PE=1 SV=1	7	7	28		SAVGELSEDSSNVVHLIK	1	2	A0A494C0X7
	P09651	Heterogeneous nuclear ribonucleoprotein A1 OS=Homo sapiens OX=9606 GN=HNRNPA1 PE=1 SV=5	8	7	28		SAVGELSEDSSNVVHLIK	1	2	A0A494C0X7
	P00338	L-lactate dehydrogenase A chain OS=Homo sapiens OX=9606 GN=LDHA PE=1 SV=2	7	7	28		TVLPFVNTHPDK	1	4	A0A494C0X7
	Q6UX71	Plexin domain-containing protein 2 OS=Homo sapiens OX=9606 GN=PLXDC2 PE=1 SV=1	7	7	31		VFLDHNALPDTLK	1	3	A0A494C0X7
	P54725	UV excision repair protein RAD23 homolog A OS=Homo sapiens OX=9606 GN=RAD23A PE=1 SV=1	9	7	38		VFLDHNALPDTLK	1	3	A0A494C0X7
	Q13907	Isopentenyl-diphosphate Delta-isomerase 1 OS=Homo sapiens OX=9606 GN=IDI1 PE=1 SV=2	7	7	21		LEDGTEFDSSLPQNQPFVFSLGTGQVIK	1	3	A0A494C1N0
	Q99536	Synaptic vesicle membrane protein VAT-1 homolog OS=Homo sapiens OX=9606 GN=VAT1 PE=1 SV=2	7	7	39		LVIPSELGYGER	1	2	A0A494C1N0
	J3QRS3	Myosin regulatory light chain 12A OS=Homo sapiens OX=9606 GN=MYL12A PE=1 SV=1	7	7	31		QNEQSPQR	1	1	A0A494C1S0
	P11226	Mannose-binding protein C OS=Homo sapiens OX=9606 GN=MBL2 PE=1 SV=2	7	7	24		MDAVDATMEK	1	2	A0A499FJ41
	Q96IU4	Putative protein-lysine deacylase ABHD14B OS=Homo sapiens OX=9606 GN=ABHD14B PE=1 SV=1	7	7	33		MDAVDATMEK	1	2	A0A499FJ41
	P29966	Myristoylated alanine-rich C-kinase substrate OS=Homo sapiens OX=9606 GN=MARCKS PE=1 SV=4	7	7	34		DLEAEHVEVEDTTLNR	1	5	A0A499FJE1
	P52888	Thimet oligopeptidase OS=Homo sapiens OX=9606 GN=THOP1 PE=1 SV=2	7	7	21		DLEAEHVEVEDTTLNR	1	5	A0A499FJE1
	P06276	Cholinesterase OS=Homo sapiens OX=9606 GN=BCHE PE=1 SV=1	7	7	16		TLTPDQWAR	1	2	A0A499FJE1
	P16278	Beta-galactosidase OS=Homo sapiens OX=9606 GN=GLB1 PE=1 SV=2	7	7	24		EACIVEALGIQTLTNQK	1	4	A0A499FJM0
	O60664	Perilipin-3 OS=Homo sapiens OX=9606 GN=PLIN3 PE=1 SV=3	7	7	21		MAVSTEELEATVQEVLGR	1	2	A0A4V7I672
	P48147	Prolyl endopeptidase OS=Homo sapiens OX=9606 GN=PREP PE=1 SV=2	7	7	17		AEVVLGNIIK	1	15	A0A590UJB6
	Q99828	Calcium and integrin-binding protein 1 OS=Homo sapiens OX=9606 GN=CIB1 PE=1 SV=4	7	7	17		ELQAIAER	1	4	A0A590UJB6
	P34932	Heat shock 70 kDa protein 4 OS=Homo sapiens OX=9606 GN=HSPA4 PE=1 SV=4	7	7	25		DDTYGPYSSPSLR	1	3	A0A590UJZ9
	O95336	6-phosphogluconolactonase OS=Homo sapiens OX=9606 GN=PGLS PE=1 SV=2	7	7	19		FGQGSGPIVLDDVR	1	6	A0A590UJZ9
	P12111	Collagen alpha-3(VI) chain OS=Homo sapiens OX=9606 GN=COL6A3 PE=1 SV=5	7	7	20		FGQGSGPIVLDDVR	1	6	A0A590UJZ9
	P02649	Apolipoprotein E OS=Homo sapiens OX=9606 GN=APOE PE=1 SV=1	7	7	21		FISDHSITR	1	3	A0A590UJZ9
	P24821	Tenascin OS=Homo sapiens OX=9606 GN=TNC PE=1 SV=3	7	7	16		GSFTSSSNFMSIR	1	3	A0A590UJZ9
	Q9HBR0	Putative sodium-coupled neutral amino acid transporter 10 OS=Homo sapiens OX=9606 GN=SLC38A10 PE=1 SV=2	7	7	20		GSFTSSSNFMSIR	1	3	A0A590UJZ9
	P11940	Polyadenylate-binding protein 1 OS=Homo sapiens OX=9606 GN=PABPC1 PE=1 SV=2	7	7	14		INLGFSNLK	1	3	A0A590UJZ9
	Q9UI08	Ena/VASP-like protein OS=Homo sapiens OX=9606 GN=EVL PE=1 SV=2	7	7	23		QIFTSSYNR	1	3	A0A590UJZ9
	Q15149	Plectin OS=Homo sapiens OX=9606 GN=PLEC PE=1 SV=3	7	7	11		SDISFQNTGFLAWYNSFPSDATLR	1	3	A0A590UJZ9
	P62937	Peptidyl-prolyl cis-trans isomerase A OS=Homo sapiens OX=9606 GN=PPIA PE=1 SV=2	8	8	127		VDVVLGPIQLQTPPR	1	3	A0A590UJZ9
	P31025	Lipocalin-1 OS=Homo sapiens OX=9606 GN=LCN1 PE=1 SV=1	8	8	154		DGSNKSGAEEQGPIDGPSK	1	2	A0A5F9UY30
	A0A2R8Y3M9	Uncharacterized protein OS=Homo sapiens OX=9606 PE=4 SV=1	8	8	115		SGAEEQGPIDGPSK	1	2	A0A5F9UY30
	P0DP25	Calmodulin-3 OS=Homo sapiens OX=9606 GN=CALM3 PE=1 SV=1	10	8	64		SHPELQTPK	1	2	A0A5F9UY30
	Q96DA0	Zymogen granule protein 16 homolog B OS=Homo sapiens OX=9606 GN=ZG16B PE=1 SV=3	8	8	67		SSAEAQTPEDTPNK	1	2	A0A5F9UY30
	P02792	Ferritin light chain OS=Homo sapiens OX=9606 GN=FTL PE=1 SV=2	8	8	66		FIIPQIVK	1	6	A0A5F9ZHM4
	Q6P5S2	Protein LEG1 homolog OS=Homo sapiens OX=9606 GN=LEG1 PE=1 SV=2	8	8	121		GLTSVINQK	1	3	A0A5F9ZHM4
	P17931	Galectin-3 OS=Homo sapiens OX=9606 GN=LGALS3 PE=1 SV=5	8	8	77		LKDDEVAQLKK	1	2	A0A5F9ZHM4
	P62328	Thymosin beta-4 OS=Homo sapiens OX=9606 GN=TMSB4X PE=1 SV=2	8	8	48		LIAPVAEEEATVPNNK	1	6	A0A5F9ZHM4
	P01040	Cystatin-A OS=Homo sapiens OX=9606 GN=CSTA PE=1 SV=1	8	8	81		LIAPVAEEEATVPNNK	1	6	A0A5F9ZHM4
	P04004	Vitronectin OS=Homo sapiens OX=9606 GN=VTN PE=1 SV=1	8	8	88		MVVESAYEVIK	1	4	A0A5F9ZHM4
	P31946	14-3-3 protein beta/alpha OS=Homo sapiens OX=9606 GN=YWHAB PE=1 SV=3	15	8	111		MVVESAYEVIK	1	4	A0A5F9ZHM4
	P35247	Pulmonary surfactant-associated protein D OS=Homo sapiens OX=9606 GN=SFTPD PE=1 SV=3	8	8	79		SADTLWDIQK	1	2	A0A5F9ZHM4
	P07988	Pulmonary surfactant-associated protein B OS=Homo sapiens OX=9606 GN=SFTPB PE=1 SV=3	8	8	65		SLADELALVDVLEDK	1	6	A0A5F9ZHM4
	A0A590UJZ9	Deleted in malignant brain tumors 1 protein OS=Homo sapiens OX=9606 GN=DMBT1 PE=1 SV=1	8	8	30		SLADELALVDVLEDKLK	1	6	A0A5F9ZHM4
	O00299	Chloride intracellular channel protein 1 OS=Homo sapiens OX=9606 GN=CLIC1 PE=1 SV=4	8	8	32		LTEPVVPK	1	5	A0A5F9ZHR7
	P08185	Corticosteroid-binding globulin OS=Homo sapiens OX=9606 GN=SERPINA6 PE=1 SV=1	8	8	39		LPEMQVPK	1	3	A0A669KBF1
	B7Z6Z4	Myosin light polypeptide 6 OS=Homo sapiens OX=9606 GN=MYL6 PE=1 SV=1	8	8	71		DSFQNVMSIVELDNTPK	1	5	A0A6I8PU16
	P50502	Hsc70-interacting protein OS=Homo sapiens OX=9606 GN=ST13 PE=1 SV=2	8	8	41		AAYEAELGDAR	1	9	A0A6Q8PFJ0
	O75223	Gamma-glutamylcyclotransferase OS=Homo sapiens OX=9606 GN=GGCT PE=1 SV=1	8	8	31		EGDLIAAQAR	1	8	A0A6Q8PFJ0
	P28066	Proteasome subunit alpha type-5 OS=Homo sapiens OX=9606 GN=PSMA5 PE=1 SV=3	8	8	34		LADALQELR	1	7	A0A6Q8PFJ0
	Q53FA7	Quinone oxidoreductase PIG3 OS=Homo sapiens OX=9606 GN=TP53I3 PE=1 SV=2	8	8	30		IDSLSAQLSQLQK	1	7	A0A6Q8PFJ0
	P40189	Interleukin-6 receptor subunit beta OS=Homo sapiens OX=9606 GN=IL6ST PE=1 SV=2	8	8	31		LQEKEDLQELNDR	1	9	A0A6Q8PFJ0
	P27797	Calreticulin OS=Homo sapiens OX=9606 GN=CALR PE=1 SV=1	8	8	30		LQTMKEELDFQK	1	8	A0A6Q8PFJ0
	K7ELL7	Glucosidase 2 subunit beta OS=Homo sapiens OX=9606 GN=PRKCSH PE=1 SV=1	8	8	31		ITESEEVVSR	1	9	A0A6Q8PFJ0
	K7EIK7	Echinoderm microtubule-associated protein-like 2 OS=Homo sapiens OX=9606 GN=EML2 PE=1 SV=1	8	8	42		NSNLVGAAHEELQQSR	1	7	A0A6Q8PFJ0
	A0A5F9ZHM4	L-lactate dehydrogenase OS=Homo sapiens OX=9606 GN=LDHB PE=1 SV=1	8	8	32		NSNLVGAAHEELQQSR	1	7	A0A6Q8PFJ0
	O14818	Proteasome subunit alpha type-7 OS=Homo sapiens OX=9606 GN=PSMA7 PE=1 SV=1	8	8	28		QNGDDPLLTYR	1	4	A0A6Q8PFJ0
	O43490	Prominin-1 OS=Homo sapiens OX=9606 GN=PROM1 PE=1 SV=1	8	8	15		SLETENAGLR	1	9	A0A6Q8PFJ0
	P09417	Dihydropteridine reductase OS=Homo sapiens OX=9606 GN=QDPR PE=1 SV=2	8	8	39		TALINSTGEEVAMR	1	4	A0A6Q8PFJ0
	E5RJR5	S-phase kinase-associated protein 1 OS=Homo sapiens OX=9606 GN=SKP1 PE=1 SV=1	8	8	31		TALINSTGEEVAMR	1	4	A0A6Q8PFJ0
	A0A0C4DG17	40S ribosomal protein SA OS=Homo sapiens OX=9606 GN=RPSA PE=1 SV=1	8	8	34		TALINSTGEEVAMR	1	4	A0A6Q8PFJ0
	P09429	High mobility group protein B1 OS=Homo sapiens OX=9606 GN=HMGB1 PE=1 SV=3	8	8	44		TLEGELHDLR	1	8	A0A6Q8PFJ0
	P00326	Alcohol dehydrogenase 1C OS=Homo sapiens OX=9606 GN=ADH1C PE=1 SV=2	8	8	23		VAVEEVDEEGK	1	5	A0A6Q8PFJ0
	O75882	Attractin OS=Homo sapiens OX=9606 GN=ATRN PE=1 SV=2	8	8	25		VAVEEVDEEGKFVR	1	5	A0A6Q8PFJ0
	Q9UKY7	Protein CDV3 homolog OS=Homo sapiens OX=9606 GN=CDV3 PE=1 SV=1	8	8	54		AQLGEDIR	1	13	A0A6Q8PFY7
	O75436	Vacuolar protein sorting-associated protein 26A OS=Homo sapiens OX=9606 GN=VPS26A PE=1 SV=2	8	8	26		LLSNDEVTIK	1	13	A0A6Q8PFY7
	P31947	14-3-3 protein sigma OS=Homo sapiens OX=9606 GN=SFN PE=1 SV=1	12	8	64		DTSSDKDLDDALDKLSDSLGQR	1	5	A0A6Q8PGN6
	P31944	Caspase-14 OS=Homo sapiens OX=9606 GN=CASP14 PE=1 SV=2	8	8	26		SSSMNPTETK	3	10	A0A6Q8PGN6; A0A6Q8PH20; D6RBR1
	P46926	Glucosamine-6-phosphate isomerase 1 OS=Homo sapiens OX=9606 GN=GNPDA1 PE=1 SV=1	8	8	27		DGKPLLPEPEEKPKPR	3	18	A0A6Q8PGN6; A0A6Q8PH20; P20810
	P46108	Adapter molecule crk OS=Homo sapiens OX=9606 GN=CRK PE=1 SV=2	8	8	26		DTMSDQALEALSASLGTR	3	16	A0A6Q8PGN6; A0A6Q8PH20; P20810
	P07910	Heterogeneous nuclear ribonucleoproteins C1/C2 OS=Homo sapiens OX=9606 GN=HNRNPC PE=1 SV=4	8	8	21		DTMSDQALEALSASLGTR	3	16	A0A6Q8PGN6; A0A6Q8PH20; P20810
	Q9NZK5	Adenosine deaminase 2 OS=Homo sapiens OX=9606 GN=ADA2 PE=1 SV=2	8	8	24		EADPEDGKPVMDK	3	20	A0A6Q8PGN6; A0A6Q8PH20; P20810
	Q9Y266	Nuclear migration protein nudC OS=Homo sapiens OX=9606 GN=NUDC PE=1 SV=1	8	8	18		EESTEVLK	3	17	A0A6Q8PGN6; A0A6Q8PH20; P20810
	Q14126	Desmoglein-2 OS=Homo sapiens OX=9606 GN=DSG2 PE=1 SV=2	8	8	26		EQLPPMSEDFLLDALSEDFSGPQNASSLK	3	18	A0A6Q8PGN6; A0A6Q8PH20; P20810
	P06702	Protein S100-A9 OS=Homo sapiens OX=9606 GN=S100A9 PE=1 SV=1	9	9	242		EQLPPMSEDFLLDALSEDFSGPQNASSLK	3	18	A0A6Q8PGN6; A0A6Q8PH20; P20810
	P30086	Phosphatidylethanolamine-binding protein 1 OS=Homo sapiens OX=9606 GN=PEBP1 PE=1 SV=3	9	9	147		EQLPPMSEDFLLDALSEDFSGPQNASSLK	3	18	A0A6Q8PGN6; A0A6Q8PH20; P20810
	Q96S96	Phosphatidylethanolamine-binding protein 4 OS=Homo sapiens OX=9606 GN=PEBP4 PE=1 SV=3	9	9	275		EQLPPMSEDFLLDALSEDFSGPQNASSLK	3	18	A0A6Q8PGN6; A0A6Q8PH20; P20810
	P01042	Kininogen-1 OS=Homo sapiens OX=9606 GN=KNG1 PE=1 SV=2	9	9	114		EVTIPPK	3	18	A0A6Q8PGN6; A0A6Q8PH20; P20810
	A0A7I2V3E8	Pro-cathepsin H OS=Homo sapiens OX=9606 GN=CTSH PE=1 SV=1	9	9	123		GTVPDDAVEALADSLGK	3	20	A0A6Q8PGN6; A0A6Q8PH20; P20810
	A0A087WWU8	Tropomyosin alpha-3 chain OS=Homo sapiens OX=9606 GN=TPM3 PE=1 SV=1	27	9	148		GTVPDDAVEALADSLGKK	3	20	A0A6Q8PGN6; A0A6Q8PH20; P20810
	P07737	Profilin-1 OS=Homo sapiens OX=9606 GN=PFN1 PE=1 SV=2	9	9	103		HLLDDNGQDKPVKPPTK	3	20	A0A6Q8PGN6; A0A6Q8PH20; P20810
	P20061	Transcobalamin-1 OS=Homo sapiens OX=9606 GN=TCN1 PE=1 SV=2	9	9	110		HLLDDNGQDKPVKPPTK	3	20	A0A6Q8PGN6; A0A6Q8PH20; P20810
	P15121	Aldo-keto reductase family 1 member B1 OS=Homo sapiens OX=9606 GN=AKR1B1 PE=1 SV=3	10	9	59		HLLDDNGQDKPVKPPTK	3	20	A0A6Q8PGN6; A0A6Q8PH20; P20810
	P00747	Plasminogen OS=Homo sapiens OX=9606 GN=PLG PE=1 SV=2	9	9	54		KSLTPAVPVESKPDKPSGK	3	17	A0A6Q8PGN6; A0A6Q8PH20; P20810
	Q9UBC9	Small proline-rich protein 3 OS=Homo sapiens OX=9606 GN=SPRR3 PE=1 SV=2	9	9	53		KTEKEESTEVLK	3	16	A0A6Q8PGN6; A0A6Q8PH20; P20810
	P02533	Keratin, type I cytoskeletal 14 OS=Homo sapiens OX=9606 GN=KRT14 PE=1 SV=4	29	9	198		LAAAISEVVSQTPASTTQAGAPPR	3	20	A0A6Q8PGN6; A0A6Q8PH20; P20810
	Q9Y5Z4	Heme-binding protein 2 OS=Homo sapiens OX=9606 GN=HEBP2 PE=1 SV=1	9	9	36		LAAAISEVVSQTPASTTQAGAPPR	3	20	A0A6Q8PGN6; A0A6Q8PH20; P20810
	P02748	Complement component C9 OS=Homo sapiens OX=9606 GN=C9 PE=1 SV=2	11	9	47		LAAAISEVVSQTPASTTQAGAPPR	3	20	A0A6Q8PGN6; A0A6Q8PH20; P20810
	Q5STX8	Allograft inflammatory factor 1 (Fragment) OS=Homo sapiens OX=9606 GN=AIF1 PE=1 SV=1	9	9	41		LGEKEETIPPDYR	3	20	A0A6Q8PGN6; A0A6Q8PH20; P20810
	P00918	Carbonic anhydrase 2 OS=Homo sapiens OX=9606 GN=CA2 PE=1 SV=2	9	9	39		QAEPELDLR	3	19	A0A6Q8PGN6; A0A6Q8PH20; P20810
	E9PHZ5	Cathepsin B OS=Homo sapiens OX=9606 GN=CTSB PE=1 SV=9	9	9	47		QPDPDENKPMEDK	3	20	A0A6Q8PGN6; A0A6Q8PH20; P20810
	P25789	Proteasome subunit alpha type-4 OS=Homo sapiens OX=9606 GN=PSMA4 PE=1 SV=1	9	9	34		QPDPDENKPMEDK	3	20	A0A6Q8PGN6; A0A6Q8PH20; P20810
	H0YAC1	Plasma kallikrein (Fragment) OS=Homo sapiens OX=9606 GN=KLKB1 PE=1 SV=1	9	9	31		SESELIDELSEDFDR	3	19	A0A6Q8PGN6; A0A6Q8PH20; P20810
	P20618	Proteasome subunit beta type-1 OS=Homo sapiens OX=9606 GN=PSMB1 PE=1 SV=2	9	9	40		SLTPAVPVESKPDKPSGK	3	17	A0A6Q8PGN6; A0A6Q8PH20; P20810
	Q16610	Extracellular matrix protein 1 OS=Homo sapiens OX=9606 GN=ECM1 PE=1 SV=2	9	9	40		TEKEESTEVLK	3	17	A0A6Q8PGN6; A0A6Q8PH20; P20810
	P05154	Plasma serine protease inhibitor OS=Homo sapiens OX=9606 GN=SERPINA5 PE=1 SV=3	9	9	36		TKPQDMISAGGESVAGITAISGKPGDK	3	15	A0A6Q8PGN6; A0A6Q8PH20; P20810
	H3BP20	Beta-hexosaminidase OS=Homo sapiens OX=9606 GN=HEXA PE=1 SV=1	10	9	40		TKPQDMISAGGESVAGITAISGKPGDK	3	15	A0A6Q8PGN6; A0A6Q8PH20; P20810
	Q6BCY4	NADH-cytochrome b5 reductase 2 OS=Homo sapiens OX=9606 GN=CYB5R2 PE=1 SV=1	9	9	29		TKPQDMISAGGESVAGITAISGKPGDK	3	15	A0A6Q8PGN6; A0A6Q8PH20; P20810
	P07357	Complement component C8 alpha chain OS=Homo sapiens OX=9606 GN=C8A PE=1 SV=2	9	9	19		TKPQDMISAGGESVAGITAISGKPGDK	3	15	A0A6Q8PGN6; A0A6Q8PH20; P20810
	P05787	Keratin, type II cytoskeletal 8 OS=Homo sapiens OX=9606 GN=KRT8 PE=1 SV=7	17	9	68		GEFTIETEGK	1	8	A0A6Q8PGZ8
	O43396	Thioredoxin-like protein 1 OS=Homo sapiens OX=9606 GN=TXNL1 PE=1 SV=3	9	9	44		TFFSFPAVVAPFK	1	6	A0A6Q8PGZ8
	Q92820	Gamma-glutamyl hydrolase OS=Homo sapiens OX=9606 GN=GGH PE=1 SV=2	9	9	34		AASLGSSQSSR	2	10	A0A6Q8PH20; D6RBR1
	P50552	Vasodilator-stimulated phosphoprotein OS=Homo sapiens OX=9606 GN=VASP PE=1 SV=3	9	9	32		TYAGGTASATK	2	10	A0A6Q8PH20; D6RBR1
	P13639	Elongation factor 2 OS=Homo sapiens OX=9606 GN=EEF2 PE=1 SV=4	9	9	20		DTSQSDKDLDDALDK	2	15	A0A6Q8PH20; P20810
	A0A8C8KD64	Peptidyl-glycine alpha-amidating monooxygenase OS=Homo sapiens OX=9606 GN=PAM PE=1 SV=1	9	9	22		DTSQSDKDLDDALDK	2	15	A0A6Q8PH20; P20810
	P98160	Basement membrane-specific heparan sulfate proteoglycan core protein OS=Homo sapiens OX=9606 GN=HSPG2 PE=1 SV=4	9	9	25		DTSQSDKDLDDALDKLSDSLGQR	2	15	A0A6Q8PH20; P20810
	A0A087X0M8	Neural cell adhesion molecule L1-like protein OS=Homo sapiens OX=9606 GN=CHL1 PE=1 SV=1	9	9	23		ATIGADFLTK	1	11	A0A6Q8PH84
	Q9UNZ2	NSFL1 cofactor p47 OS=Homo sapiens OX=9606 GN=NSFL1C PE=1 SV=2	9	9	30		DPENFPFVVLGNK	1	6	A0A6Q8PH84
	Q06323	Proteasome activator complex subunit 1 OS=Homo sapiens OX=9606 GN=PSME1 PE=1 SV=1	9	9	26		DPENFPFVVLGNK	1	6	A0A6Q8PH84
	Q96KN2	Beta-Ala-His dipeptidase OS=Homo sapiens OX=9606 GN=CNDP1 PE=1 SV=5	9	9	29		EAINVEQAFQTIAR	1	7	A0A6Q8PH84
	P07384	Calpain-1 catalytic subunit OS=Homo sapiens OX=9606 GN=CAPN1 PE=1 SV=1	9	9	19		TSLMNQYVNK	1	9	A0A6Q8PH84
	Q5T5C7	Serine--tRNA ligase OS=Homo sapiens OX=9606 GN=SARS1 PE=1 SV=1	9	9	24		TSLMNQYVNK	1	9	A0A6Q8PH84
	Q14515	SPARC-like protein 1 OS=Homo sapiens OX=9606 GN=SPARCL1 PE=1 SV=2	9	9	30		VIILGDSGVGK	1	9	A0A6Q8PH84
	Q8N1N4	Keratin, type II cytoskeletal 78 OS=Homo sapiens OX=9606 GN=KRT78 PE=1 SV=2	10	9	21		GIMGEDTYPYQGK	1	14	A0A7I2V3E8
	X6R8F3	Neutrophil gelatinase-associated lipocalin OS=Homo sapiens OX=9606 GN=LCN2 PE=1 SV=1	10	10	231		GIMGEDTYPYQGK	1	14	A0A7I2V3E8
	Q06830	Peroxiredoxin-1 OS=Homo sapiens OX=9606 GN=PRDX1 PE=1 SV=1	13	10	83		GIMGEDTYPYQGK	1	14	A0A7I2V3E8
	Q14019	Coactosin-like protein OS=Homo sapiens OX=9606 GN=COTL1 PE=1 SV=3	10	10	38		GIMGEDTYPYQGK	1	14	A0A7I2V3E8
	Q9BRF8	Serine/threonine-protein phosphatase CPPED1 OS=Homo sapiens OX=9606 GN=CPPED1 PE=1 SV=3	10	10	53		GNFVSPVK	1	20	A0A7I2V3E8
	P23284	Peptidyl-prolyl cis-trans isomerase B OS=Homo sapiens OX=9606 GN=PPIB PE=1 SV=2	10	10	58		GTGPYPPSVDWR	1	20	A0A7I2V3E8
	I3L504	Eukaryotic translation initiation factor 5A-1 OS=Homo sapiens OX=9606 GN=EIF5A PE=1 SV=1	10	10	42		KGNFVSPVK	1	20	A0A7I2V3E8
	P68103	Elongation factor 1-alpha 1 OS=Bos taurus OX=9913 GN=EEF1A1 PE=1 SV=1	10	10	53		LQTFASNWR	1	17	A0A7I2V3E8
	P04792	Heat shock protein beta-1 OS=Homo sapiens OX=9606 GN=HSPB1 PE=1 SV=2	10	10	51		MALNQFSDMSFAEIK	1	17	A0A7I2V3E8
	P18669	Phosphoglycerate mutase 1 OS=Homo sapiens OX=9606 GN=PGAM1 PE=1 SV=2	10	10	74		NGIPYWIVK	1	9	A0A7I2V3E8
	P08697	Alpha-2-antiplasmin OS=Homo sapiens OX=9606 GN=SERPINF2 PE=1 SV=3	10	10	77		NGIPYWIVK	1	9	A0A7I2V3E8
	P62993	Growth factor receptor-bound protein 2 OS=Homo sapiens OX=9606 GN=GRB2 PE=1 SV=1	10	10	46		TPDKVNHAVLAVGYGEK	1	9	A0A7I2V3E8
	P40121	Macrophage-capping protein OS=Homo sapiens OX=9606 GN=CAPG PE=1 SV=2	10	10	64		TPDKVNHAVLAVGYGEK	1	9	A0A7I2V3E8
	Q8IZF2	Adhesion G protein-coupled receptor F5 OS=Homo sapiens OX=9606 GN=ADGRF5 PE=1 SV=3	10	10	39		VNHAVLAVGYGEK	1	9	A0A7I2V3E8
	P33241	Lymphocyte-specific protein 1 OS=Homo sapiens OX=9606 GN=LSP1 PE=1 SV=1	10	10	51		VNHAVLAVGYGEK	1	9	A0A7I2V3E8
	P27695	DNA-(apurinic or apyrimidinic site) endonuclease OS=Homo sapiens OX=9606 GN=APEX1 PE=1 SV=2	10	10	42		DLLPEDFVVYTYNK	1	16	A0A7I2V4B3
	P08238	Heat shock protein HSP 90-beta OS=Homo sapiens OX=9606 GN=HSP90AB1 PE=1 SV=4	22	10	86		QVSYVIQAEGK	1	16	A0A7I2V4B3
	P05089	Arginase-1 OS=Homo sapiens OX=9606 GN=ARG1 PE=1 SV=2	10	10	29		EDSVKPGAHLTVK	1	6	A0A7I2V4G0
	A0A2R8YEC9	Beta-mannosidase OS=Homo sapiens OX=9606 GN=MANBA PE=1 SV=1	10	10	42		IETIEVMEDR	1	6	A0A7I2V4G0
	P33908	Mannosyl-oligosaccharide 1,2-alpha-mannosidase IA OS=Homo sapiens OX=9606 GN=MAN1A1 PE=1 SV=3	10	10	33		LFIGGLSFETTDDSLR	1	6	A0A7I2V4G0
	Q9NQW7	Xaa-Pro aminopeptidase 1 OS=Homo sapiens OX=9606 GN=XPNPEP1 PE=1 SV=3	10	10	32		IFVGGIKEDTEEYNLR	1	6	A0A7I2V4G0
	Q9NQR4	Omega-amidase NIT2 OS=Homo sapiens OX=9606 GN=NIT2 PE=1 SV=1	10	10	27		IFVGGIKEDTEEYNLR	1	6	A0A7I2V4G0
	P05186	Alkaline phosphatase, tissue-nonspecific isozyme OS=Homo sapiens OX=9606 GN=ALPL PE=1 SV=4	10	10	33		QLEMQNK	1	3	A0A7I2V5Y5
	P19835	Bile salt-activated lipase OS=Homo sapiens OX=9606 GN=CEL PE=1 SV=3	10	10	29		GYVTPVK	1	19	A0A7I2YQA2
	Q96CX2	BTB/POZ domain-containing protein KCTD12 OS=Homo sapiens OX=9606 GN=KCTD12 PE=1 SV=1	10	10	33		MIELHNQEYR	1	8	A0A7I2YQA2
	P05455	Lupus La protein OS=Homo sapiens OX=9606 GN=SSB PE=1 SV=2	10	10	31		QVMNGFQNR	1	6	A0A7I2YQA2
	P55072	Transitional endoplasmic reticulum ATPase OS=Homo sapiens OX=9606 GN=VCP PE=1 SV=4	10	10	34		QVMNGFQNR	1	6	A0A7I2YQA2
	P46940	Ras GTPase-activating-like protein IQGAP1 OS=Homo sapiens OX=9606 GN=IQGAP1 PE=1 SV=1	10	10	25		VFQEPLFYEAPR	1	6	A0A7I2YQA2
	P54802	Alpha-N-acetylglucosaminidase OS=Homo sapiens OX=9606 GN=NAGLU PE=1 SV=2	10	10	29		VFQEPLFYEAPR	1	6	A0A7I2YQA2
	Q9BW04	Specifically androgen-regulated gene protein OS=Homo sapiens OX=9606 GN=SARG PE=1 SV=2	10	10	34		GPSSVEDIK	1	5	A0A7I2YQC0
	P30044	Peroxiredoxin-5, mitochondrial OS=Homo sapiens OX=9606 GN=PRDX5 PE=1 SV=4	11	11	87		MSVQPTVSLGGFEITPPVVLR	1	8	A0A7I2YQC0
	P63104	14-3-3 protein zeta/delta OS=Homo sapiens OX=9606 GN=YWHAZ PE=1 SV=1	15	11	122		MSVQPTVSLGGFEITPPVVLR	1	8	A0A7I2YQC0
	P51884	Lumican OS=Homo sapiens OX=9606 GN=LUM PE=1 SV=2	11	11	71		MSVQPTVSLGGFEITPPVVLR	1	8	A0A7I2YQC0
	P00441	Superoxide dismutase [Cu-Zn] OS=Homo sapiens OX=9606 GN=SOD1 PE=1 SV=2	11	11	62		MTDQEAIQDLWQWR	1	6	A0A7I2YQC0
	O75368	SH3 domain-binding glutamic acid-rich-like protein OS=Homo sapiens OX=9606 GN=SH3BGRL PE=1 SV=1	11	11	103		VDNDENEHQLSLR	1	10	A0A7I2YQC0
	P02794	Ferritin heavy chain OS=Homo sapiens OX=9606 GN=FTH1 PE=1 SV=2	11	11	74		LFDSTTLEHQK	1	21	A0A7I2YQF8
	Q99497	Parkinson disease protein 7 OS=Homo sapiens OX=9606 GN=PARK7 PE=1 SV=2	11	11	94		QINDIQLSR	1	21	A0A7I2YQF8
	Q04917	14-3-3 protein eta OS=Homo sapiens OX=9606 GN=YWHAH PE=1 SV=4	15	11	104		SGEVLVNVK	1	18	A0A7I2YQF8
	P12955	Xaa-Pro dipeptidase OS=Homo sapiens OX=9606 GN=PEPD PE=1 SV=3	11	11	59		SYSSGGEDGYVR	1	8	A0A7I2YQF8
	Q14847	LIM and SH3 domain protein 1 OS=Homo sapiens OX=9606 GN=LASP1 PE=1 SV=2	11	11	68		LIDLHSPSEIVK	1	3	A0A7P0S5H5
	O00764	Pyridoxal kinase OS=Homo sapiens OX=9606 GN=PDXK PE=1 SV=1	11	11	49		TPVEPEVAIHR	1	4	A0A7P0S5H5
	P40394	All-trans-retinol dehydrogenase [NAD(+)] ADH7 OS=Homo sapiens OX=9606 GN=ADH7 PE=1 SV=2	11	11	53		EAEGEQFVEEALEK	1	3	A0A7P0T855
	P54727	UV excision repair protein RAD23 homolog B OS=Homo sapiens OX=9606 GN=RAD23B PE=1 SV=1	13	11	61		QAEELIQQEHADQAEIR	1	3	A0A7P0T855
	P31150	Rab GDP dissociation inhibitor alpha OS=Homo sapiens OX=9606 GN=GDI1 PE=1 SV=2	17	11	93		AAMVGMLANFLGFR	1	6	A0A7P0T8D1
	P30085	UMP-CMP kinase OS=Homo sapiens OX=9606 GN=CMPK1 PE=1 SV=3	11	11	47		AAMVGMLANFLGFR	1	6	A0A7P0T8D1
	P22626	Heterogeneous nuclear ribonucleoproteins A2/B1 OS=Homo sapiens OX=9606 GN=HNRNPA2B1 PE=1 SV=2	12	11	50		AAMVGMLANFLGFR	1	6	A0A7P0T8D1
	P00738	Haptoglobin OS=Homo sapiens OX=9606 GN=HP PE=1 SV=1	11	11	33		AAMVGMLANFLGFR	1	6	A0A7P0T8D1
	P25786	Proteasome subunit alpha type-1 OS=Homo sapiens OX=9606 GN=PSMA1 PE=1 SV=1	11	11	49		AAMVGMLANFLGFR	1	6	A0A7P0T8D1
	Q08257	Quinone oxidoreductase OS=Homo sapiens OX=9606 GN=CRYZ PE=1 SV=1	11	11	41		ADSQAQLLLSTVVGVFTAPGLHLK	1	6	A0A7P0T8D1
	A0A2R8Y5S7	Radixin OS=Homo sapiens OX=9606 GN=RDX PE=1 SV=1	22	11	145		ALQDQLVLVAAK	1	6	A0A7P0T8D1
	Q86YZ3	Hornerin OS=Homo sapiens OX=9606 GN=HRNR PE=1 SV=2	11	11	51		ANAGKPKDPTFIPAPIQAK	1	6	A0A7P0T8D1
	Q9HC38	Glyoxalase domain-containing protein 4 OS=Homo sapiens OX=9606 GN=GLOD4 PE=1 SV=1	11	11	33		ANAGKPKDPTFIPAPIQAK	1	6	A0A7P0T8D1
	P09871	Complement C1s subcomponent OS=Homo sapiens OX=9606 GN=C1S PE=1 SV=1	11	11	36		DPTFIPAPIQAK	1	6	A0A7P0T8D1
	O60462	Neuropilin-2 OS=Homo sapiens OX=9606 GN=NRP2 PE=1 SV=3	11	11	45		FMQAVTGWK	1	6	A0A7P0T8D1
	P22314	Ubiquitin-like modifier-activating enzyme 1 OS=Homo sapiens OX=9606 GN=UBA1 PE=1 SV=3	11	11	25		FMQAVTGWK	1	6	A0A7P0T8D1
	A0A0D9SGF6	Spectrin alpha chain, non-erythrocytic 1 OS=Homo sapiens OX=9606 GN=SPTAN1 PE=1 SV=1	11	11	20		LDTEDKLR	1	6	A0A7P0T8D1
	C9JH19	Cathepsin D OS=Homo sapiens OX=9606 GN=CTSD PE=1 SV=2	12	12	79		LQAILGVPWK	1	6	A0A7P0T8D1
	P04196	Histidine-rich glycoprotein OS=Homo sapiens OX=9606 GN=HRG PE=1 SV=1	12	12	70		LQAILGVPWKDK	1	6	A0A7P0T8D1
	P00390	Glutathione reductase, mitochondrial OS=Homo sapiens OX=9606 GN=GSR PE=1 SV=2	12	12	73		QPFVQGLALYTPVVLPR	1	6	A0A7P0T8D1
	P52566	Rho GDP-dissociation inhibitor 2 OS=Homo sapiens OX=9606 GN=ARHGDIB PE=1 SV=3	12	12	65		QPFVQGLALYTPVVLPR	1	6	A0A7P0T8D1
	E5RJD8	Tubulin-specific chaperone A OS=Homo sapiens OX=9606 GN=TBCA PE=1 SV=1	12	12	61		QPFVQGLALYTPVVLPR	1	6	A0A7P0T8D1
	Q96C19	EF-hand domain-containing protein D2 OS=Homo sapiens OX=9606 GN=EFHD2 PE=1 SV=1	12	12	53		QPFVQGLALYTPVVLPR	1	6	A0A7P0T8D1
	O00151	PDZ and LIM domain protein 1 OS=Homo sapiens OX=9606 GN=PDLIM1 PE=1 SV=4	12	12	64		SLDFTELDVAAEK	1	6	A0A7P0T8D1
	P14384	Carboxypeptidase M OS=Homo sapiens OX=9606 GN=CPM PE=1 SV=2	12	12	57		SLDFTELDVAAEKIDR	1	6	A0A7P0T8D1
	P52209	6-phosphogluconate dehydrogenase, decarboxylating OS=Homo sapiens OX=9606 GN=PGD PE=1 SV=3	12	12	52		TSPVDEK	1	6	A0A7P0T8D1
	P50895	Basal cell adhesion molecule OS=Homo sapiens OX=9606 GN=BCAM PE=1 SV=2	12	12	49		VEGLTFQQNSLNWMK	1	4	A0A7P0T8D1
	P05546	Heparin cofactor 2 OS=Homo sapiens OX=9606 GN=SERPIND1 PE=1 SV=3	12	12	49		VEGLTFQQNSLNWMK	1	4	A0A7P0T8D1
	P49189	4-trimethylaminobutyraldehyde dehydrogenase OS=Homo sapiens OX=9606 GN=ALDH9A1 PE=1 SV=3	12	12	38		VEGLTFQQNSLNWMK	1	4	A0A7P0T8D1
	P23141	Liver carboxylesterase 1 OS=Homo sapiens OX=9606 GN=CES1 PE=1 SV=2	12	12	37		VEGLTFQQNSLNWMK	1	4	A0A7P0T8D1
	Q02487	Desmocollin-2 OS=Homo sapiens OX=9606 GN=DSC2 PE=1 SV=1	12	12	43		VGEVLNSIFFELEADER	1	1	A0A7P0T8D1
	P12821	Angiotensin-converting enzyme OS=Homo sapiens OX=9606 GN=ACE PE=1 SV=1	12	12	36		VGEVLNSIFFELEADER	1	1	A0A7P0T8D1
	Q9UJU6	Drebrin-like protein OS=Homo sapiens OX=9606 GN=DBNL PE=1 SV=1	12	12	61		VLSALQAVQGLLVAQGR	1	6	A0A7P0T8D1
	P05091	Aldehyde dehydrogenase, mitochondrial OS=Homo sapiens OX=9606 GN=ALDH2 PE=1 SV=2	14	12	51		VLSALQAVQGLLVAQGR	1	6	A0A7P0T8D1
	H7BY16	Nucleolin OS=Homo sapiens OX=9606 GN=NCL PE=1 SV=9	12	12	30		VLSALQAVQGLLVAQGR	1	6	A0A7P0T8D1
	Q16719	Kynureninase OS=Homo sapiens OX=9606 GN=KYNU PE=1 SV=1	12	12	52		GDGLAPLGR	1	21	A0A7P0T8I6
	Q02413	Desmoglein-1 OS=Homo sapiens OX=9606 GN=DSG1 PE=1 SV=2	12	12	37		NVDGVNYASITR	1	18	A0A7P0T8I6
	A0A804HII9	Alpha-actinin-1 OS=Homo sapiens OX=9606 GN=ACTN1 PE=1 SV=1	22	12	76		NVDGVNYASITR	1	18	A0A7P0T8I6
	A8K2U0	Alpha-2-macroglobulin-like protein 1 OS=Homo sapiens OX=9606 GN=A2ML1 PE=1 SV=3	12	12	15		STYPRPHEYLSPADLPK	1	17	A0A7P0T8I6
	Q5XKE5	Keratin, type II cytoskeletal 79 OS=Homo sapiens OX=9606 GN=KRT79 PE=1 SV=2	21	12	51		VGDYGSLSGR	1	16	A0A7P0T8I6
	P02766	Transthyretin OS=Homo sapiens OX=9606 GN=TTR PE=1 SV=1	13	13	636		VECMLKLPSLDLVFSSNR	1	8	A0A7P0T938
	P02750	Leucine-rich alpha-2-glycoprotein OS=Homo sapiens OX=9606 GN=LRG1 PE=1 SV=2	13	13	127		DSEYPFK	1	7	A0A7P0T996
	P06733	Alpha-enolase OS=Homo sapiens OX=9606 GN=ENO1 PE=1 SV=2	28	13	238		GYSAYDFSDQEDEMAK	1	7	A0A7P0T996
	P60174	Triosephosphate isomerase OS=Homo sapiens OX=9606 GN=TPI1 PE=1 SV=4	13	13	161		GYSAYDFSDQEDEMAK	1	7	A0A7P0T996
	P37802	Transgelin-2 OS=Homo sapiens OX=9606 GN=TAGLN2 PE=1 SV=3	13	13	184		DGVVLFK	1	19	A0A7P0TA35
	P30838	Aldehyde dehydrogenase, dimeric NADP-preferring OS=Homo sapiens OX=9606 GN=ALDH3A1 PE=1 SV=3	14	13	86		EADDIVNWLK	1	17	A0A7P0TA35
	P00915	Carbonic anhydrase 1 OS=Homo sapiens OX=9606 GN=CA1 PE=1 SV=2	13	13	154		ENLLDFIK	1	19	A0A7P0TA35
	P14550	Aldo-keto reductase family 1 member A1 OS=Homo sapiens OX=9606 GN=AKR1A1 PE=1 SV=3	14	13	84		FLESGGQDGAGDDDDLEDLEEAEEPDMEEDDDQK	1	12	A0A7P0TA35
	P07900	Heat shock protein HSP 90-alpha OS=Homo sapiens OX=9606 GN=HSP90AA1 PE=1 SV=5	23	13	108		HNQLPLVIEFTEQTAPK	1	15	A0A7P0TA35
	A0A087X1N8	Serpin B6 OS=Homo sapiens OX=9606 GN=SERPINB6 PE=1 SV=1	14	13	60		HNQLPLVIEFTEQTAPK	1	15	A0A7P0TA35
	P04406	Glyceraldehyde-3-phosphate dehydrogenase OS=Homo sapiens OX=9606 GN=GAPDH PE=1 SV=3	13	13	67		LGETYKDHENIVIAK	1	16	A0A7P0TA35
	Q00796	Sorbitol dehydrogenase OS=Homo sapiens OX=9606 GN=SORD PE=1 SV=4	13	13	59		ILEFFGLK	1	17	A0A7P0TA35
	P12277	Creatine kinase B-type OS=Homo sapiens OX=9606 GN=CKB PE=1 SV=1	13	13	69		ILFIFIDSDHTDNQR	1	16	A0A7P0TA35
	A0A0S2Z4L3	Vitamin K-dependent protein S (Fragment) OS=Homo sapiens OX=9606 GN=PROS1 PE=1 SV=1	13	13	47		ILFIFIDSDHTDNQR	1	16	A0A7P0TA35
	P80723	Brain acid soluble protein 1 OS=Homo sapiens OX=9606 GN=BASP1 PE=1 SV=2	13	13	72		LITLEEEMTK	1	17	A0A7P0TA35
	P10253	Lysosomal alpha-glucosidase OS=Homo sapiens OX=9606 GN=GAA PE=1 SV=4	13	13	62		MDSTANEVEAVK	1	15	A0A7P0TA35
	Q9UQ80	Proliferation-associated protein 2G4 OS=Homo sapiens OX=9606 GN=PA2G4 PE=1 SV=3	13	13	46		MDSTANEVEAVK	1	15	A0A7P0TA35
	A0A1C7CYX9	Dihydropyrimidinase-related protein 2 OS=Homo sapiens OX=9606 GN=DPYSL2 PE=1 SV=1	13	13	40		MDSTANEVEAVK	1	15	A0A7P0TA35
	P13667	Protein disulfide-isomerase A4 OS=Homo sapiens OX=9606 GN=PDIA4 PE=1 SV=2	13	13	37		MDSTANEVEAVK	1	15	A0A7P0TA35
	Q14247	Src substrate cortactin OS=Homo sapiens OX=9606 GN=CTTN PE=1 SV=2	13	13	37		NFEDVAFDEK	1	17	A0A7P0TA35
	P18206	Vinculin OS=Homo sapiens OX=9606 GN=VCL PE=1 SV=4	13	13	36		NFEDVAFDEKK	1	17	A0A7P0TA35
	Q13332	Receptor-type tyrosine-protein phosphatase S OS=Homo sapiens OX=9606 GN=PTPRS PE=1 SV=3	13	13	37		NFEDVAFDEKK	1	17	A0A7P0TA35
	Q9Y490	Talin-1 OS=Homo sapiens OX=9606 GN=TLN1 PE=1 SV=3	13	13	29		NNFEGEVTK	1	19	A0A7P0TA35
	P04217	Alpha-1B-glycoprotein OS=Homo sapiens OX=9606 GN=A1BG PE=1 SV=4	14	14	223		NNFEGEVTKENLLDFIK	1	19	A0A7P0TA35
	P09211	Glutathione S-transferase P OS=Homo sapiens OX=9606 GN=GSTP1 PE=1 SV=2	14	14	351		NNFEGEVTKENLLDFIK	1	19	A0A7P0TA35
	P06396	Gelsolin OS=Homo sapiens OX=9606 GN=GSN PE=1 SV=1	27	14	256		QFLQAAEAIDDIPFGITSNSDVFSK	1	19	A0A7P0TA35
	P29508	Serpin B3 OS=Homo sapiens OX=9606 GN=SERPINB3 PE=1 SV=2	27	14	175		QLAPIWDK	1	16	A0A7P0TA35
	P29622	Kallistatin OS=Homo sapiens OX=9606 GN=SERPINA4 PE=1 SV=3	14	14	51		QLAPIWDK	1	16	A0A7P0TA35
	P19827	Inter-alpha-trypsin inhibitor heavy chain H1 OS=Homo sapiens OX=9606 GN=ITIH1 PE=1 SV=3	17	14	85		SNFAEALAAHK	1	31	A0A7P0TA35
	P36222	Chitinase-3-like protein 1 OS=Homo sapiens OX=9606 GN=CHI3L1 PE=1 SV=2	14	14	54		THILLFLPK	1	15	A0A7P0TA35
	P07686	Beta-hexosaminidase subunit beta OS=Homo sapiens OX=9606 GN=HEXB PE=1 SV=4	15	14	56		TVIDYNGER	1	12	A0A7P0TA35
	P23526	Adenosylhomocysteinase OS=Homo sapiens OX=9606 GN=AHCY PE=1 SV=4	14	14	49		VDATEESDLAQQYGVR	1	23	A0A7P0TA35
	O75083	WD repeat-containing protein 1 OS=Homo sapiens OX=9606 GN=WDR1 PE=1 SV=4	14	14	44		VDATEESDLAQQYGVR	1	23	A0A7P0TA35
	P51858	Hepatoma-derived growth factor OS=Homo sapiens OX=9606 GN=HDGF PE=1 SV=1	14	14	60		VHSFPTLK	1	15	A0A7P0TA35
	Q7Z794	Keratin, type II cytoskeletal 1b OS=Homo sapiens OX=9606 GN=KRT77 PE=1 SV=3	20	14	74		YKPESEELTAER	1	18	A0A7P0TA35
	Q9H4A4	Aminopeptidase B OS=Homo sapiens OX=9606 GN=RNPEP PE=1 SV=2	14	14	51		YQLDKDGVVLFK	1	19	A0A7P0TA35
	P08670	Vimentin OS=Homo sapiens OX=9606 GN=VIM PE=1 SV=4	16	14	56		GTLSGWILSK	1	15	A0A7P0TAE9
	A0MZ66	Shootin-1 OS=Homo sapiens OX=9606 GN=SHTN1 PE=1 SV=4	14	14	45		TPELNLDQFHDK	1	13	A0A7P0TAE9
	A0A6Q8PFJ0	Prelamin-A/C OS=Homo sapiens OX=9606 GN=LMNA PE=1 SV=1	14	14	46		NLLHVTDTGVGMTR	1	11	A0A7P0TAT8
	P15144	Aminopeptidase N OS=Homo sapiens OX=9606 GN=ANPEP PE=1 SV=4	14	14	41		SGTSEFLNK	1	11	A0A7P0TAT8
	Q09666	Neuroblast differentiation-associated protein AHNAK OS=Homo sapiens OX=9606 GN=AHNAK PE=1 SV=2	14	14	32		ELISNASDALDK	2	14	A0A7P0TAT8; P08238
	Q9BW30	Tubulin polymerization-promoting protein family member 3 OS=Homo sapiens OX=9606 GN=TPPP3 PE=1 SV=1	15	15	91		ELISNASDALDKIR	2	14	A0A7P0TAT8; P08238
	P10909	Clusterin OS=Homo sapiens OX=9606 GN=CLU PE=1 SV=1	15	15	110		DATLSCQIVGNPTPQVSWEK	1	4	A0A7P0Z489
	P40925	Malate dehydrogenase, cytoplasmic OS=Homo sapiens OX=9606 GN=MDH1 PE=1 SV=4	15	15	81		LLTSFLPAQLLR	1	14	A0A7P0Z4P5
	P78417	Glutathione S-transferase omega-1 OS=Homo sapiens OX=9606 GN=GSTO1 PE=1 SV=2	15	15	54		LVALLNTLDR	1	9	A0A804CD06
	P30041	Peroxiredoxin-6 OS=Homo sapiens OX=9606 GN=PRDX6 PE=1 SV=3	15	15	70		AAQLRPISLPGVSSTEDLQDLFR	1	3	A0A804H3B5
	O94760	N(G),N(G)-dimethylarginine dimethylaminohydrolase 1 OS=Homo sapiens OX=9606 GN=DDAH1 PE=1 SV=3	15	15	65		YSFLELR	1	3	A0A804H3B5
	P10643	Complement component C7 OS=Homo sapiens OX=9606 GN=C7 PE=1 SV=2	15	15	82		TLGSLMNIK	1	6	A0A804HIA4
	P27487	Dipeptidyl peptidase 4 OS=Homo sapiens OX=9606 GN=DPP4 PE=1 SV=2	15	15	67		IGPDNLPYVQILK	1	7	A0A804HIF1
	O14745	Na(+)/H(+) exchange regulatory cofactor NHE-RF1 OS=Homo sapiens OX=9606 GN=SLC9A3R1 PE=1 SV=4	15	15	85		DHSGTLGPEEFK	1	7	A0A804HII9
	Q02818	Nucleobindin-1 OS=Homo sapiens OX=9606 GN=NUCB1 PE=1 SV=4	15	15	61		ETADTDTADQVMASFK	1	12	A0A804HII9
	P55786	Puromycin-sensitive aminopeptidase OS=Homo sapiens OX=9606 GN=NPEPPS PE=1 SV=2	15	15	48		ETADTDTADQVMASFK	1	12	A0A804HII9
	P36955	Pigment epithelium-derived factor OS=Homo sapiens OX=9606 GN=SERPINF1 PE=1 SV=4	16	16	92		GISQEQMNEFR	1	14	A0A804HII9
	A0A7P0T8D1	Angiotensinogen OS=Homo sapiens OX=9606 GN=AGT PE=1 SV=1	16	16	154		GISQEQMNEFR	1	14	A0A804HII9
	P05362	Intercellular adhesion molecule 1 OS=Homo sapiens OX=9606 GN=ICAM1 PE=1 SV=2	16	16	106		HRPELIDYGK	1	16	A0A804HII9
	A0A0G2JIW1	Heat shock 70 kDa protein 1B OS=Homo sapiens OX=9606 GN=HSPA1B PE=1 SV=1	28	16	244		LAILGIHNEVSK	1	11	A0A804HII9
	J3KPS3	Fructose-bisphosphate aldolase OS=Homo sapiens OX=9606 GN=ALDOA PE=1 SV=1	18	16	163		IDQLEGDHQLIQEALIFDNK	1	14	A0A804HII9
	Q13740	CD166 antigen OS=Homo sapiens OX=9606 GN=ALCAM PE=1 SV=2	16	16	88		IDQLEGDHQLIQEALIFDNK	1	14	A0A804HII9
	P13671	Complement component C6 OS=Homo sapiens OX=9606 GN=C6 PE=1 SV=3	16	16	87		LLETIDQLYLEYAK	1	13	A0A804HII9
	P35858	Insulin-like growth factor-binding protein complex acid labile subunit OS=Homo sapiens OX=9606 GN=IGFALS PE=1 SV=1	16	16	67		IVQTYHVNMAGTNPYTTITPQEINGK	1	11	A0A804HII9
	P14317	Hematopoietic lineage cell-specific protein OS=Homo sapiens OX=9606 GN=HCLS1 PE=1 SV=3	16	16	68		QKDYETATLSEIK	1	12	A0A804HII9
	P02790	Hemopexin OS=Homo sapiens OX=9606 GN=HPX PE=1 SV=2	18	17	818		RDQALTEEHAR	1	12	A0A804HII9
	D6RF35	Vitamin D-binding protein OS=Homo sapiens OX=9606 GN=GC PE=1 SV=1	17	17	234		VLAVNQENEQLMEDYEK	1	12	A0A804HII9
	Q08380	Galectin-3-binding protein OS=Homo sapiens OX=9606 GN=LGALS3BP PE=1 SV=1	17	17	300		VPENTMHAMQQK	1	11	A0A804HII9
	P08603	Complement factor H OS=Homo sapiens OX=9606 GN=CFH PE=1 SV=4	19	17	204		ALDFIASK	2	23	A0A804HII9; O43707
	P05543	Thyroxine-binding globulin OS=Homo sapiens OX=9606 GN=SERPINA7 PE=1 SV=2	17	17	119		ASIHEAWTDGK	2	12	A0A804HII9; O43707
	P48637	Glutathione synthetase OS=Homo sapiens OX=9606 GN=GSS PE=1 SV=1	17	17	79		LASDLLEWIR	2	14	A0A804HII9; O43707
	P17174	Aspartate aminotransferase, cytoplasmic OS=Homo sapiens OX=9606 GN=GOT1 PE=1 SV=3	17	17	76		TINEVENQILTR	2	17	A0A804HII9; O43707
	Q9UQ52	Contactin-6 OS=Homo sapiens OX=9606 GN=CNTN6 PE=1 SV=1	18	17	70		TINEVENQILTR	2	17	A0A804HII9; O43707
	Q15582	Transforming growth factor-beta-induced protein ig-h3 OS=Homo sapiens OX=9606 GN=TGFBI PE=1 SV=1	17	17	66		VGWEQLLTTIAR	2	17	A0A804HII9; O43707
	Q32MZ4	Leucine-rich repeat flightless-interacting protein 1 OS=Homo sapiens OX=9606 GN=LRRFIP1 PE=1 SV=2	18	17	71		AGTQIENIEEDFR	2	23	A0A804HII9; P35609
	Q12860	Contactin-1 OS=Homo sapiens OX=9606 GN=CNTN1 PE=1 SV=1	17	17	65		LVSIGAEEIVDGNVK	2	26	A0A804HII9; P35609
	P14923	Junction plakoglobin OS=Homo sapiens OX=9606 GN=JUP PE=1 SV=3	17	17	52		LVSIGAEEIVDGNVK	2	26	A0A804HII9; P35609
	P37837	Transaldolase OS=Homo sapiens OX=9606 GN=TALDO1 PE=1 SV=2	18	18	82		FAIQDISVEETSAK	3	29	A0A804HII9; P35609; O43707
	Q8TDL5	BPI fold-containing family B member 1 OS=Homo sapiens OX=9606 GN=BPIFB1 PE=1 SV=1	18	18	121		FAIQDISVEETSAK	3	29	A0A804HII9; P35609; O43707
	Q04695	Keratin, type I cytoskeletal 17 OS=Homo sapiens OX=9606 GN=KRT17 PE=1 SV=2	33	18	148		HEAFESDLAAHQDR	3	21	A0A804HII9; P35609; O43707
	P12429	Annexin A3 OS=Homo sapiens OX=9606 GN=ANXA3 PE=1 SV=3	18	18	78		HTNYTMEHIR	3	21	A0A804HII9; P35609; O43707
	P14780	Matrix metalloproteinase-9 OS=Homo sapiens OX=9606 GN=MMP9 PE=1 SV=3	18	18	86		QLIQELR	1	3	A0A804HIY6
	P50395	Rab GDP dissociation inhibitor beta OS=Homo sapiens OX=9606 GN=GDI2 PE=1 SV=2	24	18	127		RAGAFPDAQLPSK	1	1	A0A804HJW4
	P09525	Annexin A4 OS=Homo sapiens OX=9606 GN=ANXA4 PE=1 SV=4	18	18	96		GSLHGDKPLTINR	1	3	A0A8C8KBU6
	Q8NBJ4	Golgi membrane protein 1 OS=Homo sapiens OX=9606 GN=GOLM1 PE=1 SV=1	18	18	84		DGNYWVTDVALHQVFK	1	7	A0A8C8KD64
	A0A8I5KT88	Protein disulfide-isomerase A3 OS=Homo sapiens OX=9606 GN=PDIA3 PE=4 SV=1	18	18	73		EGPVLILGR	1	7	A0A8C8KD64
	O00391	Sulfhydryl oxidase 1 OS=Homo sapiens OX=9606 GN=QSOX1 PE=1 SV=3	18	18	62		IPLLQQPK	1	7	A0A8C8KD64
	Q16531	DNA damage-binding protein 1 OS=Homo sapiens OX=9606 GN=DDB1 PE=1 SV=1	18	18	63		IPVDEEAFVIDFKPR	1	6	A0A8C8KD64
	P08133	Annexin A6 OS=Homo sapiens OX=9606 GN=ANXA6 PE=1 SV=3	18	18	65		IVQFSPSGK	1	7	A0A8C8KD64
	P62258	14-3-3 protein epsilon OS=Homo sapiens OX=9606 GN=YWHAE PE=1 SV=1	22	19	172		NLFYLPHGLSIDK	1	7	A0A8C8KD64
	Q9NQ79	Cartilage acidic protein 1 OS=Homo sapiens OX=9606 GN=CRTAC1 PE=1 SV=2	19	19	138		NNLVIFHR	1	7	A0A8C8KD64
	P43652	Afamin OS=Homo sapiens OX=9606 GN=AFM PE=1 SV=1	19	19	90		QSPQLPQAFYPVGHPVDVSFGDLLAAR	1	7	A0A8C8KD64
	E9PIR7	Thioredoxin-disulfide reductase OS=Homo sapiens OX=9606 GN=TXNRD1 PE=1 SV=1	19	19	107		TIPPEANIPIPVK	1	7	A0A8C8KD64
	G3V180	Dipeptidyl peptidase 3 OS=Homo sapiens OX=9606 GN=DPP3 PE=1 SV=1	19	19	66		DASIVGFFDDSFSEAHSEFLK	1	12	A0A8I5KT88
	P80303	Nucleobindin-2 OS=Homo sapiens OX=9606 GN=NUCB2 PE=1 SV=3	19	19	87		DGEEAGAYDGPR	1	15	A0A8I5KT88
	P25311	Zinc-alpha-2-glycoprotein OS=Homo sapiens OX=9606 GN=AZGP1 PE=1 SV=2	20	20	623		DLLIAYYDVDYEK	1	13	A0A8I5KT88
	P05155	Plasma protease C1 inhibitor OS=Homo sapiens OX=9606 GN=SERPING1 PE=1 SV=2	20	20	582		EATNPPVIQEEKPK	1	4	A0A8I5KT88
	P09467	Fructose-1,6-bisphosphatase 1 OS=Homo sapiens OX=9606 GN=FBP1 PE=1 SV=5	21	20	211		EATNPPVIQEEKPK	1	4	A0A8I5KT88
	Q96KP4	Cytosolic non-specific dipeptidase OS=Homo sapiens OX=9606 GN=CNDP2 PE=1 SV=2	20	20	138		ELSDFISYLQR	1	4	A0A8I5KT88
	P08779	Keratin, type I cytoskeletal 16 OS=Homo sapiens OX=9606 GN=KRT16 PE=1 SV=4	32	20	187		FLQDYFDGNLK	1	10	A0A8I5KT88
	P28838	Cytosol aminopeptidase OS=Homo sapiens OX=9606 GN=LAP3 PE=1 SV=3	20	20	112		FISDKDASIVGFFDDSFSEAHSEFLK	1	12	A0A8I5KT88
	O43707	Alpha-actinin-4 OS=Homo sapiens OX=9606 GN=ACTN4 PE=1 SV=2	29	20	97		FVMQEEFSR	1	10	A0A8I5KT88
	A0A2U3TZU2	Glucose-6-phosphate isomerase OS=Homo sapiens OX=9606 GN=GPI PE=1 SV=1	21	21	198		GFPTIYFSPANK	1	5	A0A8I5KT88
	P00352	Aldehyde dehydrogenase 1A1 OS=Homo sapiens OX=9606 GN=ALDH1A1 PE=1 SV=2	23	21	215		GFPTIYFSPANK	1	5	A0A8I5KT88
	P30740	Leukocyte elastase inhibitor OS=Homo sapiens OX=9606 GN=SERPINB1 PE=1 SV=1	22	21	131		LAPEYEAAATR	1	16	A0A8I5KT88
	E7EVA0	Microtubule-associated protein OS=Homo sapiens OX=9606 GN=MAP4 PE=1 SV=1	21	21	72		IFRDGEEAGAYDGPR	1	15	A0A8I5KT88
	P01011	Alpha-1-antichymotrypsin OS=Homo sapiens OX=9606 GN=SERPINA3 PE=1 SV=2	22	22	676		LNFAVASR	1	13	A0A8I5KT88
	P04083	Annexin A1 OS=Homo sapiens OX=9606 GN=ANXA1 PE=1 SV=2	22	22	187		LSKDPNIVIAK	1	7	A0A8I5KT88
	Q9HC84	Mucin-5B OS=Homo sapiens OX=9606 GN=MUC5B PE=1 SV=3	23	22	114		MDATANDVPSPYEVR	1	7	A0A8I5KT88
	P00558	Phosphoglycerate kinase 1 OS=Homo sapiens OX=9606 GN=PGK1 PE=1 SV=3	22	22	129		MDATANDVPSPYEVR	1	7	A0A8I5KT88
	O75874	Isocitrate dehydrogenase [NADP] cytoplasmic OS=Homo sapiens OX=9606 GN=IDH1 PE=1 SV=2	22	22	182		MDATANDVPSPYEVR	1	7	A0A8I5KT88
	P13647	Keratin, type II cytoskeletal 5 OS=Homo sapiens OX=9606 GN=KRT5 PE=1 SV=3	36	22	208		SEPIPESNDGPVK	1	10	A0A8I5KT88
	Q96NY7	Chloride intracellular channel protein 6 OS=Homo sapiens OX=9606 GN=CLIC6 PE=2 SV=3	22	22	130		TADGIVSHLK	1	14	A0A8I5KT88
	P05164	Myeloperoxidase OS=Homo sapiens OX=9606 GN=MPO PE=1 SV=1	23	23	167		TADGIVSHLKK	1	14	A0A8I5KT88
	P22079	Lactoperoxidase OS=Homo sapiens OX=9606 GN=LPO PE=1 SV=2	23	23	132		YGVSGYPTLK	1	15	A0A8I5KT88
	A0A7P0TA35	Protein disulfide-isomerase OS=Homo sapiens OX=9606 GN=P4HB PE=1 SV=1	23	23	88		DPTLLPPETGGAGGEAPSKPK	1	6	A0A8I5KUN3
	P01833	Polymeric immunoglobulin receptor OS=Homo sapiens OX=9606 GN=PIGR PE=1 SV=4	24	24	356		SPTTSADLK	1	10	A0A8I5KUN3
	P15311	Ezrin OS=Homo sapiens OX=9606 GN=EZR PE=1 SV=4	34	24	222		TGDQAADSSLGSVK	1	5	A0A8I5KUN3
	P13796	Plastin-2 OS=Homo sapiens OX=9606 GN=LCP1 PE=1 SV=6	28	24	159		TITPPEPEPTGAPQK	1	10	A0A8I5KUN3
	P36871	Phosphoglucomutase-1 OS=Homo sapiens OX=9606 GN=PGM1 PE=1 SV=3	24	24	114		VPGDSQQEAK	1	6	A0A8I5KUN3
	Q5RHP9	Glutamate-rich protein 3 OS=Homo sapiens OX=9606 GN=ERICH3 PE=1 SV=1	24	24	94		NIQSLEVIGK	1	2	A0A8I5KW61
	P02787	Serotransferrin OS=Homo sapiens OX=9606 GN=TF PE=1 SV=3	25	25	577		ALEEAMEQK	1	2	A0A8I5KWT8
	P02788	Lactotransferrin OS=Homo sapiens OX=9606 GN=LTF PE=1 SV=6	25	25	389		ALEQQVEEMK	1	2	A0A8I5KWT8
	P01008	Antithrombin-III OS=Homo sapiens OX=9606 GN=SERPINC1 PE=1 SV=1	30	25	557		ANLQIDQINTDLNLER	1	2	A0A8I5KWT8
	B4E1Z4	Complement factor B OS=Homo sapiens OX=9606 PE=1 SV=1	42	25	350		ANLQIDQINTDLNLER	1	2	A0A8I5KWT8
	H0YMW4	Annexin OS=Homo sapiens OX=9606 GN=ANXA2 PE=1 SV=2	25	25	138		ASITALEAK	1	2	A0A8I5KWT8
	P04040	Catalase OS=Homo sapiens OX=9606 GN=CAT PE=1 SV=3	25	25	161		ASREEILAQAK	1	2	A0A8I5KWT8
	P98088	Mucin-5AC OS=Homo sapiens OX=9606 GN=MUC5AC PE=1 SV=4	26	25	139		DELADEIANSSGK	1	2	A0A8I5KWT8
	P02768	Albumin OS=Homo sapiens OX=9606 GN=ALB PE=1 SV=2	26	26	558		DFSALESQLQDTQELLQEENR	1	2	A0A8I5KWT8
	P01031	Complement C5 OS=Homo sapiens OX=9606 GN=C5 PE=1 SV=4	26	26	83		DFSALESQLQDTQELLQEENR	1	2	A0A8I5KWT8
	P09960	Leukotriene A-4 hydrolase OS=Homo sapiens OX=9606 GN=LTA4H PE=1 SV=2	26	26	140		DLEAHIDSANK	1	2	A0A8I5KWT8
	P01023	Alpha-2-macroglobulin OS=Homo sapiens OX=9606 GN=A2M PE=1 SV=3	26	26	78		DLEGLSQR	1	2	A0A8I5KWT8
	P08758	Annexin A5 OS=Homo sapiens OX=9606 GN=ANXA5 PE=1 SV=2	27	27	240		ELESQISELQEDLESER	1	2	A0A8I5KWT8
	Q13228	Methanethiol oxidase OS=Homo sapiens OX=9606 GN=SELENBP1 PE=1 SV=2	27	27	241		ELESQISELQEDLESER	1	2	A0A8I5KWT8
	P02647	Apolipoprotein A-I OS=Homo sapiens OX=9606 GN=APOA1 PE=1 SV=1	27	27	130		EMEAELEDER	1	2	A0A8I5KWT8
	P14618	Pyruvate kinase PKM OS=Homo sapiens OX=9606 GN=PKM PE=1 SV=4	27	27	108		EMEAELEDER	1	2	A0A8I5KWT8
	P19823	Inter-alpha-trypsin inhibitor heavy chain H2 OS=Homo sapiens OX=9606 GN=ITIH2 PE=1 SV=2	27	27	128		EMEAELEDERK	1	2	A0A8I5KWT8
	Q8WXI7	Mucin-16 OS=Homo sapiens OX=9606 GN=MUC16 PE=1 SV=3	27	27	124		EQLEEEEEAK	1	2	A0A8I5KWT8
	P31948	Stress-induced-phosphoprotein 1 OS=Homo sapiens OX=9606 GN=STIP1 PE=1 SV=1	27	27	101		EQLEEEEEAKHNLEK	1	2	A0A8I5KWT8
	Q14624	Inter-alpha-trypsin inhibitor heavy chain H4 OS=Homo sapiens OX=9606 GN=ITIH4 PE=1 SV=4	27	27	145		EQLEEEEEAKHNLEK	1	2	A0A8I5KWT8
	P11021	Endoplasmic reticulum chaperone BiP OS=Homo sapiens OX=9606 GN=HSPA5 PE=1 SV=2	29	27	131		FDQLLAEEK	1	6	A0A8I5KWT8
	P29401	Transketolase OS=Homo sapiens OX=9606 GN=TKT PE=1 SV=3	28	28	228		HEAMITDLEER	1	2	A0A8I5KWT8
	P11142	Heat shock cognate 71 kDa protein OS=Homo sapiens OX=9606 GN=HSPA8 PE=1 SV=1	33	28	233		HSQAVEELAEQLEQTKR	1	2	A0A8I5KWT8
	P01009	Alpha-1-antitrypsin OS=Homo sapiens OX=9606 GN=SERPINA1 PE=1 SV=3	30	30	398		HSQAVEELAEQLEQTKR	1	2	A0A8I5KWT8
	P06727	Apolipoprotein A-IV OS=Homo sapiens OX=9606 GN=APOA4 PE=1 SV=4	33	31	174		KANLQIDQINTDLNLER	1	2	A0A8I5KWT8
	Q07954	Prolow-density lipoprotein receptor-related protein 1 OS=Homo sapiens OX=9606 GN=LRP1 PE=1 SV=2	33	33	104		KANLQIDQINTDLNLER	1	2	A0A8I5KWT8
	A0A1B0GVI3	Keratin, type I cytoskeletal 10 OS=Homo sapiens OX=9606 GN=KRT10 PE=1 SV=2	38	34	414		KEEELQAALAR	1	4	A0A8I5KWT8
	P22897	Macrophage mannose receptor 1 OS=Homo sapiens OX=9606 GN=MRC1 PE=1 SV=1	34	34	226		KEEELQAALAR	1	4	A0A8I5KWT8
	P35908	Keratin, type II cytoskeletal 2 epidermal OS=Homo sapiens OX=9606 GN=KRT2 PE=1 SV=2	47	35	288		KKVEAQLQELQVK	1	2	A0A8I5KWT8
	P26038	Moesin OS=Homo sapiens OX=9606 GN=MSN PE=1 SV=3	46	36	389		KLEGDSTDLSDQIAELQAQIAELK	1	2	A0A8I5KWT8
	Q9Y6R7	IgGFc-binding protein OS=Homo sapiens OX=9606 GN=FCGBP PE=1 SV=3	38	38	238		KLEGDSTDLSDQIAELQAQIAELK	1	2	A0A8I5KWT8
	A0A8I5KWT8	Myosin-9 OS=Homo sapiens OX=9606 GN=MYH9 PE=4 SV=1	38	38	156		IAEFTTNLTEEEEK	1	2	A0A8I5KWT8
	P35527	Keratin, type I cytoskeletal 9 OS=Homo sapiens OX=9606 GN=KRT9 PE=1 SV=3	40	39	464		IAEFTTNLTEEEEK	1	2	A0A8I5KWT8
	P21333	Filamin-A OS=Homo sapiens OX=9606 GN=FLNA PE=1 SV=4	40	40	127		IAEFTTNLTEEEEKSK	1	2	A0A8I5KWT8
	P02751	Fibronectin OS=Homo sapiens OX=9606 GN=FN1 PE=1 SV=5	41	41	205		IAEFTTNLTEEEEKSK	1	2	A0A8I5KWT8
	P04264	Keratin, type II cytoskeletal 1 OS=Homo sapiens OX=9606 GN=KRT1 PE=1 SV=6	50	42	600		IAQLEEELEEEQGNTELINDR	1	2	A0A8I5KWT8
	P15924	Desmoplakin OS=Homo sapiens OX=9606 GN=DSP PE=1 SV=3	42	42	112		IAQLEEELEEEQGNTELINDR	1	2	A0A8I5KWT8
	P00450	Ceruloplasmin OS=Homo sapiens OX=9606 GN=CP PE=1 SV=1	49	49	820		IAQLEEQLDNETK	1	2	A0A8I5KWT8
	P01024	Complement C3 OS=Homo sapiens OX=9606 GN=C3 PE=1 SV=2	70	70	488		IAQLEEQLDNETKER	1	2	A0A8I5KWT8
							IAQLEEQLDNETKER	1	2	A0A8I5KWT8
							LEGDSTDLSDQIAELQAQIAELK	1	2	A0A8I5KWT8
							LQQELDDLLVDLDHQR	1	2	A0A8I5KWT8
							LQVELDNVTGLLSQSDSK	1	2	A0A8I5KWT8
							LQVELDNVTGLLSQSDSK	1	2	A0A8I5KWT8
							MQQNIQELEEQLEEEESAR	1	2	A0A8I5KWT8
							MQQNIQELEEQLEEEESAR	1	2	A0A8I5KWT8
							NKHEAMITDLEER	1	2	A0A8I5KWT8
							NKHEAMITDLEER	1	2	A0A8I5KWT8
							QAQQERDELADEIANSSGK	1	2	A0A8I5KWT8
							QAQQERDELADEIANSSGK	1	2	A0A8I5KWT8
							QAQQERDELADEIANSSGK	1	2	A0A8I5KWT8
							QLAAENR	1	2	A0A8I5KWT8
							QLEEAEEEAQR	1	2	A0A8I5KWT8
							QLEEAEEEAQR	1	2	A0A8I5KWT8
							QTLENERGELANEVK	1	2	A0A8I5KWT8
							QTLENERGELANEVK	1	2	A0A8I5KWT8
							RGDLPFVVPR	1	2	A0A8I5KWT8
							TQLEELEDELQATEDAK	1	5	A0A8I5KWT8
							TQLEELEDELQATEDAK	1	5	A0A8I5KWT8
							VEAQLQELQVK	1	2	A0A8I5KWT8
							VEAQLQELQVK	1	2	A0A8I5KWT8
							EHALTSGTIK	1	4	A0A8I5KYG1
							ATQPETTEEVTDLKR	1	1	A0MZ66
							ATQPETTEEVTDLKR	1	1	A0MZ66
							DQIVSVQEEK	1	1	A0MZ66
							EQAIGEYEDLR	1	1	A0MZ66
							ESAEALATK	1	1	A0MZ66
							GILGTLNK	1	1	A0MZ66
							KVTAEADSSSPTGILATSESK	1	1	A0MZ66
							ILAIELENLK	1	1	A0MZ66
							LTQQLEEER	1	1	A0MZ66
							LVEVIEEVNK	1	1	A0MZ66
							QAEPVVVLDPVSTHEPQTK	1	1	A0MZ66
							QAEPVVVLDPVSTHEPQTK	1	1	A0MZ66
							SLDPENSETELER	1	1	A0MZ66
							SMPVLGSVSSVTK	1	1	A0MZ66
							TLEAEFNSPSPPTPEPGEGPR	1	1	A0MZ66
							TLEAEFNSPSPPTPEPGEGPR	1	1	A0MZ66
							TVLNSEVLEQR	1	1	A0MZ66
							MQGEESLR	1	1	A1A5B4
							QMFAELFLHCDHGK	1	3	A4FU69
							QGNMYTLSK	1	1	A4UGR9
							ALLSPEQR	1	2	A6NC48
							FMPLSDVLYGR	1	3	A6NC48
							FMPLSDVLYGR	1	3	A6NC48
							GFFADYEIPNLQK	1	5	A6NC48
							GFFADYEIPNLQK	1	5	A6NC48
							SLFWENSHLLVNSFADNTR	1	2	A6NC48
							SLFWENSHLLVNSFADNTR	1	2	A6NC48
							IPVIIER	1	4	A6NCE7
							ELEEETGYK	1	5	A6NFX8
							EQTADGVAVIPVLQR	1	5	A6NFX8
							EQTADGVAVIPVLQR	1	5	A6NFX8
							HANAKPFEVPFLK	1	2	A6NFX8
							LDALVAEEHLTVDAR	1	2	A6NFX8
							MESQEPTESSQNGK	1	5	A6NFX8
							MESQEPTESSQNGK	1	5	A6NFX8
							MESQEPTESSQNGK	1	5	A6NFX8
							QYIISEELISEGK	1	5	A6NFX8
							QYIISEELISEGK	1	5	A6NFX8
							VYSYALALK	1	2	A6NFX8
							TSPATNQAAGQEEK	1	1	A6NKN8
							EPVASLEQEEQGK	1	1	A6NLW8
							TNSIPYQNRIELPK	1	1	A6NM62
							ATSIVAWLAK	1	2	A8K2U0
							AVDESVLLLRPDR	1	3	A8K2U0
							ELSTVQESFLVK	1	1	A8K2U0
							FTVTLETK	1	1	A8K2U0
							LAPDPSLVIYAIFPSGGVVADK	1	3	A8K2U0
							LLEYSGLK	1	1	A8K2U0
							LNFPSVQK	1	1	A8K2U0
							LTATIFNYLK	1	2	A8K2U0
							SDTLIKPVLVKPEGVLVEK	1	2	A8K2U0
							TFGTFSVEEYVLPK	1	1	A8K2U0
							TFNIQSVNR	1	3	A8K2U0
							VASESVSLELPVDIVPDSTK	1	2	A8K2U0
							FIQSAAPK	1	2	A8MTF8
							GLELPSEIQR	1	2	A8MTF8
							NAIEALGSK	1	2	A8MTF8
							DHPFGFVAVPTK	1	4	B0QYN7
							LYGPTNFAPIINHVAR	1	7	B0QZ18
							LFTAESLIGLK	1	2	B0YIW6
							HGTVSSFVAK	1	1	B1AHL2
							ITYYHLSFPTNIQAPAVVFR	1	1	B1AHL2
							KLEVEANNAFDQYR	1	5	B1AK88
							LVEDMENK	1	3	B1AK88
							SGSGTMNLGGSLTR	1	4	B1AK88
							STLNEIYFGK	1	3	B1AK88
							SVQTFADK	1	1	B1AK88
							SVQTFADK	1	1	B1AK88
							NNLSYIEHIFEISR	1	1	B1AKZ5
							TSFPEDTVITYK	1	4	B1AP13
							SFSRSCNWNMQDKPLHSK	1	1	B4DGK6
							EFMSQGNK	1	6	B4DPQ0
							QRPPDLDTSSNAVDLLFFTDESGDSR	1	4	B4DPQ0
							TLDEFTIIQNLQPQYQFR	1	5	B4DPQ0
							YTTTMGVNTYK	1	4	B4DPQ0
							YTTTMGVNTYK	1	4	B4DPQ0
							GGGALLGDR	2	7	B4DPQ0; Q9NZP8
							WILTAAHTIYPK	2	7	B4DPQ0; Q9NZP8
							GLQSGVDIGVK	1	6	B4DUT8
							GPSYGLSAEVK	1	7	B4DUT8
							TWIEGLTGLSIGPDFQK	1	6	B4DUT8
							TWIEGLTGLSIGPDFQK	1	6	B4DUT8
							ALFVSEEEK	1	4	B4E1Z4
							ALFVSEEEKK	1	4	B4E1Z4
							DAQYAPGYDK	1	4	B4E1Z4
							DAQYAPGYDKVKDISEVVTPR	1	4	B4E1Z4
							DAQYAPGYDKVKDISEVVTPR	1	4	B4E1Z4
							DFHINLFQVLPWLK	1	4	B4E1Z4
							DFHINLFQVLPWLK	1	4	B4E1Z4
							DLEIEVVLFHPNYNINGK	1	5	B4E1Z4
							DLEIEVVLFHPNYNINGK	1	5	B4E1Z4
							DLLYIGK	1	5	B4E1Z4
							DISEVVTPR	1	4	B4E1Z4
							DNEQHVFK	1	5	B4E1Z4
							EAGIPEFYDYDVALIK	1	5	B4E1Z4
							EDYLDVYVFGVGPLVNQVNINALASK	1	5	B4E1Z4
							EDYLDVYVFGVGPLVNQVNINALASK	1	5	B4E1Z4
							EELLPAQDIK	1	4	B4E1Z4
							GDSGGPLIVHK	1	5	B4E1Z4
							GDSGGPLIVHKR	1	5	B4E1Z4
							HVIILMTDGLHNMGGDPITVIDEIR	1	4	B4E1Z4
							HVIILMTDGLHNMGGDPITVIDEIR	1	4	B4E1Z4
							HVIILMTDGLHNMGGDPITVIDEIR	1	4	B4E1Z4
							HVIILMTDGLHNMGGDPITVIDEIR	1	4	B4E1Z4
							HVIILMTDGLHNMGGDPITVIDEIR	1	4	B4E1Z4
							KDNEQHVFK	1	5	B4E1Z4
							KEAGIPEFYDYDVALIK	1	5	B4E1Z4
							ISVIRPSK	1	4	B4E1Z4
							QLNEINYEDHK	1	4	B4E1Z4
							QLNEINYEDHK	1	4	B4E1Z4
							QLNEINYEDHK	1	4	B4E1Z4
							QLNEINYEDHK	1	4	B4E1Z4
							QLNEINYEDHKLK	1	4	B4E1Z4
							QLNEINYEDHKLK	1	4	B4E1Z4
							STGSWSTLK	1	4	B4E1Z4
							VASYGVKPR	1	4	B4E1Z4
							VKDISEVVTPR	1	4	B4E1Z4
							VSEADSSNADWVTK	1	4	B4E1Z4
							VSEADSSNADWVTK	1	4	B4E1Z4
							YGLVTYATYPK	1	4	B4E1Z4
							ASPSPQPSSQPLQIHR	1	2	B5MBZ0
							LSLPQNETVADTTLTK	1	2	B5MBZ0
							FNVWDTAGQEK	1	5	B5MDF5
							HLTGEFEK	1	5	B5MDF5
							LVLVGDGGTGK	1	4	B5MDF5
							MAAQGEPQVQFK	1	2	B5MDF5
							NLQYYDISAK	1	5	B5MDF5
							SNYNFEKPFLWLAR	1	5	B5MDF5
							SNYNFEKPFLWLAR	1	5	B5MDF5
							YVATLGVEVHPLVFHTNR	1	5	B5MDF5
							ALGQNPTNAEVLK	1	9	B7Z6Z4
							DQGTYEDYVEGLR	1	11	B7Z6Z4
							DQGTYEDYVEGLR	1	11	B7Z6Z4
							EAFQLFDR	1	7	B7Z6Z4
							EGNGTVMGAEIR	1	13	B7Z6Z4
							EGNGTVMGAEIR	1	13	B7Z6Z4
							EGNGTVMGAEIR	1	13	B7Z6Z4
							EGNGTVMGAEIR	1	13	B7Z6Z4
							HVLVTLGEK	1	12	B7Z6Z4
							NKDQGTYEDYVEGLR	1	10	B7Z6Z4
							NKDQGTYEDYVEGLR	1	10	B7Z6Z4
							VFDKEGNGTVMGAEIR	1	13	B7Z6Z4
							VFDKEGNGTVMGAEIR	1	13	B7Z6Z4
							VFDKEGNGTVMGAEIR	1	13	B7Z6Z4
							VLDFEHFLPMLQTVAK	1	10	B7Z6Z4
							VLDFEHFLPMLQTVAK	1	10	B7Z6Z4
							VLDFEHFLPMLQTVAK	1	10	B7Z6Z4
							MSDQEAKPSTEDLGDKK	1	4	B8ZZN6
							MTNQESAVHVKMMPEFQK	1	1	B9A035
							AYHEQLSVAEITSSCFEPNSQMVK	1	5	C9J2C0
							LISQIVSSITASLR	1	11	C9J2C0
							FDGALNVDLTEFQTNLVPYPR	2	14	C9J2C0; Q2HJ86
							FDGALNVDLTEFQTNLVPYPR	2	14	C9J2C0; Q2HJ86
							FDLMYAK	2	13	C9J2C0; Q2HJ86
							NLDIERPTYTNLNR	2	15	C9J2C0; Q2HJ86
							QIFHPEQLITGK	2	24	C9J2C0; Q2HJ86
							QIFHPEQLITGK	2	24	C9J2C0; Q2HJ86
							QIFHPEQLITGK	2	24	C9J2C0; Q2HJ86
							QLFHPEQLITGKEDAANNYAR	2	22	C9J2C0; Q2HJ86
							VGINYQPPTVVPGGDLAK	2	12	C9J2C0; Q2HJ86
							VGINYQPPTVVPGGDLAK	2	12	C9J2C0; Q2HJ86
							YEASILTHDSSIR	1	5	C9JC84
							IPTTFENGR	1	3	C9JF17
							NILTSNNIDVK	1	2	C9JF17
							NPNLPPETVDSLK	1	2	C9JF17
							VLNQELR	1	3	C9JF17
							DPDAQPGGELMLGGTDSK	1	12	C9JH19
							DPDAQPGGELMLGGTDSK	1	12	C9JH19
							DPDAQPGGELMLGGTDSK	1	12	C9JH19
							DPDAQPGGELMLGGTDSK	1	12	C9JH19
							FDGILGMAYPR	1	12	C9JH19
							FDGILGMAYPR	1	12	C9JH19
							ISVNNVLPVFDNLMQQK	1	12	C9JH19
							ISVNNVLPVFDNLMQQK	1	12	C9JH19
							ISVNNVLPVFDNLMQQK	1	12	C9JH19
							LVDQNIFSFYLSR	1	12	C9JH19
							LVDQNIFSFYLSR	1	12	C9JH19
							QPGITFIAAK	1	11	C9JH19
							QVFGEATK	1	11	C9JH19
							QVFGEATK	1	11	C9JH19
							QVFGEATKQPGITFIAAK	1	11	C9JH19
							QVFGEATKQPGITFIAAK	1	11	C9JH19
							RTMSEVGGSVEDLIAK	1	10	C9JH19
							TMSEVGGSVEDLIAK	1	10	C9JH19
							TMSEVGGSVEDLIAK	1	10	C9JH19
							VGFAEAAR	1	8	C9JH19
							VSTLPAITLK	1	10	C9JH19
							YSQAVPAVTEGPIPEVLK	1	10	C9JH19
							YSQAVPAVTEGPIPEVLK	1	10	C9JH19
							GSTGFGQDSILSLPGNVGHQDVK	1	2	C9JIF9
							SALYYVDLIGGK	1	5	C9JIF9
							VTSVVVDVVPR	1	3	C9JIF9
							VVFDSAQR	1	4	C9JIF9
							LSITQGQQR	1	2	C9JJ79
							QQWQSIEGTK	1	3	C9JJ79
							QQWQSIEGTK	1	3	C9JJ79
							LSVASPEDLTDPR	1	11	C9JJE7
							MASPSGLCVLVR	1	1	C9JLF4
							FSVVYAK	1	2	C9JV77
							HTFMGVVSLGSPSGEVSHPR	1	2	C9JV77
							HTFMGVVSLGSPSGEVSHPR	1	2	C9JV77
							HTLNQIDEVK	1	2	C9JV77
							HTLNQIDEVK	1	2	C9JV77
							HTLNQIDEVK	1	2	C9JV77
							LDGKFSVVYAK	1	2	C9JV77
							NPLGEGPVSNTVAFSTESADPR	1	4	D3YTG3
							TGQQLTSDQLPIK	1	4	D3YTG3
							FDSDATSPR	1	6	D5H3J5
							EALVPLVADHK	1	3	D6RAR4
							TTDVTQTFGIEK	1	3	D6RAR4
							VQLSPDLLATLPEPASPGR	1	2	D6RAR4
							YIPYTLYSVFNPSDHDLVLIR	1	2	D6RAR4
							TKPQDMISAGGESVAGITAISGK	1	1	D6RBR1
							TKPQDMISAGGESVAGITAISGK	1	1	D6RBR1
							IFVGGLNPEATEEK	1	3	D6RBZ0
							EQTLSPTITSGLHNIAR	1	4	D6REX3
							AKLPDATPTELAK	1	2	D6RF35
							EDFTSLSLVLYSR	1	4	D6RF35
							EFSHLGKEDFTSLSLVLYSR	1	4	D6RF35
							ELSSFIDK	1	2	D6RF35
							EYANQFMWEYSTNYGQAPLSLLVSYTK	1	3	D6RF35
							EYANQFMWEYSTNYGQAPLSLLVSYTK	1	3	D6RF35
							EYANQFMWEYSTNYGQAPLSLLVSYTK	1	3	D6RF35
							EYANQFMWEYSTNYGQAPLSLLVSYTK	1	3	D6RF35
							EYANQFMWEYSTNYGQAPLSLLVSYTK	1	3	D6RF35
							EYANQFMWEYSTNYGQAPLSLLVSYTK	1	3	D6RF35
							EYANQFMWEYSTNYGQAPLSLLVSYTK	1	3	D6RF35
							FPSGTFEQVSQLVK	1	4	D6RF35
							FPSGTFEQVSQLVK	1	4	D6RF35
							HLSLLTTLSNR	1	3	D6RF35
							KELSSFIDK	1	2	D6RF35
							KFPSGTFEQVSQLVK	1	4	D6RF35
							KFPSGTFEQVSQLVK	1	4	D6RF35
							KFPSGTFEQVSQLVK	1	4	D6RF35
							LAQKVPTADLEDVLPLAEDITNILSK	1	3	D6RF35
							LPDATPTELAK	1	2	D6RF35
							RTHLPEVFLSK	1	2	D6RF35
							THLPEVFLSK	1	2	D6RF35
							VLEPTLK	1	2	D6RF35
							VMDKYTFELSR	1	2	D6RF35
							VMDKYTFELSR	1	2	D6RF35
							VPTADLEDVLPLAEDITNILSK	1	3	D6RF35
							VPTADLEDVLPLAEDITNILSK	1	3	D6RF35
							YTFELSR	1	2	D6RF35
							LFVGGLSFDTNEQSLEQVFSK	1	15	D6W5Y5
							YGQISEVVVVK	1	11	D6W5Y5
							YDIDLPNK	1	3	E5RIM7
							YDIDLPNKK	1	3	E5RIM7
							AEDGENYDIK	1	6	E5RJD8
							AEDGENYDIKK	1	6	E5RJD8
							DLEEAEEYK	1	5	E5RJD8
							DLEEAEEYKEAR	1	5	E5RJD8
							LEAAYLDLQR	1	4	E5RJD8
							ILENEKDLEEAEEYK	1	4	E5RJD8
							ILENEKDLEEAEEYK	1	4	E5RJD8
							ILENEKDLEEAEEYKEAR	1	4	E5RJD8
							ILENEKDLEEAEEYKEAR	1	4	E5RJD8
							LVLDSVK	1	5	E5RJD8
							LVLDSVKLEA	1	5	E5RJD8
							MRAEDGENYDIKK	1	6	E5RJD8
							QAEILQESR	1	3	E5RJD8
							QAEILQESR	1	3	E5RJD8
							RLEAAYLDLQR	1	4	E5RJD8
							DDPPPPEDDENKEK	1	5	E5RJR5
							LQSSDGEIFEVDVEIAK	1	8	E5RJR5
							LQSSDGEIFEVDVEIAK	1	8	E5RJR5
							NDFTEEEEAQVR	1	2	E5RJR5
							NDFTEEEEAQVR	1	2	E5RJR5
							NDFTEEEEAQVRK	1	2	E5RJR5
							RTDDIPVWDQEFLK	1	5	E5RJR5
							RTDDIPVWDQEFLK	1	5	E5RJR5
							TDDIPVWDQEFLK	1	5	E5RJR5
							TMLEDLGMDDEGDDDPVPLPNVNAAILK	1	6	E5RJR5
							TMLEDLGMDDEGDDDPVPLPNVNAAILK	1	6	E5RJR5
							TMLEDLGMDDEGDDDPVPLPNVNAAILK	1	6	E5RJR5
							TVANMIK	1	4	E5RJR5
							DTEDQEDQVDPR	1	2	E7END6
							DTEDQEDQVDPR	1	2	E7END6
							TFVLNFIK	1	3	E7END6
							LGEHNIEVLEGNEQFINAAK	1	7	E7EQ64
							LGEHNIEVLEGNEQFINAAK	1	7	E7EQ64
							TLNNDIMLIK	1	4	E7EQ64
							TLNNDIMLIK	1	4	E7EQ64
							NKPGVYTK	3	6	E7EQ64; P00761; P00760
							AQLGPDESK	1	15	E7ETE2
							ASAELIEEEVAK	1	14	E7ETE2
							DQGGELLSLR	1	15	E7ETE2
							IGDYVQQHGGVSLVEQLLQDPK	1	9	E7ETE2
							LVEIAQVPK	1	4	E7EUC7
							NENTFLDLTVQQIEHLNK	1	10	E7EUC7
							DIEHLTSLDFFR	1	3	E7EUF1
							IVGQLMDGLK	1	2	E7EUF1
							SYPEILTLK	1	3	E7EUF1
							TEFLSNYLTNVDDITLVPGTLGR	1	3	E7EUF1
							ALPLEAEVAPVK	1	3	E7EVA0
							DGVLTLANNVTPAK	1	3	E7EVA0
							DGVLTLANNVTPAK	1	3	E7EVA0
							DMAQLPETEIAPAK	1	3	E7EVA0
							DVPPLSETEATPVPIKDMEIAQTQK	1	3	E7EVA0
							DVPPLSETEATPVPIKDMEIAQTQK	1	3	E7EVA0
							ETEMALAK	1	4	E7EVA0
							HVPGGGNVQIQNK	1	5	E7EVA0
							KPMSLASGLVPAAPPK	1	5	E7EVA0
							KPMSLASGLVPAAPPK	1	5	E7EVA0
							LATNTSAPDLK	1	7	E7EVA0
							MDLAPSK	1	3	E7EVA0
							NVVLPTETEVAPAK	1	3	E7EVA0
							NVVLPTETEVAPAKDVTLLK	1	3	E7EVA0
							NVVLPTETEVAPAKDVTLLK	1	3	E7EVA0
							QPAPTTIGGLNK	1	5	E7EVA0
							QPAPTTIGGLNK	1	5	E7EVA0
							TAGPIASAQK	1	4	E7EVA0
							TDYIPLLDVDEK	1	6	E7EVA0
							TKPLATTQPAK	1	5	E7EVA0
							TTDMAPSKETEMALAK	1	4	E7EVA0
							TTTAAAVASTGPSSR	1	7	E7EVA0
							TTTLSGTAPAAGVVPSR	1	7	E7EVA0
							VALSSETEVALAR	1	3	E7EVA0
							VGSLDNVGHLPAGGAVK	1	6	E7EVA0
							VGSLDNVGHLPAGGAVK	1	6	E7EVA0
							WPTETDVSSAK	1	3	E7EVA0
							DENKVDGMNAPK	1	2	E7EX17
							SILPTAPR	1	8	E7EX17
							SQSSDTEQQSPTSGGGK	1	2	E7EX17
							SQSSDTEQQSPTSGGGK	1	2	E7EX17
							VAPAQPSEEGPGR	1	2	E7EX17
							VMPAPPPK	1	2	E7EX17
							YAALSVDGEDENEGEDYAE	1	2	E7EX17
							IEDLSQQAQLAAAEK	1	8	E9PAV3
							NILFVITKPDVYK	1	10	E9PAV3
							NILFVITKPDVYK	1	10	E9PAV3
							SPASDTYIVFGEAK	1	8	E9PAV3
							SLGTADVHFER	1	2	E9PB61
							IAQITGPPDR	1	2	E9PEB5
							LLDQIVEK	1	3	E9PEB5
							IQIAPDSGGLPER	1	3	E9PEB5
							MVMIQDGPQNTGADKPLR	1	2	E9PEB5
							MVMIQDGPQNTGADKPLR	1	2	E9PEB5
							HYGYNSYSVSNSEK	1	8	E9PHZ5
							LPASFDAR	1	18	E9PHZ5
							NGPVEGAFSVYSDFLLYK	1	11	E9PHZ5
							NGPVEGAFSVYSDFLLYK	1	11	E9PHZ5
							SGVYQHVTGEMMGGHAIR	1	9	E9PHZ5
							SGVYQHVTGEMMGGHAIR	1	9	E9PHZ5
							SGVYQHVTGEMMGGHAIR	1	9	E9PHZ5
							SRPSFHPLSDELVNYVNK	1	21	E9PHZ5
							SRPSFHPLSDELVNYVNK	1	21	E9PHZ5
							TDQYWEK	1	8	E9PHZ5
							TDQYWEKI	1	8	E9PHZ5
							VMFTEDLK	1	17	E9PHZ5
							VMFTEDLK	1	17	E9PHZ5
							VMFTEDLKLPASFDAR	1	17	E9PHZ5
							FLIATGERPR	1	4	E9PIR7
							GFDQDMANK	1	3	E9PIR7
							KIGLETVGVK	1	4	E9PIR7
							KLMHQAALLGQALQDSR	1	6	E9PIR7
							KLMHQAALLGQALQDSR	1	6	E9PIR7
							IGEHMEEHGIK	1	3	E9PIR7
							IGLETVGVK	1	4	E9PIR7
							LMHQAALLGQALQDSR	1	6	E9PIR7
							LMHQAALLGQALQDSR	1	6	E9PIR7
							IPVTDEEQTNVPYIYAIGDILEDK	1	3	E9PIR7
							IPVTDEEQTNVPYIYAIGDILEDK	1	3	E9PIR7
							IPVTDEEQTNVPYIYAIGDILEDK	1	3	E9PIR7
							IPVTDEEQTNVPYIYAIGDILEDKVELTPVAIQAGR	1	3	E9PIR7
							IPVTDEEQTNVPYIYAIGDILEDKVELTPVAIQAGR	1	3	E9PIR7
							IPVTDEEQTNVPYIYAIGDILEDKVELTPVAIQAGR	1	3	E9PIR7
							MIEAVQNHIGSLNWGYR	1	4	E9PIR7
							MIEAVQNHIGSLNWGYR	1	4	E9PIR7
							MIEAVQNHIGSLNWGYR	1	4	E9PIR7
							MNGPEDLPK	1	6	E9PIR7
							MNGPEDLPK	1	6	E9PIR7
							QFVPIKVEQIEAGTPGR	1	3	E9PIR7
							QFVPIKVEQIEAGTPGR	1	3	E9PIR7
							QFVPIKVEQIEAGTPGR	1	3	E9PIR7
							QFVPIKVEQIEAGTPGR	1	3	E9PIR7
							SYDYDLIIIGGGSGGLAAAK	1	9	E9PIR7
							VELTPVAIQAGR	1	3	E9PIR7
							VEQIEAGTPGR	1	3	E9PIR7
							VMVLDFVTPTPLGTR	1	9	E9PIR7
							VMVLDFVTPTPLGTR	1	9	E9PIR7
							VVAQSTNSEEIIEGEYNTVMLAIGR	1	3	E9PIR7
							VVAQSTNSEEIIEGEYNTVMLAIGR	1	3	E9PIR7
							VVAQSTNSEEIIEGEYNTVMLAIGR	1	3	E9PIR7
							VVGFHVLGPNAGEVTQGFAAALK	1	3	E9PIR7
							VVGFHVLGPNAGEVTQGFAAALK	1	3	E9PIR7
							VVGFHVLGPNAGEVTQGFAAALK	1	3	E9PIR7
							VVYENAYGQFIGPHR	1	4	E9PIR7
							VVYENAYGQFIGPHR	1	4	E9PIR7
							ETTGAQQHSLLRPR	1	1	E9PJV3
							EGIPPQQQR	1	5	E9PL57
							EIEIDIEPTDK	1	5	E9PL57
							EIEIDIEPTDKVER	1	5	E9PL57
							TLTGKEIEIDIEPTDKVER	1	5	E9PL57
							ETGTEHSPGVQPADVK	1	5	E9PNP3
							EYNALVAQGVR	1	4	E9PNP3
							GVQTLVIGR	1	6	E9PNP3
							VLQTEQAVK	1	4	E9PNP3
							VPSSTVEYLK	1	3	E9PNP3
							NLQEEIDALESR	1	2	E9PQY2
							NLQEEIDALESR	1	2	E9PQY2
							ATAPQTQHVSPMR	1	11	E9PRY8
							GVVQELQQAISK	1	13	E9PRY8
							SLAGSSGPGASSGTSGDHGELVVR	1	11	E9PRY8
							SIQLDGLVWGASK	1	7	E9PRY8
							EVQEFYK	1	8	F5GXT1
							KDVLETFTVK	1	8	F5GXT1
							EYAEDDNIYQQK	1	4	F5H6Q1
							GEGGTTNPHIFPEGSEPK	1	4	F5H6Q1
							GEGGTTNPHIFPEGSEPK	1	4	F5H6Q1
							LLTSGYLQR	1	5	F5H6Q1
							RPQGGNQPQR	1	4	F5H7C1
							ALSTMDLQK	1	8	F5H875
							MDDTLFQLK	1	11	F5H875
							VQTAVTMK	1	8	F5H875
							VSSVMDR	1	8	F5H875
							AFQNVFAPR	1	5	F6S8M0
							IQEPNTFPAILR	1	4	F6S8M0
							SDVLVEYQGEGR	1	4	F6S8M0
							DQDGEILLPR	1	2	F6SYF8
							EVEELMEDTQHK	1	5	F6SYF8
							EVEELMEDTQHK	1	5	F6SYF8
							LLDLITWELEPDGALDR	1	2	F6SYF8
							QELEDLER	1	2	F6SYF8
							SAVEEMEAEEAAAK	1	5	F6SYF8
							FASENDLPEWK	1	7	F6WQW2
							FASENDLPEWK	1	7	F6WQW2
							FLNAENAQK	1	4	F6WQW2
							LGLDFPNLPYLIDGTHK	1	5	F6XZQ7
							LLLEYTDSSYEEK	1	11	F6XZQ7
							ITQSNAILR	1	9	F6XZQ7
							LYSQFLGK	1	6	F6XZQ7
							ESYDYLK	1	2	F8VXU5
							GDFDENLNYPEQK	1	2	F8VXU5
							GDFDENLNYPEQK	1	2	F8VXU5
							TLAGDVHIVR	1	2	F8VXU5
							VVTVGQFK	1	2	F8VXU5
							TTILYR	1	4	F8VYN9
							MATETVELHK	1	3	F8VZQ9
							ALVDELEWEIAQVDPK	1	6	F8W031
							EYGEQIDPSTHR	1	4	F8W031
							INPDGSQSVVEVPYAR	1	4	F8W031
							ELLLQPVTISR	1	5	F8WCF6
							IVAEEFLK	1	4	F8WCF6
							VLIEGSINSVR	1	5	F8WCF6
							LEALDANSR	1	2	F8WF69
							LQSEPESIR	1	2	F8WF69
							LQSEPESIRK	1	2	F8WF69
							AQDPDQLR	1	6	G3V180
							ELPWPPTFEK	1	3	G3V180
							EVDGEGKPYYEVR	1	4	G3V180
							FPEDGPELEEILTQLATADAR	1	3	G3V180
							FPEDGPELEEILTQLATADAR	1	3	G3V180
							FVPNLPK	1	6	G3V180
							GDYAPILQK	1	4	G3V180
							GEFEGFVAVVNK	1	3	G3V180
							GPIVESYIGFIESYR	1	3	G3V180
							LAQDFLDSQNLSAYNTR	1	7	G3V180
							LAQDFLDSQNLSAYNTR	1	7	G3V180
							LASVLGSEPSLDSEVTSK	1	4	G3V180
							LEGSDVQLLEYEASAAGLIR	1	3	G3V180
							LEGSDVQLLEYEASAAGLIR	1	3	G3V180
							LFVQDEK	1	3	G3V180
							LVASAEQLLK	1	3	G3V180
							LVASAEQLLK	1	3	G3V180
							NVSLGNVLAVAYATQR	1	3	G3V180
							NVSLGNVLAVAYATQR	1	3	G3V180
							SFSERFPEDGPELEEILTQLATADAR	1	3	G3V180
							SFSERFPEDGPELEEILTQLATADAR	1	3	G3V180
							SGETWDSK	1	3	G3V180
							STGDVAGGR	1	3	G3V180
							VLLEAGEGLVTITPTTGSDGRPDAR	1	3	G3V180
							VILGSEAAQQHPEEVR	1	7	G3V180
							VILGSEAAQQHPEEVR	1	7	G3V180
							KPQGPPPPGKPQGPPPQGDK	1	1	G3V1M9
							LFDEINPETK	1	2	G3V2W1
							IFSPFADLSELSATGR	1	2	G3V2W1
							DKTYSYLNK	1	7	G3V3D1
							DKTYSYLNKLPVK	1	7	G3V3D1
							LPVKSEYPSIK	1	6	G3V3D1
							LVVEWQLQDDK	1	6	G3V3D1
							LVVEWQLQDDK	1	6	G3V3D1
							SEYPSIK	1	6	G3V3D1
							TYSYLNK	1	7	G3V3D1
							MALLEVLSGR	1	2	G3V4C0
							GIDYETVPINLIK	1	5	G3V4T6
							AINQGGLTSVAVR	1	5	G3V5Z7
							HITIFSPEGR	1	7	G3V5Z7
							LLDSSTVTHLFK	1	5	G3V5Z7
							ILTEAEIDAHLVALAERD	1	3	G3V5Z7
							LYQVEYAFK	1	5	G3V5Z7
							QTESTSFLEK	1	3	G3V5Z7
							SPLNDFQVLR	1	3	G3XAK1
							VSVFVDWIHK	1	5	G3XAK1
							VVGGHPGNSPWTVSLR	1	2	G3XAK1
							VVGGHPGNSPWTVSLR	1	2	G3XAK1
							ALAQLSLSR	1	3	G5E977
							LLGSDGSPLMDMLQLAEEPVPQAGQELR	1	4	G5E977
							LTEDPEKQTLPGSK	1	4	G5E977
							LVAVGGQPR	1	4	G5E977
							MAAEQDPEAR	1	3	G5E977
							SQGGEPTYNVAVGR	1	5	G5E9Q6
							SQGGEPTYNVAVGR	1	5	G5E9Q6
							DSTGHVGFIFK	1	4	G5EA09
							SIDNGIFVQLVQANSPASLVGLR	1	2	G5EA09
							HTGPNSPDTANDGFVR	1	17	G8JLB6
							HTGPNSPDTANDGFVR	1	17	G8JLB6
							IQNGAQGIR	1	16	G8JLB6
							STGEAFVQFASQEIAEK	1	10	G8JLB6
							STGEAFVQFASQEIAEK	1	10	G8JLB6
							GSPGVPSFAAGPPISEGK	1	3	G8JLG2
							IYPVGYFTK	1	3	G8JLG2
							VEEMLSPVNPLHR	1	1	H0Y4R3
							LANLIQR	1	1	H0Y829
							YFEADPPGQVAASPDPTT	1	2	H0Y8X4
							YFEADPPGQVAASPDPTT	1	2	H0Y8X4
							DSVTGTLPK	1	5	H0YAC1
							DTPFSQIK	1	3	H0YAC1
							EKGEIQNILQK	1	2	H0YAC1
							EQPGVYTK	1	3	H0YAC1
							IAYGTQGSSGYSLR	1	3	H0YAC1
							IAYGTQGSSGYSLR	1	3	H0YAC1
							IYSGILNLSDITK	1	3	H0YAC1
							TGAVSGHSLK	1	5	H0YAC1
							VSEGNHDIALIK	1	3	H0YAC1
							YSPGGTPTAIK	1	3	H0YAC1
							SMFLSTAATAPPSSSKPGPPPQ	1	1	H0YL16
							DWSFYLLYYTEFTPTEK	1	3	H0YLF3
							GFHPSDIEVDLLK	1	1	H0YLF3
							IEKVEHSDLSFSK	1	3	H0YLF3
							VEHSDLSFSK	1	3	H0YLF3
							VNHVTLSQPK	1	3	H0YLF3
							VNHVTLSQPK	1	3	H0YLF3
							DSNNNSILHMWHLHLK	1	2	H0YLM8
							AHGVSSYDTVISR	1	5	H0YMD1
							AVGSIAYLFFTNR	1	4	H0YMD1
							LAHPFSLAVFEDK	1	3	H0YMD1
							NVVALDTEVASNR	1	4	H0YMD1
							NVVALDTEVASNR	1	4	H0YMD1
							SEYTSLIPNLR	1	4	H0YMD1
							VFWTDIINEAIFSANR	1	3	H0YMD1
							AEDGSVIDYELIDQDAR	1	10	H0YMW4
							AEDGSVIDYELIDQDAR	1	10	H0YMW4
							AEDGSVIDYELIDQDARDLYDAGVK	1	9	H0YMW4
							AYTNFDAER	1	18	H0YMW4
							AYTNFDAERDALNIETAIK	1	18	H0YMW4
							AYTNFDAERDALNIETAIK	1	18	H0YMW4
							DALNIETAIK	1	18	H0YMW4
							DIISDTSGDFR	1	13	H0YMW4
							DIISDTSGDFRK	1	13	H0YMW4
							DLYDAGVK	1	9	H0YMW4
							DLYDAGVKR	1	9	H0YMW4
							GVDEVTIVNILTNR	1	16	H0YMW4
							GVDEVTIVNILTNR	1	16	H0YMW4
							KELASALK	1	16	H0YMW4
							LSLEGDHSTPPSAYGSVK	1	18	H0YMW4
							QDIAFAYQR	1	16	H0YMW4
							QDIAFAYQR	1	16	H0YMW4
							RAEDGSVIDYELIDQDAR	1	10	H0YMW4
							RAEDGSVIDYELIDQDAR	1	10	H0YMW4
							SALSGHLETVILGLLK	1	17	H0YMW4
							SEVDMLK	1	4	H0YMW4
							SLYYYIQQDTK	1	4	H0YMW4
							SYSPYDMLESIR	1	7	H0YMW4
							SYSPYDMLESIR	1	7	H0YMW4
							SYSPYDMLESIRK	1	7	H0YMW4
							TDLEKDIISDTSGDFR	1	13	H0YMW4
							TDLEKDIISDTSGDFRK	1	13	H0YMW4
							TKGVDEVTIVNILTNR	1	16	H0YMW4
							TNQELQEINR	1	16	H0YMW4
							TNQELQEINR	1	16	H0YMW4
							TPAQYDASELK	1	16	H0YMW4
							WISIMTER	1	10	H0YMW4
							WISIMTER	1	10	H0YMW4
							AANEVSSADVK	1	3	H3BLU2
							QGDTAILR	1	3	H3BLU2
							ALLSAPWYLNR	1	6	H3BP20
							EDIPVNYMK	1	6	H3BP20
							ELELVTK	1	6	H3BP20
							GLETFSQLVWK	1	11	H3BP20
							GSYNPVTHIYTAQDVK	1	10	H3BP20
							GSYNPVTHIYTAQDVK	1	10	H3BP20
							HYLPLSSILDTLDVMAYNK	1	11	H3BP20
							IQPDTIIQVWR	1	6	H3BP20
							LTSDLTFAYER	1	4	H3BP20
							TEIEDFPR	1	11	H3BP20
							EFSGNPIK	1	2	H3BPE7
							LKGEATVSFDDPPSAK	1	2	H3BPE7
							NQLDQEVEFLSTSIAQLK	1	3	H3BPF6
							NQLDQEVEFLSTSIAQLK	1	3	H3BPF6
							GLEVTDDSPK	1	14	H3BPK7
							GVQGPSMER	1	1	H3BR01
							SLGDLPGGLEGSSAVAHLLNSITEPAPK	1	2	H3BS19
							TGVHLPEPNLNSAR	1	3	H3BSS6
							ALLEVNKGHEMSPQVATLIDR	1	2	H3BUX1
							ALLEVNKGHEMSPQVATLIDR	1	2	H3BUX1
							ALLEVNKGHEMSPQVATLIDR	1	2	H3BUX1
							ALLEVNKGHEMSPQVATLIDR	1	2	H3BUX1
							GHEMSPQVATLIDR	1	2	H3BUX1
							GHEMSPQVATLIDR	1	2	H3BUX1
							GHEMSPQVATLIDR	1	2	H3BUX1
							GHEMSPQVATLIDR	1	2	H3BUX1
							ALLEVNK	2	3	H3BUX1; Q13421
							AREIDESLIFYK	2	4	H3BUX1; Q13421
							EIDESLIFYK	2	4	H3BUX1; Q13421
							EIDESLIFYKK	2	4	H3BUX1; Q13421
							LAFQNMNGSEYFVK	2	3	H3BUX1; Q13421
							LAFQNMNGSEYFVK	2	3	H3BUX1; Q13421
							LAFQNMNGSEYFVK	2	3	H3BUX1; Q13421
							LAFQNMNGSEYFVK	2	3	H3BUX1; Q13421
							LDELYPQGYPESVIQHLGYLFLK	2	4	H3BUX1; Q13421
							LDELYPQGYPESVIQHLGYLFLK	2	4	H3BUX1; Q13421
							LDELYPQGYPESVIQHLGYLFLK	2	4	H3BUX1; Q13421
							LLGPHVEGLK	2	3	H3BUX1; Q13421
							LLGPHVEGLKAEER	2	3	H3BUX1; Q13421
							IQSFLGGAPTEDLK	2	3	H3BUX1; Q13421
							LRTDAVLPLTVAEVQK	2	3	H3BUX1; Q13421
							LRTDAVLPLTVAEVQK	2	3	H3BUX1; Q13421
							MSPEDIR	2	4	H3BUX1; Q13421
							QLDVLYPK	2	3	H3BUX1; Q13421
							QLDVLYPK	2	3	H3BUX1; Q13421
							TDAVLPLTVAEVQK	2	3	H3BUX1; Q13421
							TDAVLPLTVAEVQK	2	3	H3BUX1; Q13421
							VNAIPFTYEQLDVLK	2	4	H3BUX1; Q13421
							VNAIPFTYEQLDVLK	2	4	H3BUX1; Q13421
							VNAIPFTYEQLDVLK	2	4	H3BUX1; Q13421
							ALELTGLK	1	11	H7BY16
							EAMEDGEIDGNK	1	6	H7BY16
							ESFDGSVR	1	8	H7BY16
							GIAYIEFK	1	9	H7BY16
							GLSEDTTEETLKESFDGSVR	1	8	H7BY16
							KVVVSPTK	1	11	H7BY16
							NDLAVVDVR	1	11	H7BY16
							SISLYYTGEK	1	9	H7BY16
							TGISDVFAK	1	11	H7BY16
							TLVLSNLSYSATEETLQEVFEK	1	10	H7BY16
							TLVLSNLSYSATEETLQEVFEK	1	10	H7BY16
							TLVLSNLSYSATEETLQEVFEK	1	10	H7BY16
							VEGTEPTTAFNLFVGNLNFNK	1	11	H7BY16
							VEGTEPTTAFNLFVGNLNFNK	1	11	H7BY16
							VTQDELKEVFEDAAEIR	1	9	H7BY16
							AELSEGQVR	1	5	H7BYY1
							ETAEADVASLNR	1	6	H7BYY1
							IMDQTLK	1	5	H7BYY1
							MAGSSSLEAVR	1	7	H7BYY1
							SIDDLEEK	1	2	H7BYY1
							SLQEQADAAEER	1	7	H7BYY1
							GLAALQYLYLQDNALQALPDDTFR	1	3	H7C215
							EMNNLQLALAR	1	6	H9KVD2
							AIFSHAAGDNSTLLSFK	1	4	I3L4C2
							AIFSHAAGDNSTLLSFK	1	4	I3L4C2
							EGDLITLLVPEAR	1	4	I3L4C2
							LSDSYSNTLPVR	1	5	I3L4C2
							SSSMAAGLER	1	5	I3L4C2
							TFKPIDLSDLK	1	3	I3L4Q0
							EDLRLPEGDLGK	1	3	I3L504
							EDLRLPEGDLGKEIEQK	1	3	I3L504
							KNGFVVLK	1	8	I3L504
							LPEGDLGK	1	4	I3L504
							LPEGDLGKEIEQK	1	4	I3L504
							IVEMSTSK	1	7	I3L504
							IVEMSTSK	1	7	I3L504
							NDFQLIGIQDGYLSLLQDSGEVR	1	3	I3L504
							NGFVVLK	1	8	I3L504
							NGFVVLK	1	8	I3L504
							RNDFQLIGIQDGYLSLLQDSGEVR	1	3	I3L504
							RNDFQLIGIQDGYLSLLQDSGEVR	1	3	I3L504
							VHLVGIDIFTGK	1	8	I3L504
							GAHAGRAATDQLERVFLR	1	1	J3KN16
							ILTDKLKEAETR	1	4	J3KN67
							YSQKEDKYEEEIK	1	4	J3KN67
							YSQKEDKYEEEIK	1	4	J3KN67
							AELAESR	2	4	J3KN67; A0A087WWU8
							ALKDEEKMELQEIQLK	2	5	J3KN67; A0A087WWU8
							ALKDEEKMELQEIQLK	2	5	J3KN67; A0A087WWU8
							ALKDEEKMELQEIQLK	2	5	J3KN67; A0A087WWU8
							EMDEQIR	2	4	J3KN67; A0A087WWU8
							KLVIIEGDLER	2	5	J3KN67; A0A087WWU8
							LMDQNLK	2	4	J3KN67; A0A087WWU8
							LVIIEGDLER	2	5	J3KN67; A0A087WWU8
							MLDQTLLDLNEM	2	2	J3KN67; A0A087WWU8
							MLDQTLLDLNEM	2	2	J3KN67; A0A087WWU8
							MLDQTLLDLNEM	2	2	J3KN67; A0A087WWU8
							TEERAELAESR	2	4	J3KN67; A0A087WWU8
							TIDDLEDK	2	2	J3KN67; A0A087WWU8
							TIDDLEDKLK	2	2	J3KN67; A0A087WWU8
							MEIQEIQLK	3	18	J3KN67; A0A087WWU8; H7BYY1
							MEIQEIQLK	3	18	J3KN67; A0A087WWU8; H7BYY1
							HIAEEADR	4	14	J3KN67; A0A2R8Y5V9; P67936; A0A087WWU8
							LATALQKLEEAEK	5	31	J3KN67; A0A2R8Y5V9; P67936; A0A087WWU8; H7BYY1
							LATALQKLEEAEK	5	31	J3KN67; A0A2R8Y5V9; P67936; A0A087WWU8; H7BYY1
							LATALQKLEEAEKAADESER	5	31	J3KN67; A0A2R8Y5V9; P67936; A0A087WWU8; H7BYY1
							LATALQKLEEAEKAADESER	5	31	J3KN67; A0A2R8Y5V9; P67936; A0A087WWU8; H7BYY1
							LEEAEKAADESER	5	31	J3KN67; A0A2R8Y5V9; P67936; A0A087WWU8; H7BYY1
							IQLVEEELDR	5	31	J3KN67; A0A2R8Y5V9; P67936; A0A087WWU8; H7BYY1
							IQLVEEELDRAQER	5	31	J3KN67; A0A2R8Y5V9; P67936; A0A087WWU8; H7BYY1
							RIQLVEEELDR	5	31	J3KN67; A0A2R8Y5V9; P67936; A0A087WWU8; H7BYY1
							AIDGINQR	1	2	J3KNB4
							FALLGDFFR	1	2	J3KNB4
							SSDANLYR	1	2	J3KNB4
							ELTNEMIVTK	1	3	J3KP65
							DPAFTALLTTQTQVQR	1	3	J3KPA1
							EAAANAQK	1	3	J3KPA1
							AAQEEYVKR	1	5	J3KPS3
							ADDGRPFPQVIK	1	9	J3KPS3
							ELSDIAHR	1	8	J3KPS3
							FSHEEIAMATVTALR	1	5	J3KPS3
							FSHEEIAMATVTALR	1	5	J3KPS3
							GILAADESTGSIAK	1	6	J3KPS3
							GILAADESTGSIAKR	1	6	J3KPS3
							GVVPLAGTNGETTTQGLDGLSER	1	9	J3KPS3
							GVVPLAGTNGETTTQGLDGLSER	1	9	J3KPS3
							GVVPLAGTNGETTTQGLDGLSER	1	9	J3KPS3
							IGEHTPSALAIMENANVLAR	1	7	J3KPS3
							IGEHTPSALAIMENANVLAR	1	7	J3KPS3
							IGEHTPSALAIMENANVLAR	1	7	J3KPS3
							IGEHTPSALAIMENANVLAR	1	7	J3KPS3
							LQSIGTENTEENR	1	8	J3KPS3
							LQSIGTENTEENRR	1	8	J3KPS3
							MPYQYPALTPEQK	1	6	J3KPS3
							MPYQYPALTPEQK	1	6	J3KPS3
							MPYQYPALTPEQKK	1	6	J3KPS3
							MPYQYPALTPEQKK	1	6	J3KPS3
							QLLLTADDR	1	9	J3KPS3
							QLLLTADDR	1	9	J3KPS3
							TVPPAVTGITFLSGGQSEEEASINLNAINK	1	4	J3KPS3
							TVPPAVTGITFLSGGQSEEEASINLNAINK	1	4	J3KPS3
							TVPPAVTGITFLSGGQSEEEASINLNAINK	1	4	J3KPS3
							VDKGVVPLAGTNGETTTQGLDGLSER	1	9	J3KPS3
							VDKGVVPLAGTNGETTTQGLDGLSER	1	9	J3KPS3
							VDKGVVPLAGTNGETTTQGLDGLSER	1	9	J3KPS3
							YTPSGQAGAAASESLFVSNHAY	1	3	J3KPS3
							YTPSGQAGAAASESLFVSNHAY	1	3	J3KPS3
							YTPSGQAGAAASESLFVSNHAY	1	3	J3KPS3
							KDINNIVK	1	6	J3KQ41
							EATVKPFAIDIFPVTNK	1	14	J3KQJ1
							MGNTPDSASDNLGFR	1	6	J3KQJ1
							MGNTPDSASDNLGFR	1	6	J3KQJ1
							QPAGPGSGIR	1	7	J3KQJ1
							GASNSSGQGDLNWGEEQNLQNK	1	1	J3KSJ1
							EQYPGIEIESR	1	2	J3KTI2
							MSGEPGQTSVAPPPEEVEPGSGVR	1	2	J3KTI2
							DEVQEVVFVPAGTHTPGSR	1	6	J3QL71
							DEVQEVVFVPAGTHTPGSR	1	6	J3QL71
							EPVGEGEALLGMDLLR	1	4	J3QL71
							GHQAALGLMER	1	2	J3QL71
							NISNQLSIGTDISAQHPELR	1	4	J3QL71
							NISNQLSIGTDISAQHPELR	1	4	J3QL71
							TEAWVLETAGR	1	5	J3QL71
							AEEYEFLTPVEEAPK	1	4	J3QQX2
							EIVSGMK	1	4	J3QQX2
							IDKTDYMVGSYGPR	1	3	J3QQX2
							IDKTDYMVGSYGPR	1	3	J3QQX2
							MAEQEPTAEQLAQIAAENEEDEHSVNYKPPAQK	1	6	J3QQX2
							SIQEIQELDKDDESLR	1	6	J3QQX2
							SIQEIQELDKDDESLR	1	6	J3QQX2
							SIQEIQELDKDDESLRK	1	6	J3QQX2
							SIQEIQELDKDDESLRK	1	6	J3QQX2
							TDYMVGSYGPR	1	4	J3QQX2
							TDYMVGSYGPR	1	4	J3QQX2
							TGQRPQK	1	1	J3QRC4
							ATSNVFAMFDQSQIQEFK	1	5	J3QRS3
							ATSNVFAMFDQSQIQEFK	1	5	J3QRS3
							DGFIDKEDLHDMLASLGK	1	5	J3QRS3
							EAFNMIDQNR	1	5	J3QRS3
							ELLTTMGDR	1	4	J3QRS3
							FTDEEVDELYR	1	3	J3QRS3
							GNFNYIEFTR	1	3	J3QRS3
							GNFNYIEFTR	1	3	J3QRS3
							LNGTDPEDVIR	1	5	J3QRS3
							LNGTDPEDVIR	1	5	J3QRS3
							GLYDVVSVLR	1	3	K4DIA0
							DGTLVSGGGR	1	6	K7EIK7
							EVIFSVEDGSVK	1	4	K7EIK7
							LLASADDFGK	1	2	K7EIK7
							LQEVEVPEDFGPVR	1	6	K7EIK7
							LQEVEVPEDFGPVR	1	6	K7EIK7
							QITSADAVR	1	2	K7EIK7
							SAGFHPSGSVLAVGTVTGR	1	4	K7EIK7
							TVAEGHGDTLYVGTTR	1	7	K7EIK7
							VVLWGSDYSK	1	6	K7EIK7
							IILEDYHDHGLLR	1	2	K7EKM5
							AQQEQELAADAFK	1	2	K7ELL7
							AQQEQELAADAFK	1	2	K7ELL7
							ESLQQMAEVTR	1	6	K7ELL7
							ESLQQMAEVTR	1	6	K7ELL7
							ETMVTSTTEPSR	1	3	K7ELL7
							LIELQAGK	1	4	K7ELL7
							ILIEDWK	1	4	K7ELL7
							LWEEQLAAAK	1	2	K7ELL7
							SLEDQVEMLR	1	2	K7ELL7
							SLKDMEESIR	1	3	K7ELL7
							GDDLLPAGTEDYIHIR	1	3	K7EM18
							TLTTVQGIADDYDK	1	3	K7EM18
							QALNEAER	1	1	K7EMN4
							FLPPDAFIHVDDFQSPK	1	4	K7ENC0
							NALEAWAVPVVLGPSR	1	4	K7ENC0
							ATLGPAVRPLPWQR	1	2	K7ERG9
							AVPHPDSQPDTIDHDLLLLQLSEK	1	2	K7ERG9
							AVPHPDSQPDTIDHDLLLLQLSEK	1	2	K7ERG9
							AVPHPDSQPDTIDHDLLLLQLSEK	1	2	K7ERG9
							RPDSLQHVLLPVLDR	1	2	K7ERG9
							VQVLLGAHSLSQPEPSK	1	2	K7ERG9
							VQVLLGAHSLSQPEPSK	1	2	K7ERG9
							VQVLLGAHSLSQPEPSKR	1	2	K7ERG9
							VQVLLGAHSLSQPEPSKR	1	2	K7ERG9
							FSTFDR	1	2	K7ES70
							FGVVLDEIKPSSAPELQAVR	1	3	M0QXB4
							MFADYLAHESR	1	3	M0QXB4
							ESDVPLKTEEFEVTK	1	3	M0QYN0
							GAEIEYAMAYSK	1	3	M0QYN0
							SYLYFTQFK	1	3	M0QYN0
							AINQQTGAFVEISR	1	3	M0R0C6
							DAFADAVQR	1	3	M0R0C6
							IGGDAATTVNNSTPDFGFGGQK	1	3	M0R0C6
							SVSLTGAPESVQK	1	5	M0R0C6
							VQISPDSGGLPER	1	4	M0R0C6
							SNNSMAQAMK	1	3	M0R1T5
							ALINSPEGAVGR	1	2	O00115
							DFEQPLAISR	1	1	O00151
							LVGGKDFEQPLAISR	1	1	O00151
							MNLASEPQEVLHIGSAHNR	1	1	O00151
							MNLASEPQEVLHIGSAHNR	1	1	O00151
							MNLASEPQEVLHIGSAHNR	1	1	O00151
							MNLASEPQEVLHIGSAHNR	1	1	O00151
							QSTSFLVLQEILESEEK	1	1	O00151
							QSTSFLVLQEILESEEK	1	1	O00151
							QSTSFLVLQEILESEEKGDPNKPSGFR	1	1	O00151
							QSTSFLVLQEILESEEKGDPNKPSGFR	1	1	O00151
							SAMPFTASPASSTTAR	1	1	O00151
							SAMPFTASPASSTTAR	1	1	O00151
							TAASGVEANSRPLDHAQPPSSLVIDK	1	1	O00151
							TAASGVEANSRPLDHAQPPSSLVIDK	1	1	O00151
							VAASIGNAQK	1	1	O00151
							VAASIGNAQK	1	1	O00151
							VITNQYNNPAGLYSSENISNFNNALESK	1	1	O00151
							VITNQYNNPAGLYSSENISNFNNALESK	1	1	O00151
							VTPPEGYEVVTVFPK	1	1	O00151
							VWSPLVTEEGK	1	1	O00151
							VWSPLVTEEGKR	1	1	O00151
							LASPGFPGEYANDQER	1	1	O00187
							LASPGFPGEYANDQER	1	1	O00187
							INEELESQYQQSMDSK	1	3	O00193
							QVEEALHQLHAR	1	5	O00233
							QVEEALHQLHAR	1	5	O00233
							SDVDLYQVR	1	6	O00233
							AKPSAPVVSGPAVR	1	1	O00241
							NGNELSDFQTNVDPAGDSVSYSIHSTAR	1	1	O00241
							SYALEISAHQK	1	2	O00241
							TETASTLIENK	1	2	O00241
							ELIYNQK	3	8	O00241; Q5TFQ8; P78324
							SGAGTELSVR	3	9	O00241; Q5TFQ8; P78324
							FVALASNEK	1	2	O00273
							LQQTQSLHSLR	1	1	O00273
							GFTIPEAFR	1	1	O00299
							GVTFNVTTVDTK	1	1	O00299
							GVTFNVTTVDTK	1	1	O00299
							LAALNPESNTAGLDIFAK	1	1	O00299
							MAEEQPQVELFVK	1	1	O00299
							NSNPALNDNLEK	1	1	O00299
							NSNPALNDNLEK	1	1	O00299
							VLDNYLTSPLPEEVDETSAEDEGVSQR	1	1	O00299
							VLDNYLTSPLPEEVDETSAEDEGVSQR	1	1	O00299
							VLDNYLTSPLPEEVDETSAEDEGVSQR	1	1	O00299
							VLDNYLTSPLPEEVDETSAEDEGVSQRK	1	1	O00299
							VLDNYLTSPLPEEVDETSAEDEGVSQRK	1	1	O00299
							YLSNAYAR	1	1	O00299
							AAPGQEPPEHMAELQR	1	1	O00391
							AAPGQEPPEHMAELQR	1	1	O00391
							AHFSPSNIILDFPAAGSAAR	1	1	O00391
							AHFSPSNIILDFPAAGSAAR	1	1	O00391
							DFNIPGFPTVR	1	2	O00391
							EVALDLSQHK	1	1	O00391
							EVLPAIR	1	1	O00391
							FPVLEGQR	1	1	O00391
							LAGAPSEDPQFPK	1	1	O00391
							LAGAPSEDPQFPK	1	1	O00391
							LDVPVWDVEATLNFLK	1	1	O00391
							IEVGRFPVLEGQR	1	1	O00391
							IPYSFFK	1	1	O00391
							IYMADLESALHYILR	1	1	O00391
							NGSGAVFPVAGADVQTLR	1	1	O00391
							NGSGAVFPVAGADVQTLR	1	1	O00391
							NNEEYLALIFEK	1	1	O00391
							QNVDHSQEAAK	1	1	O00391
[truncated: 10,779 more rows]

## Sheet: LFQ Analysis
Supplementary Table 3
* Replicate (2R and 3R) protein abundance ratios are calculated by comparing to sample 1R protein abundance values
	LFQ Results for 2 or More Unique Peptides				LFQ Results for 4 or More Unique Peptides
		Replicate 1	Replicate 2			Replicate 1	Replicate 2
	Protein ID	Protein Abundance Ratio* (2R/1R)	Protein Abundance Ratio* (3R/1R)		Protein ID	Protein Abundance Ratio* (2R/1R)	Protein Abundance Ratio* (3R/1R)
	P02768	0.38	0.483		P02768	0.38	0.483
	O15144	0.412	0.419		O15144	0.412	0.419
	P00558	0.435	0.573		P00558	0.435	0.573
	O43447	0.436	1.004		Q9ULV4	0.457
	Q9ULV4	0.457			O60547	0.466	0.908
	O60547	0.466	0.908		P18065	0.478	0.63
	P18065	0.478	0.63		Q16706	0.478	0.642
	Q16706	0.478	0.642		P31944	0.512	0.355
	A0A286YFF7	0.48	0.744		Q96DG6	0.512	0.435
	P31944	0.512	0.355		P02787	0.531	0.683
	Q96DG6	0.512	0.435		Q9H4A9	0.534	0.335
	P02787	0.531	0.683		P36969	0.546	0.722
	Q9H4A9	0.534	0.335		Q5D862	0.549	0.357
	P36969	0.546	0.722		Q96P63	0.555	0.522
	Q5D862	0.549	0.357		P02647	0.556	0.574
	P06312	0.554	0.577		P48147	0.563	0.435
	Q96P63	0.555	0.522		P09237	0.563	0.625
	P02647	0.556	0.574		P09525	0.564	0.472
	G8JLB6	0.558			H0YMW4	0.571	0.611
	P48147	0.563	0.435		A0A804HII9	0.573	0.329
	P09237	0.563	0.625		Q04695	0.573	0.504
	Q9NPH2	0.564	0.418		P31150	0.577	0.416
	P09525	0.564	0.472		P04259	0.579	0.398
	P02452	0.565	0.454		P01009	0.579	0.478
	H0YMW4	0.571	0.611		Q5T6V5	0.583	0.391
	A0A804HII9	0.573	0.329		P01024	0.583	0.438
	Q04695	0.573	0.504		P15104	0.585	0.633
	P35613	0.575	0.839		Q14914	0.588	0.381
	P31150	0.577	0.416		P01023	0.591	0.497
	P04259	0.579	0.398		P34949	0.592	0.668
	P01009	0.579	0.478		Q7Z794	0.593	0.268
	Q5T6V5	0.583	0.391		P08133	0.593	0.53
	P01024	0.583	0.438		P27482	0.595	0.779
	P15104	0.585	0.633		Q86YZ3	0.598	0.476
	P61158	0.586	0.612		Q13867	0.607	0.508
	Q14914	0.588	0.381		P19652	0.607	0.643
	P01023	0.591	0.497		Q9H4A4	0.608	0.541
	P34949	0.592	0.668		P02763	0.609	0.616
	Q7Z794	0.593	0.268		A0A1B0GVI3	0.612	0.507
	P08133	0.593	0.53		P08603	0.615	0.78
	P27482	0.595	0.779		P13647	0.618	0.544
	Q86YZ3	0.598	0.476		P14324	0.623	0.256
	P28074	0.598	0.588		P02538	0.628	0.452
	A0A0B4J231	0.605	0.994		O95336	0.629	0.278
	Q9H008	0.607	0.224		P43652	0.637	0.792
	Q13867	0.607	0.508		P04264	0.638	0.578
	P19652	0.607	0.643		Q9GZP4	0.638	0.595
	Q9H4A4	0.608	0.541		A0A087X1Z3	0.648
	P02763	0.609	0.616		P07602	0.649	0.601
	A0A1B0GVI3	0.612	0.507		O75636	0.649	0.759
	K7EM18	0.612	1.198		P02533	0.653	0.413
	P08603	0.615	0.78		P15924	0.657	0.572
	P24666	0.618	0.499		G3V180	0.657	0.584
	P13647	0.618	0.544		P41218	0.657	0.655
	P14324	0.623	0.256		P60842	0.659	0.461
	P13686	0.623	0.754		P21291	0.661	0.692
	P02538	0.628	0.452		Q5T5H1	0.675	0.711
	O95336	0.629	0.278		P52209	0.677	0.45
	Q15599	0.632	0.684		Q5TD94	0.677	0.705
	F8WCF6	0.633	0.395		P35908	0.68	0.477
	P43652	0.637	0.792		F6XZQ7	0.681	0.412
	P04264	0.638	0.578		P55786	0.685	0.586
	Q9GZP4	0.638	0.595		P35527	0.69	0.65
	A0A087X1Z3	0.648			Q86X76	0.694	0.549
	P07602	0.649	0.601		Q9NQW7	0.694	0.858
	O75636	0.649	0.759		Q8NDH3	0.695	0.809
	A0A286YEY1	0.649	0.767		A0A494C0J7	0.699	0.549
	Q13835	0.652	0.602		P13611	0.703	0.759
	X6R8A1	0.652	0.805		O60664	0.704	0.533
	P02533	0.653	0.413		P49321	0.704	0.779
	P61960	0.654			P08779	0.705	0.513
	P04003	0.656	0.642		H0YMD1	0.708	0.638
	P15924	0.657	0.572		O14786	0.708	0.828
	G3V180	0.657	0.584		P25787	0.715	0.574
	P41218	0.657	0.655		A0A5F9ZHM4	0.717	0.6
	P60842	0.659	0.461		Q2HJ86	0.723	0.432
	P21291	0.661	0.692		P68871	0.724	0.596
	P01591	0.664	0.621		P09960	0.724	0.643
	Q5JXI8	0.665	0.581		P58546	0.727	0.887
	A0A286YEY4	0.665	0.607		P62937	0.73	0.661
	P31151	0.666	0.572		Q08554	0.732	0.572
	Q86Y46	0.672	1.03		Q9BW04	0.733	0.607
	Q5T5H1	0.675	0.711		Q9UK76	0.735	0.985
	P52209	0.677	0.45		P61224	0.737	0.54
	Q5TD94	0.677	0.705		P00738	0.738	0.914
	D3YTG3	0.677	0.847		P04406	0.741	0.511
	P35908	0.68	0.477		Q16270	0.741	0.634
	F6XZQ7	0.681	0.412		Q13231	0.742	0.677
	E5RIM7	0.682	0.675		Q96KP4	0.744	0.548
	P55786	0.685	0.586		O43707	0.747	0.502
	P35527	0.69	0.65		P25788	0.748	0.657
	Q86X76	0.694	0.549		P09651	0.75	0.704
	Q9NQW7	0.694	0.858		P13639	0.751	0.581
	Q8NDH3	0.695	0.809		A0A0A0MS08	0.751	0.777
	P84101	0.696	0.774		A6NC48	0.754	0.682
	A0A494C0J7	0.699	0.549		P17655	0.755	0.525
	P13611	0.703	0.759		Q9UHV9	0.756	0.987
	O60664	0.704	0.533		Q00839	0.758	0.503
	P49321	0.704	0.779		P11766	0.758	0.619
	P08779	0.705	0.513		P24534	0.759	0.789
	Q08ET2	0.705	0.56		P98160	0.76	0.761
	Q16674	0.706	0.635		G3V5Z7	0.761	0.775
	H0YMD1	0.708	0.638		A0A8I5KUN3	0.762	0.754
	O14786	0.708	0.828		O75436	0.763	0.702
	P15374	0.713	0.42		P52597	0.764	0.591
	P25787	0.715	0.574		P04066	0.766	0.553
	A0A5F9ZHM4	0.717	0.6		P23280	0.766	0.833
	A0A075B6S2	0.717	0.808		P06681	0.767	0.583
	Q9Y5Y7	0.722	1.118		P05109	0.767	1.037
	Q2HJ86	0.723	0.432		Q15149	0.767
	P68871	0.724	0.596		P27695	0.77	0.576
	P09960	0.724	0.643		A0A6Q8PFJ0	0.772	0.806
	O00592	0.724	0.758		P08238	0.773	0.622
	J3KPA1	0.725	1.557		Q12765	0.773	0.631
	J3KQJ1	0.726	1.082		O75083	0.773	0.631
	P58546	0.727	0.887		Q99574	0.773	0.8
	Q92484	0.728	0.667		P49721	0.774	0.609
	P62937	0.73	0.661		O60869	0.779	0.921
	A0A0U1RRH7	0.731	0.724		P53041	0.78	0.819
	Q08554	0.732	0.572		Q8IWL1	0.782	0.893
	Q9BW04	0.733	0.607		Q9HAT2	0.784	0.62
	O00233	0.733	0.85		P13489	0.784	0.755
	Q9Y3C6	0.735	0.778		Q92896	0.787	0.766
	Q9UK76	0.735	0.985		Q04323	0.787	0.769
	P61224	0.737	0.54		Q9Y2T3	0.788	0.78
	P00738	0.738	0.914		Q9H0R4	0.789	0.83
	P04406	0.741	0.511		P26038	0.79	0.6
	Q16270	0.741	0.634		P36955	0.793	0.642
	P28799	0.741	0.818		P14550	0.794	0.799
	Q13231	0.742	0.677		P69905	0.797	0.616
	Q96KP4	0.744	0.548		K7EIK7	0.799	0.628
	G3XAK1	0.745	0.796		Q9UQ80	0.8	0.427
	O43707	0.747	0.502		P02751	0.8	0.686
	P25788	0.748	0.657		P13796	0.801	0.482
	Q15365	0.748	0.666		A0A0A0MSS8	0.803	0.563
	P09651	0.75	0.704		O00764	0.804	0.69
	P13639	0.751	0.581		P46109	0.805	0.672
	A0A0A0MS08	0.751	0.777		E9PNP3	0.805	0.801
	P00740	0.753	0.612		Q5T5C7	0.805	1.261
	A6NC48	0.754	0.682		Q14019	0.806	0.494
	Q9Y696	0.755	0.361		P52888	0.806	0.588
	P17655	0.755	0.525		C9JF17	0.806	0.742
	Q9UHV9	0.756	0.987		P55263	0.808	0.718
	Q00839	0.758	0.503		A0A7I2V3E8	0.809	0.761
	P11766	0.758	0.619		P31948	0.809	0.794
	P24534	0.759	0.789		Q96DR5	0.809	1.084
	P98160	0.76	0.761		P21695	0.81	0.733
	G3V5Z7	0.761	0.775		P01834	0.811	0.796
	A0A8I5KUN3	0.762	0.754		P01903	0.812	0.606
	O75436	0.763	0.702		P28066	0.812	0.828
	P52597	0.764	0.591		Q00796	0.812	0.846
	P04066	0.766	0.553		Q9BRA2	0.812	0.851
	P23280	0.766	0.833		P55072	0.814	0.581
	P06681	0.767	0.583		P30838	0.814	0.654
	P05109	0.767	1.037		P02671	0.815	0.986
	Q15149	0.767			P60712	0.817	0.59
	Q96FE7	0.768	1.097		Q07954	0.817	0.881
	P27695	0.77	0.576		Q9Y490	0.818	0.593
	A0A6Q8PFJ0	0.772	0.806		Q16531	0.819	0.754
	P08238	0.773	0.622		P30043	0.819	0.761
	Q12765	0.773	0.631		P46108	0.819	0.869
	O75083	0.773	0.631		P24821	0.82	0.926
	Q99574	0.773	0.8		P28062	0.821	0.6
	P49721	0.774	0.609		P06276	0.821	0.752
	D6W5Y5	0.775	0.488		Q8N4F0	0.823	0.544
	O60869	0.779	0.921		Q53FA7	0.824	0.934
	P53041	0.78	0.819		P09972	0.824	1.129
	Q8IWL1	0.782	0.893		P14384	0.825	0.741
	P0DOY2	0.783	0.761		Q9NZT1	0.826	0.257
	Q9HAT2	0.784	0.62		P09622	0.826	0.991
	P13489	0.784	0.755		P20618	0.827	0.622
	P13473	0.784	0.784		D6RAR4	0.827	0.896
	Q9Y2V2	0.784	0.807		Q8TDL5	0.828	0.413
	Q92896	0.787	0.766		Q86SQ4	0.829	1.002
	Q04323	0.787	0.769		P16930	0.832	0.804
	Q9Y2T3	0.788	0.78		P16949	0.832	0.865
	Q9H0R4	0.789	0.83		Q7Z5L0	0.832	0.926
	P26038	0.79	0.6		P00747	0.833	0.762
	O94811	0.79	0.717		A0A1C7CYX9	0.834	0.552
	P51148	0.791	0.466		P25774	0.834	0.807
	P36955	0.793	0.642		P36871	0.836	0.671
	C9JJ79	0.793	0.747		Q92820	0.839	0.718
	P14550	0.794	0.799		P07900	0.84	0.617
	P09228	0.796	0.643		P40925	0.841	0.63
	P69905	0.797	0.616		Q8IZF2	0.841	0.883
	K7EIK7	0.799	0.628		P04040	0.843	0.866
	Q9UQ80	0.8	0.427		P08294	0.846	0.862
	P02751	0.8	0.686		P01031	0.847	0.535
	P13796	0.801	0.482		P10599	0.849	0.783
	A0A0A0MSS8	0.803	0.563		O00151	0.851	0.85
	O00764	0.804	0.69		Q6BCY4	0.853	0.755
	P46109	0.805	0.672		O75882	0.855	0.905
	E9PNP3	0.805	0.801		P21333	0.857	0.74
	Q5T5C7	0.805	1.261		Q14515	0.857	0.755
	Q14019	0.806	0.494		A0A087X0M8	0.858	0.688
	P52888	0.806	0.588		Q92520	0.859	0.762
	P02749	0.806	0.634		P02747	0.859	0.805
	C9JF17	0.806	0.742		Q5STX8	0.86	0.963
	P55263	0.808	0.718		O43240	0.861	0.425
	F5H6Q1	0.808	0.723		P05546	0.861	0.426
	A0A7I2V3E8	0.809	0.761		P00918	0.862	0.702
	P31948	0.809	0.794		Q14247	0.863	0.928
	A0A0C4DGQ5	0.809	0.942		P48163	0.864	0.406
	Q96DR5	0.809	1.084		P00326	0.865	0.609
	P21695	0.81	0.733		P61204	0.866	0.524
	P01834	0.811	0.796		P06733	0.867	0.455
	P01903	0.812	0.606		P14923	0.867	0.732
	P28066	0.812	0.828		H0YLF3	0.868	0.881
	Q00796	0.812	0.846		P06727	0.869	0.928
	Q9BRA2	0.812	0.851		B1AK88	0.871	0.754
	P55072	0.814	0.581		Q13630	0.871	0.774
	P30838	0.814	0.654		Q9Y6R7	0.873	0.723
	P02671	0.815	0.986		P42574	0.874	0.717
	P68032	0.816	0.685		P61626	0.874	0.916
	P60712	0.817	0.59		Q9NQR4	0.875	0.528
	Q07954	0.817	0.881		Q9HB07	0.876	0.668
	Q9Y490	0.818	0.593		P00338	0.877	0.535
	Q16531	0.819	0.754		Q9NVS9	0.878	0.734
	P30043	0.819	0.761		Q32Q12	0.88	0.896
	Q99436	0.819	0.777		Q9UBG3	0.882	0.593
	P46108	0.819	0.869		P39687	0.882	0.767
	P24821	0.82	0.926		P02743	0.882	0.896
	P28062	0.821	0.6		P48960	0.884	0.672
	P06276	0.821	0.752		Q14847	0.885	0.705
	Q8N4F0	0.823	0.544		P38159	0.885	0.807
	Q53FA7	0.824	0.934		P23470	0.886	0.652
	P09972	0.824	1.129		P07203	0.886	0.762
	P14384	0.825	0.741		A0A2R8Y5S7	0.887	0.648
	Q9NZT1	0.826	0.257		Q12841	0.888	0.73
	P55058	0.826	0.658		D6RF35	0.888	0.742
	P09622	0.826	0.991		P28065	0.888	0.759
	P20618	0.827	0.622		P35858	0.889	0.755
	D6RAR4	0.827	0.896		Q16719	0.889	0.88
	Q8TDL5	0.828	0.413		P62820	0.89	0.679
	P07437	0.828	0.564		P49189	0.89	0.79
	Q86SQ4	0.829	1.002		P16083	0.89	0.847
	Q99538	0.832	0.749		P14618	0.891	0.667
	P16930	0.832	0.804		P25786	0.891	0.734
	P16949	0.832	0.865		P25789	0.892	0.693
	Q7Z5L0	0.832	0.926		Q13228	0.892	0.818
	P00747	0.833	0.762		Q7Z7M9	0.895	0.643
	A0A1C7CYX9	0.834	0.552		P99999	0.895	0.869
	P25774	0.834	0.807		P06702	0.895	0.977
	P49247	0.834	0.957		P14317	0.896	0.723
	P36871	0.836	0.671		P09429	0.897	0.756
	P31146	0.837	0.553		K7ELL7	0.897	0.778
	Q92820	0.839	0.718		O14818	0.898	0.753
	P07900	0.84	0.617		O75368	0.898	0.766
	P40925	0.841	0.63		P04004	0.898	0.889
	Q8IZF2	0.841	0.883		P22352	0.901	0.836
	Q96AP7	0.843	0.609		P68103	0.903	0.602
	P04040	0.843	0.866		Q99497	0.906	0.876
	P08294	0.846	0.862		P18206	0.907	0.489
	P01031	0.847	0.535		G3V3D1	0.907	0.895
	Q12907	0.849	0.642		P05543	0.91	0.671
	P10599	0.849	0.783		Q9NZK5	0.91	0.893
	P02746	0.85	0.871		A0A8I5KWT8	0.911	0.794
	O00151	0.851	0.85		P50395	0.912	0.522
	Q14444	0.852	0.849		A0A8C8KD64	0.912	0.736
	P08637	0.852	0.975		A0MZ66	0.912	0.777
	Q6BCY4	0.853	0.755		P36222	0.912	0.958
	O00757	0.854	0.941		Q09666	0.913	0.551
	O75882	0.855	0.905		Q02413	0.913	0.777
	P21333	0.857	0.74		H7BY16	0.913	0.89
	Q14515	0.857	0.755		P15121	0.914	0.574
	F6WQW2	0.857	0.985		E9PEB5	0.914	0.622
	A0A087X0M8	0.858	0.688		P05155	0.914	0.731
	Q92520	0.859	0.762		P10768	0.914	0.843
	P02747	0.859	0.805		F8VXU5	0.916	0.721
	Q5STX8	0.86	0.963		P12955	0.916	0.832
	O43240	0.861	0.425		A6NFX8	0.916	0.849
	P05546	0.861	0.426		C9JH19	0.916	0.888
	A0A024R0K5	0.862	0.685		O43278	0.916	0.935
	P00918	0.862	0.702		Q04760	0.917	0.738
	Q14247	0.863	0.928		Q8WZA0	0.917	0.874
	P48163	0.864	0.406		Q9H0W9	0.917	0.988
	P28072	0.864	0.671		O75874	0.918	0.737
	P20142	0.864	0.967		P28070	0.918	0.787
	P00326	0.865	0.609		P09467	0.918	0.807
	P61204	0.866	0.524		I3L504	0.918	0.838
	P06733	0.867	0.455		P13667	0.919	0.532
	Q8N392	0.867	0.681		A0A7P0T8I6	0.919	0.79
	P14923	0.867	0.732		P25815	0.919	0.809
	H0YLF3	0.868	0.881		P34932	0.919	1.094
	P06727	0.869	0.928		P53004	0.92	0.75
	Q5TFQ8	0.87	0.774		P20700	0.921	1.079
	B1AK88	0.871	0.754		P62993	0.922	0.859
	Q13630	0.871	0.774		P30047	0.923	0.519
	Q9Y6R7	0.873	0.723		P33151	0.923	0.841
	P42574	0.874	0.717		P11021	0.925	0.781
	P61626	0.874	0.916		Q9GZT8	0.926	0.69
	Q9NQR4	0.875	0.528		A0A7I2YQA2	0.926	0.774
	Q9HB07	0.876	0.668		P40926	0.927	0.505
	P00338	0.877	0.535		P17174	0.927	0.674
	Q8TAX7	0.877	0.661		Q9NWV4	0.928	0.695
	Q9NVS9	0.878	0.734		P50502	0.928	0.86
	Q32Q12	0.88	0.896		P05154	0.93	0.701
	O96009	0.881	0.736		P27487	0.93	0.826
	Q9UBG3	0.882	0.593		E7ETE2	0.93
	P39687	0.882	0.767		P09871	0.931	0.743
	P02743	0.882	0.896		O15031	0.931	0.848
	P48960	0.884	0.672		Q13162	0.932	0.504
	Q14847	0.885	0.705		P53634	0.932	0.805
	P38159	0.885	0.807		P33241	0.932	0.841
	P23470	0.886	0.652		P12821	0.933	0.854
	P07203	0.886	0.762		F6SYF8	0.935	0.842
	O00584	0.886	0.877		Q92859	0.936	0.496
	A0A2R8Y5S7	0.887	0.648		A0A087X1N8	0.937	0.631
	Q12841	0.888	0.73		P0DP25	0.938	0.577
	D6RF35	0.888	0.742		P33908	0.939	0.755
	P28065	0.888	0.759		P00390	0.939	0.789
	P35858	0.889	0.755		P80303	0.94	0.926
	Q16719	0.889	0.88		Q9UHL4	0.941	0.717
	O14979	0.889	0.942		P49908	0.942	0.681
	P28325	0.889	0.96		Q15056	0.942	0.741
	P62820	0.89	0.679		P50895	0.942	0.898
	P49189	0.89	0.79		A0A590UJZ9	0.943	0.79
	P16083	0.89	0.847		J3QL71	0.943	0.948
	P14151	0.89	1.052		P12429	0.944	0.638
	P14618	0.891	0.667		P51858	0.945	0.823
	P25786	0.891	0.734		P22897	0.946	0.792
	P25789	0.892	0.693		P40394	0.946	0.972
	Q13228	0.892	0.818		A0A8I5KT88	0.947	0.822
	Q7Z7M9	0.895	0.643		A0A0G2JIW1	0.948	0.744
	P99999	0.895	0.869		P31025	0.948	0.841
	P06702	0.895	0.977		Q99584	0.948	1.1
	P68371	0.896	0.513		J3KPS3	0.949	0.621
	P14317	0.896	0.723		Q14118	0.949	0.745
	P09429	0.897	0.756		Q9H2H8	0.952	0.614
	K7ELL7	0.897	0.778		Q00688	0.953	0.844
	P02675	0.897	1.152		Q6P4A8	0.953	0.876
	O14818	0.898	0.753		Q9H444	0.958	1.239
	O75368	0.898	0.766		Q9UJU6	0.96	0.834
	P04004	0.898	0.889		P14780	0.961	0.787
	P22352	0.901	0.836		Q9UMX5	0.961	0.884
	P68103	0.903	0.602		P23284	0.962	0.768
	B1AHL2	0.905	0.666		E7EX17	0.962	0.778
	Q99497	0.906	0.876		Q32MZ4	0.962	0.817
	P18206	0.907	0.489		Q96NY7	0.962	0.866
	G3V3D1	0.907	0.895		P22314	0.963	0.553
	Q9NYL9	0.908	0.737		A0A5F9UY30	0.963	0.79
	P05543	0.91	0.671		H0YAC1	0.963	0.867
	Q9NZK5	0.91	0.893		Q12860	0.963	0.917
	A0A8I5KWT8	0.911	0.794		A0A7I2V4G0	0.964	1.114
	P50395	0.912	0.522		Q06323	0.965	0.596
	A0A8C8KD64	0.912	0.736		P01008	0.965	0.656
	A0MZ66	0.912	0.777		Q9Y624	0.966	0.879
	P36222	0.912	0.958		P31947	0.966	0.925
	Q09666	0.913	0.551		O15145	0.967	0.753
	Q02413	0.913	0.777		P22626	0.967	0.848
	H7BY16	0.913	0.89		Q01459	0.969	0.873
	P15121	0.914	0.574		O00299	0.97	0.53
	E9PEB5	0.914	0.622		P14621	0.97	0.64
	P05155	0.914	0.731		B7Z6Z4	0.97	0.927
	P10768	0.914	0.843		P54727	0.97	0.927
	F8VXU5	0.916	0.721		P08670	0.971	1.003
	P12955	0.916	0.832		P0DUB6	0.972	0.809
	A6NFX8	0.916	0.849		Q86X29	0.972	0.881
	C9JH19	0.916	0.888		Q9Y547	0.973	0.634
	O43278	0.916	0.935		Q96DA0	0.973	0.751
	Q04760	0.917	0.738		P46926	0.973	0.898
	Q8WZA0	0.917	0.874		Q96IU4	0.974	0.699
	Q9H0W9	0.917	0.988		P48637	0.974	0.878
	O75874	0.918	0.737		Q13561	0.975	1.218
	P28070	0.918	0.787		P08236	0.976	0.727
	P09467	0.918	0.807		P04217	0.976	0.758
	I3L504	0.918	0.838		Q9NQ79	0.979	0.859
	P13667	0.919	0.532		Q9BRF8	0.98	0.783
	A0A7P0T8I6	0.919	0.79		O15143	0.98	0.86
	P25815	0.919	0.809		Q96BW5	0.98	1.062
	P34932	0.919	1.094		A0A2U3TZU2	0.981	0.733
	P40306	0.92	0.449		P60174	0.981	0.755
	P53004	0.92	0.75		Q9H477	0.982	0.723
	P63220	0.92	0.771		P00915	0.982	0.725
	P53990	0.921	0.62		P23526	0.985	0.778
	P20700	0.921	1.079		Q13938	0.985	0.919
	P62993	0.922	0.859		P54725	0.985	0.987
	Q14520	0.922	0.966		P35247	0.986	0.602
	P30047	0.923	0.519		Q01469	0.986	0.709
	P33151	0.923	0.841		H7BYY1	0.987	0.901
	P11021	0.925	0.781		P10643	0.988	0.389
	Q9GZT8	0.926	0.69		Q08257	0.988	0.775
	Q9H098	0.926	0.725		Q96IY4	0.988	0.885
	A0A7I2YQA2	0.926	0.774		O95848	0.989	0.913
	P40926	0.927	0.505		P29622	0.99	0.67
	P17174	0.927	0.674		B4E1Z4	0.99	0.753
	Q9NWV4	0.928	0.695		Q9BUT1	0.99	0.873
	P50502	0.928	0.86		Q6P5S2	0.991	0.64
	P05154	0.93	0.701		P09104	0.993	0.361
	P27487	0.93	0.826		Q86VB7	0.993	1.071
	E7ETE2	0.93			O14773	0.994	1.539
	P09871	0.931	0.743		P05787	0.995	1.081
	A0A3B3ISS6	0.931	0.83		Q5RHP9	0.996	0.884
	O15031	0.931	0.848		P08571	0.997	0.806
	Q13162	0.932	0.504		Q9Y3F4	0.997	0.855
	P53634	0.932	0.805		E9PL57	0.998	0.72
	P33241	0.932	0.841		Q08380	0.998	0.721
	P12821	0.933	0.854		Q9ULZ3	0.999	0.828
	P68402	0.934	0.477		O60462	0.999	0.956
	F6SYF8	0.935	0.842		Q9NP55	1.001	0.365
	Q92859	0.936	0.496		P02790	1.002	0.926
	P45877	0.936	0.888		P62979	1.003	0.746
	A0A087X1N8	0.937	0.631		P04196	1.003	0.863
	Q9Y3C8	0.937	0.658		O43396	1.004	0.73
	P0DP25	0.938	0.577		Q16610	1.004	0.736
	P01911	0.938	0.852		Q9BW30	1.004	0.974
	P33908	0.939	0.755		Q16775	1.005	0.77
	P00390	0.939	0.789		P30086	1.005	0.822
	P80303	0.94	0.926		K7ERG9	1.007	0.751
	Q9UHL4	0.941	0.717		P12830	1.012	0.828
	P13716	0.941	0.904		I3L4C2	1.012	0.877
	P49908	0.942	0.681		P00450	1.013	0.78
	Q15056	0.942	0.741		P24158	1.014	0.791
	P50895	0.942	0.898		P01036	1.014	0.911
	A0A590UJZ9	0.943	0.79		P20930	1.014
	J3QL71	0.943	0.948		P30740	1.015	0.743
	P12429	0.944	0.638		P01040	1.015	0.804
	P13598	0.944	0.654		P61981	1.015	0.886
	P41236	0.944	0.942		P29966	1.017	0.932
	P51858	0.945	0.823		P23141	1.019	0.513
	P22897	0.946	0.792		P02788	1.02	0.878
	P40394	0.946	0.972		E5RJD8	1.02	0.932
	A0A8I5KT88	0.947	0.822		P49720	1.021	0.763
	A0A0G2JIW1	0.948	0.744		O94760	1.021	0.857
	P31025	0.948	0.841		A0A494C0X7	1.021	0.875
	Q99584	0.948	1.1		P43353	1.023	0.528
	J3KPS3	0.949	0.621		Q96C19	1.023	0.975
	Q14118	0.949	0.745		Q9H910	1.023	1.089
	P06870	0.95	0.693		O75487	1.024	0.6
	Q96HC4	0.95	0.964		P07311	1.026	0.942
	Q9H2H8	0.952	0.614		Q9UBX7	1.027	0.695
	P31995	0.952	0.694		P10909	1.027	0.921
	Q16651	0.953	0.811		P01011	1.029	0.79
	Q00688	0.953	0.844		P02794	1.029	0.806
	Q6P4A8	0.953	0.876		Q12913	1.029	0.807
	P07333	0.954	0.926		P08697	1.031	0.697
	J3KNB4	0.957	0.88		A0A0C4DFV9	1.032	0.826
	X5DQS5	0.958	0.773		Q8NBJ4	1.033	0.92
	Q9H444	0.958	1.239		E7EVA0	1.033	0.954
	P05204	0.959	0.962		Q14126	1.034	0.939
	Q9UJU6	0.96	0.834		P04792	1.034	0.942
	Q99650	0.96	0.872		P78417	1.035	0.687
	P14780	0.961	0.787		A0A7I2YQC0	1.035	0.791
	Q9UMX5	0.961	0.884		P25311	1.035	0.852
	P23284	0.962	0.768		O75223	1.035	0.956
	E7EX17	0.962	0.778		P07910	1.037	0.647
	Q32MZ4	0.962	0.817		P08758	1.037	0.719
	Q96NY7	0.962	0.866		H3BP20	1.037	0.819
	P22314	0.963	0.553		P15144	1.038	0.629
	P61970	0.963	0.591		P12273	1.039	0.722
	A0A5F9UY30	0.963	0.79		O60506	1.04	0.824
	H0YAC1	0.963	0.867		P28838	1.04	0.826
	Q12860	0.963	0.917		P62258	1.04	0.924
	A0A7I2V4G0	0.964	1.114		P02748	1.041	0.713
	Q06323	0.965	0.596		P20061	1.042	0.767
	P01008	0.965	0.656		P29401	1.043	0.853
	P01033	0.965	0.963		Q9UBC9	1.045	0.912
	Q9Y624	0.966	0.879		P16070	1.046	0.766
	P31947	0.966	0.925		P30530	1.047	0.94
	Q9HB40	0.966	1.373		O14745	1.047	0.983
	O15145	0.967	0.753		Q02818	1.05	0.898
	P22626	0.967	0.848		Q8IV08	1.051	0.784
	Q9H299	0.968	0.479		Q96JY6	1.051	0.845
	Q01459	0.969	0.873		P30040	1.051	0.924
	O00299	0.97	0.53		P43121	1.051	0.932
	P14621	0.97	0.64		A0A2R8YEC9	1.052	0.871
	P54727	0.97	0.927		P06454	1.053	0.691
	B7Z6Z4	0.97	0.927		P11142	1.054	0.624
	P08670	0.971	1.003		E9PIR7	1.054	0.789
	P0DUB6	0.972	0.809		Q9UQ52	1.054	1.001
	Q86X29	0.972	0.881		Q9NY97	1.054	1.133
	Q9Y547	0.973	0.634		Q9HBR0	1.056	1.223
	A0A7P0T996	0.973	0.732		P20073	1.057
	Q96DA0	0.973	0.751		Q9UGM5	1.058	0.696
	P46926	0.973	0.898		Q96S96	1.058	0.703
	Q96IU4	0.974	0.699		Q14624	1.058	0.722
	P48637	0.974	0.878		P08185	1.059	0.632
	Q13561	0.975	1.218		E9PHZ5	1.059	0.753
	P08236	0.976	0.727		Q92882	1.059	1.312
	P04217	0.976	0.758		P41222	1.061	0.872
	G8JLG2	0.977	1.05		P04080	1.062	0.895
	Q9NQ79	0.979	0.859		Q96BQ1	1.063	0.731
	Q9BRF8	0.98	0.783		P05091	1.063	0.852
	O15143	0.98	0.86		P12277	1.065	0.677
	Q96BW5	0.98	1.062		P51884	1.065	0.892
	A0A2U3TZU2	0.981	0.733		P10253	1.067	0.638
	P60174	0.981	0.755		P11226	1.067	0.717
	Q9H477	0.982	0.723		Q13185	1.069	0.706
	P00915	0.982	0.725		P02792	1.069	0.713
	O15400	0.985	0.695		P04083	1.07	0.689
	P23526	0.985	0.778		O60234	1.071	0.892
	Q13938	0.985	0.919		P09211	1.072	0.703
	P54725	0.985	0.987		Q99828	1.072	0.971
	P35247	0.986	0.602		P07357	1.073	0.555
	Q01469	0.986	0.709		Q9HC84	1.073	0.695
	H7BYY1	0.987	0.901		Q96CX2	1.073	0.71
	P10643	0.988	0.389		F5H875	1.073	0.787
	Q08257	0.988	0.775		P30046	1.074	0.728
	Q96IY4	0.988	0.885		X6R8F3	1.075	0.932
	P08962	0.989	0.743		Q9BY43	1.076	1.014
	O95848	0.989	0.913		P05089	1.077	0.62
	P29622	0.99	0.67		A0A2R8Y3M9	1.077	0.738
	B4E1Z4	0.99	0.753		P26447	1.077	0.982
	Q9BUT1	0.99	0.873		O43583	1.078	0.836
	Q6P5S2	0.991	0.64		P15311	1.079	0.398
	P09104	0.993	0.361		P02750	1.079	0.706
	Q86VB7	0.993	1.071		P07360	1.081	0.507
	O14773	0.994	1.539		P07686	1.081	0.856
	Q5JXB2	0.995	0.785		A0A0C4DG49	1.082	0.907
	P05787	0.995	1.081		A0A0G2JLV7	1.082	0.987
	Q5RHP9	0.996	0.884		A0A494C039	1.083	0.858
	P08571	0.997	0.806		P18510	1.084	0.82
	P62857	0.997	0.838		P37837	1.085	0.836
	Q9Y3F4	0.997	0.855		Q9UI08	1.086	0.687
	E9PL57	0.998	0.72		P50552	1.09	0.827
	Q08380	0.998	0.721		O43852	1.09	0.929
	P62805	0.998	0.845		P31946	1.09	0.953
	Q9ULZ3	0.999	0.828		P40189	1.091	0.889
	P63000	0.999	0.849		A0A087WWU8	1.095	0.876
	A8MTF8	0.999	0.858		P05455	1.097	0.675
	O60462	0.999	0.956		Q13510	1.098	0.888
	Q9NP55	1.001	0.365		P07988	1.102	0.659
	P02790	1.002	0.926		P54802	1.103	0.924
	P62979	1.003	0.746		P17900	1.103	1.016
	P04196	1.003	0.863		Q96C23	1.104	0.898
	O43396	1.004	0.73		P05362	1.104	0.986
	Q16610	1.004	0.736		Q86YT9	1.105	0.808
	Q9BW30	1.004	0.974		Q9Y5Z4	1.107	0.956
	Q16775	1.005	0.77		Q9Y279	1.107	0.991
	P06703	1.005	0.775		P30085	1.108	0.74
	P30086	1.005	0.822		P00761	1.108	0.822
	K7ERG9	1.007	0.751		P09382	1.109	1.119
	P80511	1.007	0.86		Q9NPH3	1.112	0.934
	P00748	1.009	0.727		Q9UQV4	1.113	0.969
	E7EQ64	1.009	1.088		P07108	1.113	1.052
	P02144	1.011	0.732		P23528	1.118	0.654
	P12830	1.012	0.828		Q13740	1.118	0.818
	I3L4C2	1.012	0.877		P61604	1.119	0.833
	P20160	1.013	0.634		J3QRS3	1.119	1.189
	P00450	1.013	0.78		P05452	1.124	0.748
	P24158	1.014	0.791		P27348	1.124	0.822
	P01036	1.014	0.911		P08311	1.125	0.557
	P20930	1.014			P63104	1.13	1.028
	P30740	1.015	0.743		P27797	1.132	1.007
	P01040	1.015	0.804		P01034	1.132	1.026
	P61981	1.015	0.886		A0A0S2Z4L3	1.136	0.966
	Q8NFZ8	1.015	1.266		P23381	1.139	0.565
	Q06828	1.016	0.93		P01042	1.14	1.13
	P29966	1.017	0.932		P00441	1.142	0.947
	P56537	1.018			Q13421	1.144	0.972
	P23141	1.019	0.513		P05114	1.146	1.195
	P62136	1.019	0.675		O43490	1.147
	P02788	1.02	0.878		Q15942	1.148	0.766
	E5RJD8	1.02	0.932		Q13907	1.15	0.625
	P49720	1.021	0.763		A0A087WV17	1.15	0.937
	O94760	1.021	0.857		P05164	1.151	0.83
	A0A494C0X7	1.021	0.875		O95497	1.152	0.818
	P43353	1.023	0.528		Q15782	1.152	1.178
	Q96C19	1.023	0.975		P28827	1.152	1.261
	Q9H910	1.023	1.089		P40121	1.153	0.733
	O75487	1.024	0.6		P00734	1.154	1.11
	E9PAV3	1.024	0.827		A0A0C4DFZ2	1.155	0.599
	P10153	1.024	0.907		P98088	1.158	0.72
	O75937	1.024	1.062		Q16543	1.16	0.891
	P07311	1.026	0.942		P16278	1.162	0.77
	Q9UBX7	1.027	0.695		A0A0B4J2C3	1.163	0.741
	P10909	1.027	0.921		P22079	1.164	0.939
	O95777	1.028	1.026		Q13332	1.165	0.888
	P01011	1.029	0.79		Q9UNZ2	1.168	1.099
	P02794	1.029	0.806		P17931	1.169	0.897
	Q12913	1.029	0.807		Q9NZP8	1.17	0.876
	P08697	1.031	0.697		A0A7P0TA35	1.17	0.887
	A0A0C4DFV9	1.032	0.826		C9JV77	1.17	1.306
	Q8NBJ4	1.033	0.92		P46940	1.172	0.718
	E7EVA0	1.033	0.954		Q99536	1.173	0.499
	Q14126	1.034	0.939		O00625	1.175	0.579
	P04792	1.034	0.942		Q8WXI7	1.175	0.69
	P78417	1.035	0.687		P43251	1.176	0.766
	Q13011	1.035	0.728		P06396	1.181	0.616
	A0A7I2YQC0	1.035	0.791		P05413	1.183	0.92
	P25311	1.035	0.852		Q8NC51	1.184	0.991
	O75223	1.035	0.956		Q01518	1.192	0.655
	P07910	1.037	0.647		Q04917	1.194	0.994
	P08758	1.037	0.719		P30626	1.195	1.061
	H3BP20	1.037	0.819		P37802	1.197	1.12
	P81605	1.038	0.411		P25325	1.203	0.652
	P15144	1.038	0.629		P29508	1.208	0.611
	P12273	1.039	0.722		P02753	1.208	1.018
	O60506	1.04	0.824		O00391	1.209	0.806
	P28838	1.04	0.826		P02649	1.209	1.284
	P62258	1.04	0.924		O95994	1.21	0.753
	P02748	1.041	0.713		P11279	1.215	0.854
	P20061	1.042	0.767		Q02487	1.215	1.005
	P29401	1.043	0.853		P61978	1.216	1.133
	P17936	1.044	0.708		A0A7P0T8D1	1.217	0.815
	Q9UBC9	1.045	0.912		A0A0C4DG17	1.217	0.898
	Q8NFU3	1.046	0.495		Q8N1N4	1.22	0.711
	P16070	1.046	0.766		E5RJR5	1.226	0.962
	Q15691	1.046	0.891		P05186	1.226	1.113
	P30530	1.047	0.94		P09417	1.227	0.778
	O14745	1.047	0.983		Q9Y5X3	1.234	0.791
	F8WF69	1.049	0.912		P19835	1.236	0.966
	Q02818	1.05	0.898		O75390	1.241	1.318
	Q8IV08	1.051	0.784		P30041	1.244	0.729
	Q96JY6	1.051	0.845		Q15582	1.247	0.802
	P30040	1.051	0.924		Q9Y266	1.247	1.059
	P43121	1.051	0.932		P15941	1.249	0.914
	A0A2R8YEC9	1.052	0.871		B5MDF5	1.25	0.91
	P06454	1.053	0.691		P13671	1.251	0.778
	P11142	1.054	0.624		P18669	1.252	0.651
	E9PIR7	1.054	0.789		P00352	1.262	0.746
	Q9UQ52	1.054	1.001		P02766	1.267	0.803
	Q9NY97	1.054	1.133		P80723	1.27	0.956
	Q9HBR0	1.056	1.223		P30044	1.271	0.949
	P20073	1.057			Q96KN2	1.273	0.846
	Q9UGI8	1.058	0.644		Q12805	1.278	0.863
	Q9UGM5	1.058	0.696		J3QQX2	1.281	0.874
	Q96S96	1.058	0.703		P01833	1.282	0.906
	Q14624	1.058	0.722		P32119	1.283	0.977
	F6S8M0	1.058	0.849		P15559	1.286	0.659
	P08185	1.059	0.632		Q96PD5	1.289	0.721
	E9PHZ5	1.059	0.753		P07737	1.294	0.771
	Q7L266	1.059	0.98		P61586	1.297	0.383
	Q92882	1.059	1.312		Q6UX71	1.297	0.783
	Q7KYR7	1.06	1.194		P19827	1.299	0.619
	P41222	1.061	0.872		P63313	1.3	0.721
	P04080	1.062	0.895		Q9UGT4	1.303	0.67
	Q96BQ1	1.063	0.731		Q8NCW5	1.31	0.851
	P05091	1.063	0.852		P02760	1.315	0.681
	P12277	1.065	0.677		Q6UXB8	1.331	1.073
	P16035	1.065	0.77		P26583	1.335	1.032
	P51884	1.065	0.892		P51161	1.35
	Q06033	1.065	0.987		Q9BRP8	1.351	0.863
	P10253	1.067	0.638		Q9UKY7	1.358	1.214
	P11226	1.067	0.717		O75995	1.362	1.265
	Q13185	1.069	0.706		Q0VD83	1.368	1.168
	P02792	1.069	0.713		P11940	1.379	0.723
	Q9ULI3	1.069	0.866		Q5T9B7	1.385	0.775
	P04083	1.07	0.689		Q06830	1.41	1.114
	O60234	1.071	0.892		P31949	1.413	1.063
	P09211	1.072	0.703		P52566	1.413	1.122
	Q99828	1.072	0.971		P02654	1.425	1.2
	P07357	1.073	0.555		Q15181	1.429	1.4
	Q9HC84	1.073	0.695		Q8N1Q1	1.439
	Q96CX2	1.073	0.71		G5E977	1.441	0.854
	F5H875	1.073	0.787		P48594	1.452	0.782
	P30046	1.074	0.728		O15511	1.453	1.274
	X6R8F3	1.075	0.932		P19823	1.467	0.69
	Q9BY43	1.076	1.014		A0A0G2JL37	1.501	1.18
	P05089	1.077	0.62		A0A494C0G5	1.537	1.003
	A0A2R8Y3M9	1.077	0.738		A0A6Q8PH84	1.54	1.386
	A0A0A0MT71	1.077	0.782		E9PRY8	1.546	0.886
	A0A7I2V4B3	1.077	0.873		P01871	1.555	0.903
	P26447	1.077	0.982		P62328	1.574	0.938
	O43583	1.078	0.836		P07384	1.575	0.447
	P15311	1.079	0.398		P15090	1.582	0.993
	P02750	1.079	0.706		Q9P2E9	1.632	0.911
	P07360	1.081	0.507		Q9HC38	1.637	1.096
	P07686	1.081	0.856		P11684	1.722	0.469
	A0A0C4DG49	1.082	0.907		A8K2U0	1.745
	A0A0G2JLV7	1.082	0.987		P12111	1.757	1.36
	A0A494C039	1.083	0.858		Q9Y4D7	1.901	0.68
	P18510	1.084	0.82		O00754		0.458
	P60981	1.084	0.84		E7EUF1		0.619
	P37837	1.085	0.836		Q7Z7M0		1.478
	Q9UI08	1.086	0.687
	P50552	1.09	0.827		LFQ Results for 4 or More Unique Peptides
	O43852	1.09	0.929			Replicate 1	Replicate 2
	P31946	1.09	0.953		Statistics	Protein Abundance Ratio* (2R/1R)	Protein Abundance Ratio* (3R/1R)
	P40189	1.091	0.889		Average	0.961594	0.775576
	A0A087WWU8	1.095	0.876		St.Dev	0.215915	0.193017
	P40199	1.096	0.787		% CV	22.4538	24.8869
	P05455	1.097	0.675
	Q13510	1.098	0.888
	Q13409	1.1	0.81
	P61956	1.101	1.017
	P07988	1.102	0.659
	P54802	1.103	0.924
	P17900	1.103	1.016
	Q96C23	1.104	0.898
	P05362	1.104	0.986
	P51452	1.104
	Q86YT9	1.105	0.808
	Q9Y5Z4	1.107	0.956
	Q9Y279	1.107	0.991
	P30085	1.108	0.74
	P00761	1.108	0.822
	P09382	1.109	1.119
	P67936	1.111	0.931
	F5GXT1	1.111	0.933
	Q9NPH3	1.112	0.934
	Q9UQV4	1.113	0.969
	P07108	1.113	1.052
	P09603	1.117	0.744
	P23528	1.118	0.654
	Q13740	1.118	0.818
	P61604	1.119	0.833
	J3QRS3	1.119	1.189
	Q8N8N7	1.12	0.95
	Q7LBR1	1.12	1.051
	P60983	1.12	1.422
	P04179	1.122	0.777
	P05452	1.124	0.748
	P27348	1.124	0.822
	O60493	1.124	1.142
	P08311	1.125	0.557
	H3BUX1	1.125	0.885
	P84090	1.127	1.079
	Q9NR45	1.129	0.664
	P63104	1.13	1.028
	P27797	1.132	1.007
	P01034	1.132	1.026
	Q15828	1.135	1.032
	A0A0S2Z4L3	1.136	0.966
	P23381	1.139	0.565
	Q53GD3	1.14	0.594
	P01042	1.14	1.13
	Q9BS40	1.141	0.725
	P00441	1.142	0.947
	Q13421	1.144	0.972
	P05114	1.146	1.195
	O43490	1.147
	Q15942	1.148	0.766
	P62140	1.15	0.545
	Q13907	1.15	0.625
	A0A087WV17	1.15	0.937
	P05164	1.151	0.83
	O95497	1.152	0.818
	Q9H2A7	1.152	1.053
	Q15782	1.152	1.178
	P28827	1.152	1.261
	P40121	1.153	0.733
	P00734	1.154	1.11
	A0A0C4DFZ2	1.155	0.599
	P98088	1.158	0.72
	Q16543	1.16	0.891
	A0A0A6YY99	1.16	0.945
	P16278	1.162	0.77
	A0A0B4J2C3	1.163	0.741
	P22079	1.164	0.939
	Q13332	1.165	0.888
	Q9Y281	1.166	1.171
	Q92688	1.167	1.058
	Q9UNZ2	1.168	1.099
	P17931	1.169	0.897
	Q9NZP8	1.17	0.876
	A0A7P0TA35	1.17	0.887
	C9JV77	1.17	1.306
	P20962	1.172	0.639
	P46940	1.172	0.718
	Q99536	1.173	0.499
	O00625	1.175	0.579
	Q8WXI7	1.175	0.69
	P43251	1.176	0.766
	M0QYN0	1.177	0.909
	P06396	1.181	0.616
	P05413	1.183	0.92
	Q8NC51	1.184	0.991
	Q01518	1.192	0.655
	Q04917	1.194	0.994
	P30626	1.195	1.061
	P37802	1.197	1.12
	P25325	1.203	0.652
	P49747	1.206	1.48
	P29508	1.208	0.611
	P02753	1.208	1.018
	O00391	1.209	0.806
	P02649	1.209	1.284
	H3BPE7	1.209	1.444
	O95994	1.21	0.753
	Q9H4G4	1.213	1.123
	P11279	1.215	0.854
	Q02487	1.215	1.005
	P61978	1.216	1.133
	P00492	1.216	1.555
	A0A7P0T8D1	1.217	0.815
	A0A0C4DG17	1.217	0.898
	P22894	1.219	0.71
	Q8N1N4	1.22	0.711
	J3KN67	1.222	1.072
	E5RJR5	1.226	0.962
	P05186	1.226	1.113
	P09417	1.227	0.778
	Q9Y5X3	1.234	0.791
	P19835	1.236	0.966
	Q9H3S4	1.24	1.519
	O75390	1.241	1.318
	P30041	1.244	0.729
	A0A182DWH4	1.246	1.05
	Q15582	1.247	0.802
	Q9Y266	1.247	1.059
	P15941	1.249	0.914
	B5MDF5	1.25	0.91
	P13671	1.251	0.778
	P18669	1.252	0.651
	A0A3B3IRV5	1.26	0.513
	P00352	1.262	0.746
	P02766	1.267	0.803
	P80723	1.27	0.956
	P30044	1.271	0.949
	Q96KN2	1.273	0.846
	P68036	1.274	0.93
	P62942	1.275	1.266
	V9GYM3	1.276	0.783
	Q12805	1.278	0.863
	A0A6Q8PFY7	1.28	0.909
	J3QQX2	1.281	0.874
	P01833	1.282	0.906
	H3BLU2	1.283	0.705
	P32119	1.283	0.977
	P15559	1.286	0.659
	Q96PD5	1.289	0.721
	A0A2R8Y4Z1	1.291	1.838
	P07737	1.294	0.771
	P61586	1.297	0.383
	Q6UX71	1.297	0.783
	P19827	1.299	0.619
	P63313	1.3	0.721
	Q9UGT4	1.303	0.67
	B4DUT8	1.305	1.034
	P61457	1.309	0.669
	Q8NCW5	1.31	0.851
	P02760	1.315	0.681
	Q9H3R2	1.316	0.763
	E7END6	1.316	1.461
	Q9UNN8	1.326	0.685
	Q6UXB8	1.331	1.073
	P30419	1.335	0.815
	P26583	1.335	1.032
	O95989	1.336	1.147
	P60953	1.342	0.606
	P51161	1.35
	Q9BRP8	1.351	0.863
	O15347	1.353	1.247
	Q9UKY7	1.358	1.214
	O75995	1.362	1.265
	Q0VD83	1.368	1.168
	P11940	1.379	0.723
	O43516	1.379	1.179
	Q5T9B7	1.385	0.775
	P67809	1.388	0.961
	O43505	1.393	0.802
	Q06830	1.41	1.114
	P31949	1.413	1.063
	P52566	1.413	1.122
	P02654	1.425	1.2
	Q15181	1.429	1.4
	P31997	1.433	0.859
	P35754	1.438	0.982
	Q8N1Q1	1.439
	G5E977	1.441	0.854
	P07741	1.45
	Q9H223	1.451	1.209
	P48594	1.452	0.782
	P09497	1.452	1.114
	O15511	1.453	1.274
	P19823	1.467	0.69
	A0A0A6YYH1	1.471	1.399
	P35052	1.474	0.718
	P20933	1.484	1.154
	Q9UBW5	1.501	0.838
	A0A0G2JL37	1.501	1.18
	O75821	1.522	0.892
	A0A494C0G5	1.537	1.003
	A0A6Q8PH84	1.54	1.386
	E9PRY8	1.546	0.886
	P01871	1.555	0.903
	P62328	1.574	0.938
	P07384	1.575	0.447
	P15090	1.582	0.993
	Q9P2E9	1.632	0.911
	Q9HC38	1.637	1.096
	Q14697	1.648	0.903
	P10412	1.657	1.18
	P11684	1.722	0.469
	A8K2U0	1.745
	P12111	1.757	1.36
	Q9Y4D7	1.901	0.68
	P01037	2.057	0.778
	Q15370	2.129	2.402
	A0A1B0GW77	3.249	5.649
	O00754		0.458
	E7EUF1		0.619
	A0A499FJE1		0.812
	Q7Z7M0		1.478
	LFQ Results for 2 or More Unique Peptides
		Replicate 1	Replicate 2
	Statistics	Protein Abundance Ratio* (2R/1R)	Protein Abundance Ratio* (3R/1R)
	Average	0.969924	0.798834
	St.Dev	0.241027	0.271015
	% CV	24.8501	33.9263

## Sheet: Spectral Counts Analysis
Supplementary Table 3
*Number of PSMs were normalized to the total PSMs identified in each separate replicate sample
		Replicate 2R	Replicate 3R	(Replicate 2R and 3R spectral count ratios both calculated against Replicate 1R)
	Statistics	Normalized* Spectral Counts Ratio (2R/1R)	Normalized* Spectral Counts Ratio (3R/1R)
	Average	1.03402	1.01739
	St.Dev	0.26083	0.318399
	% CV	25.2249	31.2956
	General Spectral Counts Data							Normalized Spectral Counts Results
	Protein Info		Peptide Spectum Matches						Replicate 1			Replicate 2
	Protein ID	# Unique Peptides	Total # PSMs	# PSMs Sample #1R	# PSMs Sample #2R	# PSMs Sample #3R		Protein ID	Normalized* Spectral Counts # 1R	Normalized* Spectral Counts # 2R	Spectral Counts Ratio (2R/1R)	Normalized* Spectral Counts # 1R	Normalized* Spectral Counts # 3R	Spectral Counts Ratio (3R/1R)
	P0DUB6	24	504	127	140	155		P0DUB6	160.841	203.164	1.26313	160.841	199.024	1.2374
	P00450	52	417	114	106	118		P00450	144.377	153.824	1.06543	144.377	151.515	1.04944
	P02766	12	372	100	94	100		P02766	126.646	136.41	1.07709	126.646	128.403	1.01387
	P01011	15	350	89	92	108		P01011	112.715	133.507	1.18447	112.715	138.675	1.23031
	P00761	5	332	65	105	104		P00761	82.3202	152.373	1.85098	82.3202	133.539	1.62219
	P04264	41	312	87	79	97		P04264	110.182	114.642	1.04048	110.182	124.551	1.1304
	A0A1B0GVI3	28	305	91	64	97		A0A1B0GVI3	115.248	92.8748	0.805867	115.248	124.551	1.08072
	P02768	26	304	101	82	74		P02768	127.913	118.996	0.930288	127.913	95.018	0.742834
	P35527	40	282	77	78	86		P35527	97.5177	113.191	1.16072	97.5177	110.426	1.13237
	P02787	25	280	80	67	82		P02787	101.317	97.2283	0.959643	101.317	105.29	1.03921
	P02790	15	279	73	80	77		P02790	92.4519	116.093	1.25572	92.4519	98.8701	1.06942
	P01024	68	273	89	66	69		P01024	112.715	95.7771	0.849726	112.715	88.5978	0.786032
	P01833	21	242	46	70	76		P01833	58.2573	101.582	1.74367	58.2573	97.586	1.67509
	P01009	3	240	76	65	59		P01009	96.2513	94.3259	0.979997	96.2513	75.7576	0.787081
	P01008	21	238	62	62	76		P01008	78.5208	89.9724	1.14584	78.5208	97.586	1.24281
	P02788	27	234	63	61	68		P02788	79.7872	88.5213	1.10947	79.7872	87.3138	1.09433
	P35908	36	217	63	51	65		P35908	79.7872	74.0096	0.927587	79.7872	83.4617	1.04605
	B4E1Z4	25	213	57	53	62		B4E1Z4	72.1884	76.9119	1.06543	72.1884	79.6097	1.1028
	P05155	18	207	59	57	49		P05155	74.7214	82.7166	1.107	74.7214	62.9173	0.842026
	P26038	33	189	68	43	46		P26038	86.1196	62.4002	0.724577	86.1196	59.0652	0.685852
	P09211	13	187	62	40	47		P09211	78.5208	58.0467	0.739253	78.5208	60.3493	0.768577
	P25311	19	184	50	50	55		P25311	63.3232	72.5584	1.14584	63.3232	70.6215	1.11525
	Q9Y6R7	39	179	47	47	46		Q9Y6R7	59.5238	68.2049	1.14584	59.5238	59.0652	0.992296
	P61626	8	177	49	47	42		P61626	62.0567	68.2049	1.09907	62.0567	53.9291	0.869029
	P02533	12	171	51	37	60		P02533	64.5897	53.6932	0.831297	64.5897	77.0416	1.19279
	P08779	19	164	51	35	50		P08779	64.5897	50.7909	0.786362	64.5897	64.2013	0.993988
	P02538	3	153	40	29	61		P02538	50.6586	42.0839	0.830736	50.6586	78.3256	1.54615
	P11142	26	148	41	40	39		P11142	51.925	58.0467	1.1179	51.925	50.077	0.964411
	P04259	3	144	37	29	58		P04259	46.8592	42.0839	0.898093	46.8592	74.4735	1.58931
	P08758	26	143	39	42	38		P08758	49.3921	60.9491	1.23398	49.3921	48.793	0.987871
	P06396	15	141	44	31	42		P06396	55.7244	44.9862	0.807298	55.7244	53.9291	0.967783
	A0A2U3TZU2	22	136	44	34	38		A0A2U3TZU2	55.7244	49.3397	0.885424	55.7244	48.793	0.875613
	P22897	36	135	35	35	37		P22897	44.3262	50.7909	1.14584	44.3262	47.509	1.0718
	P02753	7	134	35	35	43		P02753	44.3262	50.7909	1.14584	44.3262	55.2131	1.24561
	P29401	27	133	39	38	34		P29401	49.3921	55.1444	1.11646	49.3921	43.6569	0.883884
	P06733	23	128	37	28	36		P06733	46.8592	40.6327	0.867124	46.8592	46.225	0.986466
	P15311	21	127	41	24	36		P15311	51.925	34.828	0.670737	51.925	46.225	0.890225
	P13647	19	126	33	25	46		P13647	41.7933	36.2792	0.868062	41.7933	59.0652	1.41327
	Q13228	25	126	31	37	36		Q13228	39.2604	53.6932	1.36762	39.2604	46.225	1.17739
	P04083	21	123	31	34	34		P04083	39.2604	49.3397	1.25673	39.2604	43.6569	1.11198
	A0A0G2JIW1	24	122	32	35	30		A0A0G2JIW1	40.5268	50.7909	1.25327	40.5268	38.5208	0.950501
	Q08380	18	117	28	31	33		Q08380	35.461	44.9862	1.26861	35.461	42.3729	1.19492
	P29508	14	115	33	22	38		P29508	41.7933	31.9257	0.763895	41.7933	48.793	1.16748
	P09467	17	115	28	34	35		P09467	35.461	49.3397	1.39138	35.461	44.9409	1.26733
	P02751	37	114	37	30	33		P02751	46.8592	43.535	0.929061	46.8592	42.3729	0.90426
	P06702	12	114	29	28	35		P06702	36.7275	40.6327	1.10633	36.7275	44.9409	1.22363
	P00352	20	113	33	30	28		P00352	41.7933	43.535	1.04167	41.7933	35.9527	0.860251
	P04217	11	113	31	25	35		P04217	39.2604	36.2792	0.924066	39.2604	44.9409	1.14469
	Q96S96	10	109	33	29	32		Q96S96	41.7933	42.0839	1.00695	41.7933	41.0889	0.983144
	P05164	23	109	28	26	38		P05164	35.461	37.7304	1.064	35.461	48.793	1.37596
	P60712	6	108	30	25	26		P60712	37.9939	36.2792	0.954869	37.9939	33.3847	0.878685
	O75874	22	107	31	27	29		O75874	39.2604	39.1815	0.997992	39.2604	37.2368	0.948457
	P06681	3	105	30	27	29		P06681	37.9939	39.1815	1.03126	37.9939	37.2368	0.980072
	D6RF35	16	105	29	28	26		D6RF35	36.7275	40.6327	1.10633	36.7275	33.3847	0.908985
	A0A087WWU8	9	102	32	25	28		A0A087WWU8	40.5268	36.2792	0.895189	40.5268	35.9527	0.887134
	Q9HC84	23	100	27	24	27		Q9HC84	34.1945	34.828	1.01853	34.1945	34.6687	1.01387
	A0A7P0T8D1	16	99	29	23	26		A0A7P0T8D1	36.7275	33.3769	0.908772	36.7275	33.3847	0.908985
	P08603	14	98	30	24	30		P08603	37.9939	34.828	0.916674	37.9939	38.5208	1.01387
	P04040	25	98	30	26	27		P04040	37.9939	37.7304	0.993063	37.9939	34.6687	0.912481
	P62258	15	97	26	25	25		P62258	32.9281	36.2792	1.10177	32.9281	32.1007	0.974873
	P06727	26	96	24	29	27		P06727	30.3951	42.0839	1.38456	30.3951	34.6687	1.1406
	P11684	6	95	35	15	25		P11684	44.3262	21.7675	0.491075	44.3262	32.1007	0.724191
	Q04695	15	94	23	17	43		Q04695	29.1287	24.6699	0.846927	29.1287	55.2131	1.89549
	P37802	12	92	21	27	22		P37802	26.5957	39.1815	1.47323	26.5957	28.2486	1.06215
	P31946	10	89	28	26	23		P31946	35.461	37.7304	1.064	35.461	29.5326	0.83282
	P05543	18	88	25	22	24		P05543	31.6616	31.9257	1.00834	31.6616	30.8166	0.973313
	Q96KP4	20	88	24	21	24		Q96KP4	30.3951	30.4745	1.00261	30.3951	30.8166	1.01387
	P60174	12	88	22	23	26		P60174	27.8622	33.3769	1.19793	27.8622	33.3847	1.19821
	X6R8F3	9	88	21	24	26		X6R8F3	26.5957	34.828	1.30953	26.5957	33.3847	1.25526
	P15090	8	87	18	25	31		P15090	22.7964	36.2792	1.59145	22.7964	39.8048	1.74611
	B7ZKJ8	22	85	27	19	24		B7ZKJ8	34.1945	27.5722	0.806334	34.1945	30.8166	0.901216
	H3BUX1	2	85	20	21	23		H3BUX1	25.3293	30.4745	1.20313	25.3293	29.5326	1.16595
	P00915	14	84	26	20	23		P00915	32.9281	29.0234	0.881417	32.9281	29.5326	0.896883
	P02750	12	84	22	26	19		P02750	27.8622	37.7304	1.35418	27.8622	24.3965	0.875613
	P31025	7	83	22	23	26		P31025	27.8622	33.3769	1.19793	27.8622	33.3847	1.19821
	P13796	21	82	28	18	18		P13796	35.461	26.121	0.736613	35.461	23.1125	0.651772
	P63104	10	81	21	21	23		P63104	26.5957	30.4745	1.14584	26.5957	29.5326	1.11043
	Q13421	6	81	18	21	23		Q13421	22.7964	30.4745	1.33682	22.7964	29.5326	1.2955
	P30740	19	79	22	18	22		P30740	27.8622	26.121	0.937507	27.8622	28.2486	1.01387
	H0YMW4	19	78	23	19	23		H0YMW4	29.1287	27.5722	0.946565	29.1287	29.5326	1.01387
	P09960	20	78	23	20	19		P09960	29.1287	29.0234	0.996385	29.1287	24.3965	0.837543
	P22079	21	77	26	20	20		P22079	32.9281	29.0234	0.881417	32.9281	25.6805	0.779898
	A0A499FJ41	2	76	16	24	18		A0A499FJ41	20.2634	34.828	1.71876	20.2634	23.1125	1.1406
	Q13938	4	76	16	23	20		Q13938	20.2634	33.3769	1.64715	20.2634	25.6805	1.26733
	P50395	11	74	26	18	18		P50395	32.9281	26.121	0.793276	32.9281	23.1125	0.701908
	P00558	20	74	24	20	22		P00558	30.3951	29.0234	0.954869	30.3951	28.2486	0.929379
	J3KN67	2	74	22	17	23		J3KN67	27.8622	24.6699	0.885424	27.8622	29.5326	1.05995
	P62937	9	74	18	22	23		P62937	22.7964	31.9257	1.40047	22.7964	29.5326	1.2955
	P67936	12	73	23	19	20		P67936	29.1287	27.5722	0.946565	29.1287	25.6805	0.881624
	A0A2R8Y5S7	8	73	22	18	20		A0A2R8Y5S7	27.8622	26.121	0.937507	27.8622	25.6805	0.921698
	J3KPS3	16	72	21	15	21		J3KPS3	26.5957	21.7675	0.818459	26.5957	26.9646	1.01387
	P36955	18	72	21	20	17		P36955	26.5957	29.0234	1.09128	26.5957	21.8285	0.82075
	P28838	21	72	19	19	19		P28838	24.0628	27.5722	1.14584	24.0628	24.3965	1.01387
	Q8TDL5	19	71	23	17	18		Q8TDL5	29.1287	24.6699	0.846927	29.1287	23.1125	0.793462
	P02763	6	71	19	20	17		P02763	24.0628	29.0234	1.20615	24.0628	21.8285	0.907145
	O75368	11	71	16	24	22		O75368	20.2634	34.828	1.71876	20.2634	28.2486	1.39407
	P37837	17	70	17	20	21		P37837	21.5299	29.0234	1.34805	21.5299	26.9646	1.25242
	Q96NY7	22	69	27	14	18		Q96NY7	34.1945	20.3164	0.594141	34.1945	23.1125	0.675912
	P02647	21	69	25	17	16		P02647	31.6616	24.6699	0.779173	31.6616	20.5444	0.648875
	P48637	17	68	20	17	18		P48637	25.3293	24.6699	0.973966	25.3293	23.1125	0.912481
	A0A0A0MS08	6	68	19	22	16		A0A0A0MS08	24.0628	31.9257	1.32676	24.0628	20.5444	0.853783
	Q06830	10	68	18	19	17		Q06830	22.7964	27.5722	1.2095	22.7964	21.8285	0.957542
	P05362	14	68	17	17	20		P05362	21.5299	24.6699	1.14584	21.5299	25.6805	1.19279
	P30086	9	67	13	20	24		P30086	16.464	29.0234	1.76283	16.464	30.8166	1.87176
	P14780	15	66	18	18	16		P14780	22.7964	26.121	1.14584	22.7964	20.5444	0.901216
	P30838	13	65	21	16	17		P30838	26.5957	23.2187	0.873023	26.5957	21.8285	0.82075
	P07900	13	64	22	14	14		P07900	27.8622	20.3164	0.729172	27.8622	17.9764	0.645188
	A0A7I2V3E8	8	64	19	21	15		A0A7I2V3E8	24.0628	30.4745	1.26646	24.0628	19.2604	0.800422
	P61981	7	63	18	16	17		P61981	22.7964	23.2187	1.01853	22.7964	21.8285	0.957542
	P19823	22	62	20	13	16		P19823	25.3293	18.8652	0.744798	25.3293	20.5444	0.811094
	P14618	19	62	19	16	16		P14618	24.0628	23.2187	0.96492	24.0628	20.5444	0.853783
	Q8WXI7	18	62	17	15	20		Q8WXI7	21.5299	21.7675	1.01104	21.5299	25.6805	1.19279
	P10909	13	62	17	16	17		P10909	21.5299	23.2187	1.07844	21.5299	21.8285	1.01387
	P30047	5	62	15	18	22		P30047	18.997	26.121	1.37501	18.997	28.2486	1.48701
	P98088	17	61	17	15	17		P98088	21.5299	21.7675	1.01104	21.5299	21.8285	1.01387
	P13671	17	61	15	15	21		P13671	18.997	21.7675	1.14584	18.997	26.9646	1.41941
	Q9NQ79	18	60	20	15	14		Q9NQ79	25.3293	21.7675	0.859382	25.3293	17.9764	0.709707
	P43652	19	59	20	15	16		P43652	25.3293	21.7675	0.859382	25.3293	20.5444	0.811094
	Q5RHP9	20	59	16	17	21		Q5RHP9	20.2634	24.6699	1.21746	20.2634	26.9646	1.3307
	P31150	10	58	22	13	16		P31150	27.8622	18.8652	0.677089	27.8622	20.5444	0.737358
	Q04917	10	58	19	16	14		Q04917	24.0628	23.2187	0.96492	24.0628	17.9764	0.74706
	Q14847	16	58	17	16	18		Q14847	21.5299	23.2187	1.07844	21.5299	23.1125	1.07351
	P36871	16	58	16	16	16		P36871	20.2634	23.2187	1.14584	20.2634	20.5444	1.01387
	P21333	23	57	21	15	16		P21333	26.5957	21.7675	0.818459	26.5957	20.5444	0.77247
	P31948	23	57	19	19	15		P31948	24.0628	27.5722	1.14584	24.0628	19.2604	0.800422
	P01834	6	57	17	15	16		P01834	21.5299	21.7675	1.01104	21.5299	20.5444	0.954228
	Q9BW30	15	57	17	16	15		Q9BW30	21.5299	23.2187	1.07844	21.5299	19.2604	0.894589
	P20061	10	57	16	17	13		P20061	20.2634	24.6699	1.21746	20.2634	16.6923	0.823767
	Q6P5S2	12	56	16	18	14		Q6P5S2	20.2634	26.121	1.28907	20.2634	17.9764	0.887134
	Q86YZ3	16	55	24	14	12		Q86YZ3	30.3951	20.3164	0.668408	30.3951	15.4083	0.506934
	P14550	14	55	15	13	16		P14550	18.997	18.8652	0.993063	18.997	20.5444	1.08146
	P11021	14	55	14	14	13		P11021	17.7305	20.3164	1.14584	17.7305	16.6923	0.941448
	P27348	7	54	17	14	13		P27348	21.5299	20.3164	0.943635	21.5299	16.6923	0.77531
	P08238	7	53	16	14	11		P08238	20.2634	20.3164	1.00261	20.2634	14.1243	0.697034
	P05109	7	53	15	15	12		P05109	18.997	21.7675	1.14584	18.997	15.4083	0.811094
	P29622	14	52	16	11	18		P29622	20.2634	15.9629	0.787767	20.2634	23.1125	1.1406
	A0A286YEY1	2	52	15	14	14		A0A286YEY1	18.997	20.3164	1.06945	18.997	17.9764	0.946276
	P48594	4	52	12	9	21		P48594	15.1976	13.0605	0.859382	15.1976	26.9646	1.77427
	P27487	17	51	17	13	15		P27487	21.5299	18.8652	0.876232	21.5299	19.2604	0.894589
	P01037	4	51	13	13	16		P01037	16.464	18.8652	1.14584	16.464	20.5444	1.24784
	P07737	8	51	12	15	13		P07737	15.1976	21.7675	1.4323	15.1976	16.6923	1.09836
	P00390	14	50	16	13	12		P00390	20.2634	18.8652	0.930997	20.2634	15.4083	0.760401
	P09525	16	50	15	12	13		P09525	18.997	17.414	0.916674	18.997	16.6923	0.878685
	O14745	13	50	14	12	15		O14745	17.7305	17.414	0.982151	17.7305	19.2604	1.08629
	P19827	14	49	17	8	14		P19827	21.5299	11.6093	0.53922	21.5299	17.9764	0.83495
	Q16881	15	49	16	13	15		Q16881	20.2634	18.8652	0.930997	20.2634	19.2604	0.950501
	A0A6Q8PH20	12	49	15	16	12		A0A6Q8PH20	18.997	23.2187	1.22223	18.997	15.4083	0.811094
	Q13740	14	49	11	14	14		Q13740	13.9311	20.3164	1.45834	13.9311	17.9764	1.29038
	P30044	8	49	10	16	16		P30044	12.6646	23.2187	1.83335	12.6646	20.5444	1.62219
	P05787	6	49	9	12	20		P05787	11.3982	17.414	1.52779	11.3982	25.6805	2.25304
	Q5XKE5	10	49	9	7	25		Q5XKE5	11.3982	10.1582	0.891211	11.3982	32.1007	2.8163
	P53634	12	48	15	12	15		P53634	18.997	17.414	0.916674	18.997	19.2604	1.01387
	P01031	23	47	21	9	14		P01031	26.5957	13.0605	0.491075	26.5957	17.9764	0.675912
	P40925	13	47	14	11	13		P40925	17.7305	15.9629	0.900305	17.7305	16.6923	0.941448
	A0A2R8Y3M9	9	47	13	12	12		A0A2R8Y3M9	16.464	17.414	1.0577	16.464	15.4083	0.935878
	P04196	11	47	12	12	17		P04196	15.1976	17.414	1.14584	15.1976	21.8285	1.43631
	P02792	10	47	12	13	14		P02792	15.1976	18.8652	1.24133	15.1976	17.9764	1.18285
	F5GXS2	11	46	21	9	11		F5GXS2	26.5957	13.0605	0.491075	26.5957	14.1243	0.531073
	P08697	8	46	14	10	12		P08697	17.7305	14.5117	0.818459	17.7305	15.4083	0.869029
	C9JH19	9	46	13	11	13		C9JH19	16.464	15.9629	0.969559	16.464	16.6923	1.01387
	A0A8I5KWT8	19	45	16	10	16		A0A8I5KWT8	20.2634	14.5117	0.716152	20.2634	20.5444	1.01387
	P01042	8	45	15	13	10		P01042	18.997	18.8652	0.993063	18.997	12.8403	0.675912
	Q32MZ4	16	45	14	11	14		Q32MZ4	17.7305	15.9629	0.900305	17.7305	17.9764	1.01387
	Q8NBJ4	15	45	12	13	15		Q8NBJ4	15.1976	18.8652	1.24133	15.1976	19.2604	1.26733
	Q7Z794	10	45	12	7	21		Q7Z794	15.1976	10.1582	0.668408	15.1976	26.9646	1.77427
	P0DP25	7	45	11	13	14		P0DP25	13.9311	18.8652	1.35418	13.9311	17.9764	1.29038
	P51884	10	45	11	12	16		P51884	13.9311	17.414	1.25001	13.9311	20.5444	1.47472
	Q99497	12	44	16	12	10		Q99497	20.2634	17.414	0.859382	20.2634	12.8403	0.633667
	P12429	16	44	14	10	11		P12429	17.7305	14.5117	0.818459	17.7305	14.1243	0.79661
	P31947	6	44	13	11	12		P31947	16.464	15.9629	0.969559	16.464	15.4083	0.935878
	Q32Q12	5	44	13	11	13		Q32Q12	16.464	15.9629	0.969559	16.464	16.6923	1.01387
	P04080	5	44	12	10	12		P04080	15.1976	14.5117	0.954869	15.1976	15.4083	1.01387
	P23528	5	44	10	9	14		P23528	12.6646	13.0605	1.03126	12.6646	17.9764	1.41941
	P35247	7	43	14	9	12		P35247	17.7305	13.0605	0.736613	17.7305	15.4083	0.869029
	P30041	12	43	13	12	10		P30041	16.464	17.414	1.0577	16.464	12.8403	0.779898
	P01036	3	43	11	10	15		P01036	13.9311	14.5117	1.04167	13.9311	19.2604	1.38255
	P54727	9	42	15	13	10		P54727	18.997	18.8652	0.993063	18.997	12.8403	0.675912
	O94760	13	42	15	8	14		O94760	18.997	11.6093	0.611116	18.997	17.9764	0.946276
	P10599	7	42	12	12	10		P10599	15.1976	17.414	1.14584	15.1976	12.8403	0.84489
	P62979	6	42	9	12	15		P62979	11.3982	17.414	1.52779	11.3982	19.2604	1.68978
	P01040	9	41	14	8	11		P01040	17.7305	11.6093	0.654767	17.7305	14.1243	0.79661
	A0A7P0TA71	13	41	14	9	11		A0A7P0TA71	17.7305	13.0605	0.736613	17.7305	14.1243	0.79661
	P35858	12	41	12	11	11		P35858	15.1976	15.9629	1.05036	15.1976	14.1243	0.929379
	P19652	6	41	11	12	12		P19652	13.9311	17.414	1.25001	13.9311	15.4083	1.10604
	P15121	10	41	11	9	9		P15121	13.9311	13.0605	0.937507	13.9311	11.5562	0.829528
	Q04760	9	40	15	10	9		Q04760	18.997	14.5117	0.763895	18.997	11.5562	0.60832
	P80723	12	40	14	10	13		P80723	17.7305	14.5117	0.818459	17.7305	16.6923	0.941448
	P07108	7	40	12	11	11		P07108	15.1976	15.9629	1.05036	15.1976	14.1243	0.929379
	A0A804HII9	6	39	15	8	11		A0A804HII9	18.997	11.6093	0.611116	18.997	14.1243	0.743503
	Q9UQ52	13	39	14	8	11		Q9UQ52	17.7305	11.6093	0.654767	17.7305	14.1243	0.79661
	P12955	11	39	12	10	9		P12955	15.1976	14.5117	0.954869	15.1976	11.5562	0.760401
	Q6IFZ6	2	39	11	9	13		Q6IFZ6	13.9311	13.0605	0.937507	13.9311	16.6923	1.19821
	P02760	5	39	9	11	12		P02760	11.3982	15.9629	1.40047	11.3982	15.4083	1.35182
	P15924	22	39	7	6	24		P15924	8.86525	8.70701	0.982151	8.86525	30.8166	3.47612
	Q96DA0	8	38	9	10	10		Q96DA0	11.3982	14.5117	1.27316	11.3982	12.8403	1.12652
	Q5D862	16	37	15	5	16		Q5D862	18.997	7.25584	0.381947	18.997	20.5444	1.08146
	P10643	10	37	13	6	12		P10643	16.464	8.70701	0.52885	16.464	15.4083	0.935878
	A0A024QZX5	13	37	12	9	9		A0A024QZX5	15.1976	13.0605	0.859382	15.1976	11.5562	0.760401
	P31949	6	37	11	10	11		P31949	13.9311	14.5117	1.04167	13.9311	14.1243	1.01387
	E9PHZ5	8	37	11	11	9		E9PHZ5	13.9311	15.9629	1.14584	13.9311	11.5562	0.829528
	P14384	11	37	10	10	11		P14384	12.6646	14.5117	1.14584	12.6646	14.1243	1.11525
	P30085	11	37	10	11	10		P30085	12.6646	15.9629	1.26043	12.6646	12.8403	1.01387
	P68871	4	37	10	8	11		P68871	12.6646	11.6093	0.916674	12.6646	14.1243	1.11525
	Q01518	6	36	15	8	9		Q01518	18.997	11.6093	0.611116	18.997	11.5562	0.60832
	P14317	9	36	11	9	11		P14317	13.9311	13.0605	0.937507	13.9311	14.1243	1.01387
	P26447	5	36	10	8	10		P26447	12.6646	11.6093	0.916674	12.6646	12.8403	1.01387
	E7EVA0	14	36	10	11	9		E7EVA0	12.6646	15.9629	1.26043	12.6646	11.5562	0.912481
	P00734	9	35	9	9	10		P00734	11.3982	13.0605	1.14584	11.3982	12.8403	1.12652
	P04792	9	35	9	11	11		P04792	11.3982	15.9629	1.40047	11.3982	14.1243	1.23917
	A0A590UJZ9	10	35	9	9	12		A0A590UJZ9	11.3982	13.0605	1.14584	11.3982	15.4083	1.35182
	G3V180	14	34	13	8	8		G3V180	16.464	11.6093	0.705134	16.464	10.2722	0.623918
	P40121	9	34	11	10	7		P40121	13.9311	14.5117	1.04167	13.9311	8.98819	0.645188
	Q02818	15	34	11	11	8		Q02818	13.9311	15.9629	1.14584	13.9311	10.2722	0.737358
	P78417	10	34	10	8	10		P78417	12.6646	11.6093	0.916674	12.6646	12.8403	1.01387
	P02794	9	34	10	9	8		P02794	12.6646	13.0605	1.03126	12.6646	10.2722	0.811094
	P07988	8	34	10	8	10		P07988	12.6646	11.6093	0.916674	12.6646	12.8403	1.01387
	Q12860	13	34	9	11	11		Q12860	11.3982	15.9629	1.40047	11.3982	14.1243	1.23917
	O00391	11	34	9	10	9		O00391	11.3982	14.5117	1.27316	11.3982	11.5562	1.01387
	P04004	6	34	7	12	9		P04004	8.86525	17.414	1.9643	8.86525	11.5562	1.30354
	P17931	8	33	11	9	9		P17931	13.9311	13.0605	0.937507	13.9311	11.5562	0.829528
	Q9UJU6	2	33	11	10	9		Q9UJU6	13.9311	14.5117	1.04167	13.9311	11.5562	0.829528
	P18669	11	33	11	9	6		P18669	13.9311	13.0605	0.937507	13.9311	7.70416	0.553019
	P36222	10	33	10	8	9		P36222	12.6646	11.6093	0.916674	12.6646	11.5562	0.912481
	P00918	10	33	10	8	7		P00918	12.6646	11.6093	0.916674	12.6646	8.98819	0.709707
	P09228	3	33	10	10	7		P09228	12.6646	14.5117	1.14584	12.6646	8.98819	0.709707
	Q96C19	10	33	8	8	9		Q96C19	10.1317	11.6093	1.14584	10.1317	11.5562	1.1406
	P30101	12	32	12	6	9		P30101	15.1976	8.70701	0.572921	15.1976	11.5562	0.760401
	Q15582	13	32	12	7	10		Q15582	15.1976	10.1582	0.668408	15.1976	12.8403	0.84489
	P43251	8	32	11	9	9		P43251	13.9311	13.0605	0.937507	13.9311	11.5562	0.829528
	P52566	9	32	10	6	10		P52566	12.6646	8.70701	0.687505	12.6646	12.8403	1.01387
	O00151	9	32	9	8	11		O00151	11.3982	11.6093	1.01853	11.3982	14.1243	1.23917
	C9JV77	4	32	8	12	8		C9JV77	10.1317	17.414	1.71876	10.1317	10.2722	1.01387
	O75083	12	32	8	10	10		O75083	10.1317	14.5117	1.4323	10.1317	12.8403	1.26733
	P62993	11	31	11	9	6		P62993	13.9311	13.0605	0.937507	13.9311	7.70416	0.553019
	P40394	10	31	10	10	8		P40394	12.6646	14.5117	1.14584	12.6646	10.2722	0.811094
	O00764	8	31	9	9	9		O00764	11.3982	13.0605	1.14584	11.3982	11.5562	1.01387
	P10253	11	31	9	10	8		P10253	11.3982	14.5117	1.27316	11.3982	10.2722	0.901216
	P17174	11	31	9	8	10		P17174	11.3982	11.6093	1.01853	11.3982	12.8403	1.12652
	I3L504	8	31	9	9	9		I3L504	11.3982	13.0605	1.14584	11.3982	11.5562	1.01387
	Q00796	10	31	8	8	9		Q00796	10.1317	11.6093	1.14584	10.1317	11.5562	1.1406
	P68103	11	30	12	4	7		P68103	15.1976	5.80467	0.381947	15.1976	8.98819	0.591423
	P01023	16	30	12	7	8		P01023	15.1976	10.1582	0.668408	15.1976	10.2722	0.675912
	B7Z596	3	30	10	8	9		B7Z596	12.6646	11.6093	0.916674	12.6646	11.5562	0.912481
	E5RJD8	9	30	8	8	8		E5RJD8	10.1317	11.6093	1.14584	10.1317	10.2722	1.01387
	Q14019	10	30	8	7	8		Q14019	10.1317	10.1582	1.00261	10.1317	10.2722	1.01387
	P50895	10	30	7	8	8		P50895	8.86525	11.6093	1.30953	8.86525	10.2722	1.15871
	Q92520	7	30	7	7	12		Q92520	8.86525	10.1582	1.14584	8.86525	15.4083	1.73806
	P10768	6	30	6	9	10		P10768	7.59878	13.0605	1.71876	7.59878	12.8403	1.68978
	A0A0B4J2C3	7	29	11	5	7		A0A0B4J2C3	13.9311	7.25584	0.520837	13.9311	8.98819	0.645188
	A0A0S2Z471	11	29	10	8	8		A0A0S2Z471	12.6646	11.6093	0.916674	12.6646	10.2722	0.811094
	P08727	2	29	8	6	11		P08727	10.1317	8.70701	0.859382	10.1317	14.1243	1.39407
	P00747	8	29	7	7	10		P00747	8.86525	10.1582	1.14584	8.86525	12.8403	1.44838
	B7Z6Z4	8	29	7	8	7		B7Z6Z4	8.86525	11.6093	1.30953	8.86525	8.98819	1.01387
	P12273	5	29	7	7	7		P12273	8.86525	10.1582	1.14584	8.86525	8.98819	1.01387
	P23284	10	29	7	9	8		P23284	8.86525	13.0605	1.47323	8.86525	10.2722	1.15871
	P33241	9	28	12	7	8		P33241	15.1976	10.1582	0.668408	15.1976	10.2722	0.675912
	A0A286YEY4	2	28	9	7	7		A0A286YEY4	11.3982	10.1582	0.891211	11.3982	8.98819	0.788564
	Q07954	12	28	9	8	10		Q07954	11.3982	11.6093	1.01853	11.3982	12.8403	1.12652
	P02743	8	28	9	6	7		P02743	11.3982	8.70701	0.763895	11.3982	8.98819	0.788564
	H3BP20	9	28	9	9	6		H3BP20	11.3982	13.0605	1.14584	11.3982	7.70416	0.675912
	P27797	12	27	12	6	5		P27797	15.1976	8.70701	0.572921	15.1976	6.42013	0.422445
	P23526	10	27	9	7	7		P23526	11.3982	10.1582	0.891211	11.3982	8.98819	0.788564
	Q9BRF8	8	27	8	7	6		Q9BRF8	10.1317	10.1582	1.00261	10.1317	7.70416	0.760401
	P50502	7	27	7	8	7		P50502	8.86525	11.6093	1.30953	8.86525	8.98819	1.01387
	Q8IWL1	6	27	6	6	8		Q8IWL1	7.59878	8.70701	1.14584	7.59878	10.2722	1.35182
	P01034	7	27	6	7	8		P01034	7.59878	10.1582	1.33682	7.59878	10.2722	1.35182
	Q9Y5Z4	7	27	6	7	7		Q9Y5Z4	7.59878	10.1582	1.33682	7.59878	8.98819	1.18285
	P07686	9	26	8	6	8		P07686	10.1317	8.70701	0.859382	10.1317	10.2722	1.01387
	Q9UGT4	6	26	8	6	8		Q9UGT4	10.1317	8.70701	0.859382	10.1317	10.2722	1.01387
	P05091	7	26	8	8	8		P05091	10.1317	11.6093	1.14584	10.1317	10.2722	1.01387
	P27695	9	26	8	7	9		P27695	10.1317	10.1582	1.00261	10.1317	11.5562	1.1406
	P61978	7	26	8	7	7		P61978	10.1317	10.1582	1.00261	10.1317	8.98819	0.887134
	P08185	8	26	8	6	8		P08185	10.1317	8.70701	0.859382	10.1317	10.2722	1.01387
	O00299	8	26	8	7	7		O00299	10.1317	10.1582	1.00261	10.1317	8.98819	0.887134
	P32119	5	26	6	7	6		P32119	7.59878	10.1582	1.33682	7.59878	7.70416	1.01387
	P16930	9	25	10	6	7		P16930	12.6646	8.70701	0.687505	12.6646	8.98819	0.709707
	Q16775	7	25	9	5	7		Q16775	11.3982	7.25584	0.636579	11.3982	8.98819	0.788564
	Q9UBC9	6	25	8	7	7		Q9UBC9	10.1317	10.1582	1.00261	10.1317	8.98819	0.887134
	P80303	8	25	8	8	5		P80303	10.1317	11.6093	1.14584	10.1317	6.42013	0.633667
	P02748	8	25	7	7	7		P02748	8.86525	10.1582	1.14584	8.86525	8.98819	1.01387
	A0A0S2Z4L3	8	25	7	6	9		A0A0S2Z4L3	8.86525	8.70701	0.982151	8.86525	11.5562	1.30354
	P40189	10	25	7	6	7		P40189	8.86525	8.70701	0.982151	8.86525	8.98819	1.01387
	Q12805	6	25	5	7	6		Q12805	6.33232	10.1582	1.60418	6.33232	7.70416	1.21664
	Q01459	9	24	10	5	6		Q01459	12.6646	7.25584	0.572921	12.6646	7.70416	0.60832
	O75436	9	24	9	8	6		O75436	11.3982	11.6093	1.01853	11.3982	7.70416	0.675912
	P08294	5	24	8	7	7		P08294	10.1317	10.1582	1.00261	10.1317	8.98819	0.887134
	P04406	10	24	8	5	9		P04406	10.1317	7.25584	0.716152	10.1317	11.5562	1.1406
	A6NFX8	6	24	7	6	7		A6NFX8	8.86525	8.70701	0.982151	8.86525	8.98819	1.01387
	Q96BQ1	6	24	7	7	6		Q96BQ1	8.86525	10.1582	1.14584	8.86525	7.70416	0.869029
	A0A0B4J231	3	24	7	8	6		A0A0B4J231	8.86525	11.6093	1.30953	8.86525	7.70416	0.869029
	Q92820	8	24	7	8	7		Q92820	8.86525	11.6093	1.30953	8.86525	8.98819	1.01387
	P41222	5	24	6	7	6		P41222	7.59878	10.1582	1.33682	7.59878	7.70416	1.01387
	P0DOY2	2	24	6	7	7		P0DOY2	7.59878	10.1582	1.33682	7.59878	8.98819	1.18285
	P14923	11	24	6	3	13		P14923	7.59878	4.3535	0.572921	7.59878	16.6923	2.19671
	Q9ULZ3	8	23	8	5	6		Q9ULZ3	10.1317	7.25584	0.716152	10.1317	7.70416	0.760401
	Q16719	9	23	8	6	5		Q16719	10.1317	8.70701	0.859382	10.1317	6.42013	0.633667
	K7EIK7	8	23	7	4	8		K7EIK7	8.86525	5.80467	0.654767	8.86525	10.2722	1.15871
	Q9Y279	7	23	7	6	7		Q9Y279	8.86525	8.70701	0.982151	8.86525	8.98819	1.01387
	P62328	9	23	7	8	7		P62328	8.86525	11.6093	1.30953	8.86525	8.98819	1.01387
	Q86VB7	5	23	6	7	6		Q86VB7	7.59878	10.1582	1.33682	7.59878	7.70416	1.01387
	A0A0A0MSS8	6	22	9	4	6		A0A0A0MSS8	11.3982	5.80467	0.509263	11.3982	7.70416	0.675912
	Q9UKY7	8	22	8	6	6		Q9UKY7	10.1317	8.70701	0.859382	10.1317	7.70416	0.760401
	P52565	7	22	8	6	4		P52565	10.1317	8.70701	0.859382	10.1317	5.13611	0.506934
	P30043	5	22	8	6	5		P30043	10.1317	8.70701	0.859382	10.1317	6.42013	0.633667
	K7ERG9	8	22	7	5	7		K7ERG9	8.86525	7.25584	0.818459	8.86525	8.98819	1.01387
	P22626	7	22	7	6	5		P22626	8.86525	8.70701	0.982151	8.86525	6.42013	0.724191
	P00441	4	22	7	6	5		P00441	8.86525	8.70701	0.982151	8.86525	6.42013	0.724191
	Q02487	9	22	7	6	5		Q02487	8.86525	8.70701	0.982151	8.86525	6.42013	0.724191
	P08670	6	22	6	6	7		P08670	7.59878	8.70701	1.14584	7.59878	8.98819	1.18285
	P22352	4	22	6	5	6		P22352	7.59878	7.25584	0.954869	7.59878	7.70416	1.01387
	O43396	7	22	6	8	6		O43396	7.59878	11.6093	1.52779	7.59878	7.70416	1.01387
	P54725	8	21	7	5	7		P54725	8.86525	7.25584	0.818459	8.86525	8.98819	1.01387
	A0A1C7CYX9	8	21	7	5	6		A0A1C7CYX9	8.86525	7.25584	0.818459	8.86525	7.70416	0.869029
	P29966	7	21	6	5	8		P29966	7.59878	7.25584	0.954869	7.59878	10.2722	1.35182
	A0A140T930	2	21	6	6	6		A0A140T930	7.59878	8.70701	1.14584	7.59878	7.70416	1.01387
	P05154	6	21	6	5	6		P05154	7.59878	7.25584	0.954869	7.59878	7.70416	1.01387
	Q53FA7	7	21	6	6	6		Q53FA7	7.59878	8.70701	1.14584	7.59878	7.70416	1.01387
	P09417	6	21	6	6	5		P09417	7.59878	8.70701	1.14584	7.59878	6.42013	0.84489
	O75223	7	21	6	7	5		O75223	7.59878	10.1582	1.33682	7.59878	6.42013	0.84489
									Replicate 1			Replicate 2
								Statistics	Normalized* Spectral Counts # 1R	Normalized* Spectral Counts # 2R	Spectral Counts Ratio (2R/1R)	Normalized* Spectral Counts # 1R	Normalized* Spectral Counts # 3R	Spectral Counts Ratio (3R/1R)
								Average	25.4166	26.0892	1.03402	25.4166	25.7812	1.01739
								St.Dev	23.8187	26.3058	0.26083	23.8187	26.1615	0.318399
								% CV	93.713	100.83	25.2249	93.713	101.475	31.2956
