# Supplementary material for: An optimized workflow for MS-based quantitative proteomics of challenging clinical bronchoalveolar lavage fluid (BALF) samples
Source: Clin Proteomics. 2023 Apr 2;20:14. doi: 10.1186/s12014-023-09404-1 (PMC10068177; doi:10.1186/s12014-023-09404-1)
Supplement: Supplementary file 5 — Additional file 5: Table S4. Quantitative protein and peptide identification across one TMT 16-plex group, comparing microfractionated vs. unfractionated analysis. [file 12014_2023_9404_MOESM5_ESM.xlsx]

## Sheet: Sheet1
Supplementary Table 4
	TMT Experiment - 16 Sample Values
		No Fractionation		With Microfractionation
	Sample ID	Peptides Identified (1% FDR)	Protein Groups (1% FDR)	Peptides Identified (1% FDR)	Protein Groups (1% FDR)
	DW_1L	6220	576	10561	1066
	DW_3L	6210	576	10713	1067
	DW_4L	6174	576	10735	1074
	DW_6L	6134	575	10475	1066
	DW_11L	6312	576	11263	1074
	DW_16L	6300	576	11060	1076
	DW_23L	6252	576	11119	1075
	DW_28L	6225	576	10839	1073
	DW_29L	6139	575	10445	1073
	DW_31L	6203	576	10626	1074
	DW_39L	6285	576	11092	1075
	DW_40L	6277	576	11142	1077
	DW_44L	6354	576	11376	1076
	DW_46L	6315	576	11326	1076
	DW_50L	6288	576	11166	1076
	DW_Pooled	6188	575	10782	1077
